# Supplementary material for: USP9X as a Candidate Mediator of Prenatal Aspirin‐Induced Ovarian Reserve Reduction in Offspring Mice
Source: Adv Sci (Weinh). 2026 Jan 12;13(16):e07679. doi: 10.1002/advs.202507679 (PMC13042442; doi:10.1002/advs.202507679)
Supplement: Supplementary file 2 — Supporting File 2: advs73748‐sup‐0002‐Supplementary Table 1.xls. [file ADVS-13-e07679-s001.xls]

gene_id	Ov_AF1	Ov_AF2	Ov_AF3	Ov_CF1	Ov_CF2	Ov_CF3	Ov_AF	Ov_CF	log2FoldChange	pvalue	padj	gene_name	gene_chr	gene_start	gene_end	gene_strand	gene_length	gene_biotype	gene_description	tf_family
ENSMUSG00000118642	7017.40187	7094.581111	5819.265455	1805.662491	2067.242721	1956.465406	6643.749479	1943.12354	1.773518379	1.70E-29	2.48E-25	-	17	40158994	40159718	-	714	pseudogene	-	-
ENSMUSG00000058064	1458.598876	1353.513053	1376.884135	303.4391362	84.0880266	271.934091	1396.332021	219.8204179	2.667595435	6.66E-16	4.86E-12	Gm10036	18	15965851	15966384	+	534	processed_pseudogene	predicted gene 10036 [Source:MGI Symbol;Acc:MGI:3642334]	-
ENSMUSG00000057657	1016.630147	2158.304597	2192.851668	349.3542687	423.2745609	167.9056132	1789.262137	313.5114809	2.513175438	3.86E-15	1.88E-11	Rps18-ps3	8	107989425	107989880	-	456	processed_pseudogene	ribosomal protein S18, pseudogene 3 [Source:MGI Symbol;Acc:MGI:3642474]	-
ENSMUSG00000073489	2.041425998	15.51939618	19.54413251	238.5590577	170.0656718	254.5960113	12.36831823	221.0735803	-4.159207037	1.21E-14	4.43E-11	Ifi204	1	173574859	173594509	-	3561	protein_coding	interferon activated gene 204 [Source:MGI Symbol;Acc:MGI:96429]	PAAD_DAPIN
ENSMUSG00000058603	2820.230017	3046.235764	1992.524309	773.5701663	1043.069454	865.0789202	2619.663364	893.90618	1.550929589	5.37E-14	1.57E-10	Rpl28-ps1	1	127966306	127966719	+	414	processed_pseudogene	ribosomal protein L28, pseudogene 1 [Source:MGI Symbol;Acc:MGI:3705349]	-
ENSMUSG00000080848	470.5486926	787.055092	646.9107861	191.6457702	127.5492538	133.229454	634.8381902	150.8081593	2.074349436	4.11E-13	1.00E-09	Gm9385	9	115869661	115870132	-	472	processed_pseudogene	predicted pseudogene 9385 [Source:MGI Symbol;Acc:MGI:3646182]	-
novel.1879	1694.383579	1497.621731	1886.008787	3834.911715	4045.67337	3586.244891	1692.671366	3822.276658	-1.174893019	4.86E-13	1.01E-09	-	X	157524242	157526695	+	2454	-	- && P31623.1 RecName: Full=Pol polyprotein; Contains: RecName: Full=Reverse transcriptase/ribonuclease H; Short=RT; Contains: RecName: Full=Integrase; Short=IN && PF00552:Integrase DNA binding domain	-
ENSMUSG00000083087	300.0896218	241.6591691	30.29340539	8.98339548	12.28252074	3.650122026	190.6807321	8.305346082	4.523675566	1.17E-10	2.14E-07	Gm11249	4	67849118	67849976	+	859	processed_pseudogene	predicted gene 11249 [Source:MGI Symbol;Acc:MGI:3650834]	-
ENSMUSG00000031010	950.2838023	915.6443746	960.5941129	2758.900567	1824.426734	2043.155804	942.1740966	2208.827702	-1.229028526	3.07E-10	4.98E-07	Usp9x	X	12937737	13039567	+	15051	protein_coding	ubiquitin specific peptidase 9, X chromosome [Source:MGI Symbol;Acc:MGI:894681]	UCH
ENSMUSG00000021823	88.80203093	116.3954713	170.0339528	436.1937583	437.4467002	528.3551633	125.0771517	467.3318739	-1.90055521	4.21E-10	6.15E-07	Vcl	14	20979466	21083744	+	8191	protein_coding	vinculin [Source:MGI Symbol;Acc:MGI:98927]	-
ENSMUSG00000024186	2314.977082	843.5900352	1004.568411	390.2786258	406.2679937	310.2603722	1387.711843	368.9356639	1.911527038	1.04E-09	1.38E-06	Rgs11	17	26421925	26430298	+	4206	protein_coding	regulator of G-protein signaling 11 [Source:MGI Symbol;Acc:MGI:1354739]	RGS
ENSMUSG00000061833	519.5429166	424.5663383	290.2303678	107.8007458	112.4323052	118.6289659	411.4465409	112.9540056	1.864445897	1.34E-09	1.63E-06	Gm6311	13	76102255	76103132	+	878	processed_pseudogene	predicted gene 6311 [Source:MGI Symbol;Acc:MGI:3644735]	-
ENSMUSG00000085354	396.0366437	355.8375838	204.2361847	86.83948964	68.971078	72.08991002	318.7034708	75.96682588	2.068934424	4.49E-09	5.04E-06	Gm2044	7	139536918	139537952	-	911	lncRNA	predicted gene 2044 [Source:MGI Symbol;Acc:MGI:3780212]	-
ENSMUSG00000081214	545.0607416	706.1325262	474.92242	118.7804513	75.58474301	224.4825046	575.3718959	139.6158997	2.041740049	7.59E-09	7.91E-06	Rpl35a-ps2	1	181069553	181069885	-	333	processed_pseudogene	ribosomal protein L35A, pseudogene 2 [Source:MGI Symbol;Acc:MGI:3705461]	-
novel.759	331.7317247	335.8840745	340.0679057	725.6587237	826.7081267	740.9747713	335.8945683	764.4472073	-1.186419595	1.30E-08	1.27E-05	-	16	79649484	79652555	-	3072	-	- && - && -	-
ENSMUSG00000069917	19.39354699	76.4884526	79.15373667	953.2380759	456.3428859	1279.36777	58.34524542	896.316244	-3.941603858	1.66E-08	1.51E-05	Hba-a2	11	32246489	32247298	+	667	protein_coding	hemoglobin alpha, adult chain 2 [Source:MGI Symbol;Acc:MGI:96016]	-
ENSMUSG00000074800	280.6960748	404.612829	310.7517069	99.81550533	101.0945938	104.0284778	332.0202036	101.6461923	1.707100342	2.14E-08	1.84E-05	Gm4149	13	75793015	75793290	+	276	processed_pseudogene	predicted pseudogene 4149 [Source:MGI Symbol;Acc:MGI:3782325]	-
ENSMUSG00000037161	179.6454879	279.3491312	128.9912746	27.94834149	39.68199008	47.45158634	195.9952979	38.36063931	2.35032334	1.16E-07	9.40E-05	Mgarp	3	51295833	51304159	-	2067	protein_coding	mitochondria localized glutamic acid rich protein [Source:MGI Symbol;Acc:MGI:1914999]	-
ENSMUSG00000025081	1466.76458	923.4040727	1298.707605	2515.350734	2740.891743	2318.740017	1229.625419	2524.994165	-1.037714087	1.77E-07	0.000136413	Tdrd1	19	56814641	56858444	+	5443	protein_coding	tudor domain containing 1 [Source:MGI Symbol;Acc:MGI:1933218]	zf-MYND
ENSMUSG00000084416	1582.105149	1782.513504	1161.898678	819.4852988	668.9249757	640.5964156	1508.83911	709.6688967	1.088199249	3.50E-07	0.000255895	Rpl10a-ps1	1	65033110	65033763	-	654	processed_pseudogene	ribosomal protein L10A, pseudogene 1 [Source:MGI Symbol;Acc:MGI:3705885]	-
ENSMUSG00000091955	369.4981057	332.5584896	176.8743992	51.90406277	66.13665013	101.2908862	292.9769982	73.11053305	2.000616731	3.81E-07	0.000264995	Gm9844	7	24561638	24562122	+	485	protein_coding	predicted pseudogene 9844 [Source:MGI Symbol;Acc:MGI:3704288]	-
ENSMUSG00000058443	243.9504068	313.7135085	284.367128	111.793366	53.8541294	73.91497103	280.6770144	79.85415547	1.814744062	4.74E-07	0.000314614	Rpl10-ps3	9	50255501	50256268	-	768	protein_coding	ribosomal protein L10, pseudogene 3 [Source:MGI Symbol;Acc:MGI:3704336]	-
ENSMUSG00000074884	3731.726725	3960.771611	3317.616494	1576.086829	2336.513368	1905.363698	3670.038277	1939.321298	0.920086826	5.32E-07	0.00033771	Serf2	2	121279676	121288794	+	5455	protein_coding	small EDRK-rich factor 2 [Source:MGI Symbol;Acc:MGI:1337041]	-
ENSMUSG00000038299	1266.704832	1561.916373	1956.367664	3114.243766	3210.461959	2874.471096	1594.99629	3066.392274	-0.942834804	5.58E-07	0.00033964	Wdr36	18	32970278	33000647	+	8663	protein_coding	WD repeat domain 36 [Source:MGI Symbol;Acc:MGI:1917819]	WD40
ENSMUSG00000042699	1530.048786	1916.645428	1909.461746	3534.467044	3017.720865	3077.965399	1785.38532	3210.051102	-0.84635613	5.89E-07	0.000343975	Dhx9	1	153331504	153363406	-	9603	protein_coding	DEAH (Asp-Glu-Ala-His) box polypeptide 9 [Source:MGI Symbol;Acc:MGI:108177]	HA2
ENSMUSG00002076173	690.0019875	463.3648288	157.3302667	83.84502448	136.0525374	57.48942191	436.8990277	92.46232794	2.240356809	6.75E-07	0.000370618	-	16	10961989	10962045	+	57	miRNA	-	-
ENSMUSG00000050212	2342.536333	2398.855238	2095.131005	1208.76577	1272.65811	1391.609023	2278.840859	1291.010968	0.819599346	6.85E-07	0.000370618	Eva1b	4	126041537	126043668	+	1942	protein_coding	eva-1 homolog B (C. elegans) [Source:MGI Symbol;Acc:MGI:1922063]	-
ENSMUSG00000046341	636.9249115	1344.644826	1315.320118	486.101511	440.281128	352.2367755	1098.963285	426.2064715	1.366693668	8.35E-07	0.000430919	Gm11223	4	69843867	69844316	-	450	processed_pseudogene	predicted gene 11223 [Source:MGI Symbol;Acc:MGI:3651631]	-
ENSMUSG00000034926	253.1368238	359.1631687	492.5121393	725.6587237	967.4847105	1062.18551	368.2707106	918.4429813	-1.318171591	8.56E-07	0.000430919	Dhcr24	4	106418235	106446310	+	4028	protein_coding	24-dehydrocholesterol reductase [Source:MGI Symbol;Acc:MGI:1922004]	FAD_binding_4
ENSMUSG00000056342	675.7120055	843.5900352	1107.175107	1998.306417	1694.043053	1679.968663	875.4923825	1790.772711	-1.032097156	1.00E-06	0.000489041	Usp34	11	23256895	23440560	+	18453	protein_coding	ubiquitin specific peptidase 34 [Source:MGI Symbol;Acc:MGI:109473]	UCH
ENSMUSG00000112449	123.5062729	78.7055092	73.29049692	367.3210596	199.3547597	394.2131788	91.83409301	320.2963327	-1.802114625	1.05E-06	0.000493664	Srp54b	12	55201889	55236358	+	4513	protein_coding	signal recognition particle 54B [Source:MGI Symbol;Acc:MGI:3714357]	-
ENSMUSG00000045180	412.3680517	396.8531309	438.7657749	969.2085568	728.4479608	843.1781881	415.9956525	846.9449019	-1.025336602	1.38E-06	0.000630925	Shroom2	X	151392505	151552461	-	8375	protein_coding	shroom family member 2 [Source:MGI Symbol;Acc:MGI:107194]	PDZ
ENSMUSG00000049086	1046.230824	860.2179597	818.8991522	250.5369184	453.5084581	447.1399482	908.449312	383.7284416	1.242709831	1.44E-06	0.000637142	Bmyc	2	25596751	25597733	+	983	protein_coding	brain expressed myelocytomatosis oncogene [Source:MGI Symbol;Acc:MGI:88184]	Myc_N
ENSMUSG00000050299	565.4750016	700.5898847	429.9709152	279.4834149	204.0788061	180.6810403	565.3452672	221.4144205	1.352645678	1.56E-06	0.000668742	Gm9843	16	76200139	76200540	-	402	processed_pseudogene	predicted gene 9843 [Source:MGI Symbol;Acc:MGI:3708621]	Ribosomal_S30
ENSMUSG00000002625	4254.331781	2278.025654	2082.427319	832.4613144	1528.701427	1149.788438	2871.594918	1170.31706	1.294856903	1.67E-06	0.000696773	Akap8l	17	32540398	32569581	-	5073	protein_coding	A kinase (PRKA) anchor protein 8-like [Source:MGI Symbol;Acc:MGI:1860606]	-
ENSMUSG00000079523	25832.20458	18355.01157	13626.16919	5608.633244	10209.60916	10091.67487	19271.12845	8636.639093	1.157862093	1.91E-06	0.000774094	Tmsb10	6	72934330	72935731	-	1276	protein_coding	thymosin, beta 10 [Source:MGI Symbol;Acc:MGI:109146]	-
ENSMUSG00000074578	1272.82911	1497.621731	948.8676334	575.9354658	671.7594035	568.5065056	1239.772825	605.4004583	1.033772679	2.05E-06	0.000808913	Zfas1	2	166904854	166907782	+	1901	lncRNA	zinc finger, NFX1-type containing 1, antisense RNA 1 [Source:MGI Symbol;Acc:MGI:1916199]	-
ENSMUSG00000028703	361.3324017	467.798942	492.5121393	785.5480269	965.595092	949.9442574	440.5478277	900.3624588	-1.031350998	2.36E-06	0.000905808	Lrrc41	4	115932466	115954240	+	3713	protein_coding	leucine rich repeat containing 41 [Source:MGI Symbol;Acc:MGI:2441984]	-
ENSMUSG00000044927	2666.102354	3635.972819	2982.434621	1317.56467	1798.916884	1830.536196	3094.836598	1649.005917	0.908012707	2.43E-06	0.000909449	H1f10	6	87957403	87958619	-	1217	protein_coding	H1.10 linker histone [Source:MGI Symbol;Acc:MGI:2685307]	-
ENSMUSG00000029028	212.3083038	340.3181877	300.9796407	540.0018838	687.8211614	736.4121188	284.5353774	654.7450547	-1.203035975	3.25E-06	0.00118699	Lrrc47	4	154096188	154105970	+	3510	protein_coding	leucine rich repeat containing 47 [Source:MGI Symbol;Acc:MGI:1920196]	-
ENSMUSG00000007097	1433.081051	1109.636827	1222.485489	612.8672027	737.8960536	667.0598003	1255.067789	672.6076856	0.899940332	3.87E-06	0.001348946	Atp1a2	1	172099276	172125631	-	7038	protein_coding	ATPase, Na+/K+ transporting, alpha 2 polypeptide [Source:MGI Symbol;Acc:MGI:88106]	E1-E2_ATPase
ENSMUSG00000109509	189.8526179	230.5738861	187.6236721	76.8579391	43.46122723	57.48942191	202.683392	59.26952942	1.774718073	3.88E-06	0.001348946	Rps12-ps4	7	30184126	30184522	-	397	processed_pseudogene	ribosomal protein S12, pseudogene 4 [Source:MGI Symbol;Acc:MGI:3780139]	-
ENSMUSG00000083411	154.1276629	118.6125279	58.63239753	156.7103434	696.324445	563.0313226	110.4575295	472.022037	-2.096424531	4.05E-06	0.001375948	Rpl30-ps10	X	70847294	70847640	+	347	processed_pseudogene	ribosomal protein L30, pseudogene 10 [Source:MGI Symbol;Acc:MGI:3646270]	-
ENSMUSG00000026245	730.8305074	870.1947144	856.033004	1584.07207	1535.315092	1304.918624	819.0194086	1474.768595	-0.848498688	4.44E-06	0.001456007	Farsb	1	78394612	78465534	-	2620	protein_coding	phenylalanyl-tRNA synthetase, beta subunit [Source:MGI Symbol;Acc:MGI:1346035]	-
ENSMUSG00000083899	204.1425998	222.814188	300.9796407	972.2030219	627.353367	396.9507704	242.6454762	665.5023864	-1.454738242	4.49E-06	0.001456007	Gm12346	11	77184270	77186724	+	2255	transcribed_processed_pseudogene	predicted gene 12346 [Source:MGI Symbol;Acc:MGI:3649810]	HATPase_c
ENSMUSG00000058809	56.13921496	88.68226388	60.58681078	424.2158977	136.0525374	243.6456453	68.46942988	267.9713601	-1.969612169	5.47E-06	0.001736595	Hspd1-ps3	11	41389564	41391285	+	1722	processed_pseudogene	heat shock protein 1 (chaperonin), pseudogene 3 [Source:MGI Symbol;Acc:MGI:3651246]	-
ENSMUSG00000060032	566.4957146	615.2332057	544.3040904	96.82104017	221.0853733	285.6220486	575.3443369	201.176154	1.514675288	5.78E-06	0.001794607	H2aj	6	136785242	136787072	+	1831	protein_coding	H2J.A histone [Source:MGI Symbol;Acc:MGI:3606192]	Histone
ENSMUSG00000116972	160.2519409	340.3181877	352.7715918	97.81919522	73.69512444	91.25305066	284.4472401	87.58912344	1.69947251	6.50E-06	0.001977444	Gm6278	16	85441140	85441911	+	772	processed_pseudogene	predicted gene 6278 [Source:MGI Symbol;Acc:MGI:3644862]	-
novel.799	752.2654804	640.7293566	634.2071	1266.658763	1705.380764	1040.284778	675.733979	1337.441435	-0.984866171	8.04E-06	0.002396665	-	17	60724655	60727289	+	2635	-	- && - && -	-
ENSMUSG00000049517	17711.41196	19283.95828	14669.82586	9213.969297	11047.655	11147.47267	17221.73204	10469.69899	0.717963936	8.37E-06	0.002444477	Rps23	13	91071077	91073069	+	1268	protein_coding	ribosomal protein S23 [Source:MGI Symbol;Acc:MGI:1913725]	Ribosomal_S12
ENSMUSG00000090086	416.4509037	227.2483012	198.372945	94.82473006	100.1497845	65.70219647	280.6907166	86.89223701	1.692399172	9.05E-06	0.002580931	AI480526	5	123271786	123279729	-	4725	lncRNA	expressed sequence AI480526 [Source:MGI Symbol;Acc:MGI:2140910]	-
ENSMUSG00000098274	405.2230607	451.1710175	399.6775098	231.5719724	112.4323052	103.1159472	418.6905294	149.0400749	1.491583292	9.19E-06	0.002580931	Rpl24	16	55786638	55791798	+	1030	protein_coding	ribosomal protein L24 [Source:MGI Symbol;Acc:MGI:1915443]	-
ENSMUSG00000071424	59.20135396	103.0931318	97.72066255	285.4723452	274.9395027	210.794547	86.67171609	257.0687983	-1.568907721	9.90E-06	0.002728893	Grid2	6	63232860	64681307	+	19172	protein_coding	glutamate receptor, ionotropic, delta 2 [Source:MGI Symbol;Acc:MGI:95813]	Lig_chan
ENSMUSG00000020023	206.1840258	133.0233958	242.3472431	459.1513245	472.4046438	455.3527228	193.8515549	462.302897	-1.252296953	1.06E-05	0.002856141	Tmcc3	10	94147811	94426818	+	7153	protein_coding	transmembrane and coiled coil domains 3 [Source:MGI Symbol;Acc:MGI:2442900]	-
ENSMUSG00000070343	332.7524377	506.5974324	370.3613111	140.7398625	192.7410947	166.0805522	403.2370604	166.5205031	1.275030591	1.18E-05	0.003099705	Gm10288	3	146544566	146545102	-	537	processed_pseudogene	predicted gene 10288 [Source:MGI Symbol;Acc:MGI:3704227]	-
ENSMUSG00000083621	374.6016707	423.45781	274.5950618	176.6734444	86.92245446	120.4540269	357.5515142	128.0166419	1.482359168	1.19E-05	0.003099705	Gm14586	X	51861219	51861626	-	408	processed_pseudogene	predicted gene 14586 [Source:MGI Symbol;Acc:MGI:3705507]	-
ENSMUSG00000030432	27167.29719	26134.66317	18896.24452	10246.06162	15213.31915	14779.34408	24066.06829	13412.90829	0.843344305	1.25E-05	0.003199718	Rpl28	7	4795873	4798065	+	1840	protein_coding	ribosomal protein L28 [Source:MGI Symbol;Acc:MGI:101839]	-
ENSMUSG00000026155	184.7490529	271.5894331	328.3414262	674.752816	556.4926704	542.0431209	261.5599707	591.0962025	-1.175820677	1.29E-05	0.003243595	Smap1	1	23883927	23961398	-	3575	protein_coding	small ArfGAP 1 [Source:MGI Symbol;Acc:MGI:2138261]	-
ENSMUSG00000059291	14599.25803	19215.22953	15429.11541	7162.760662	10750.04007	10229.46698	16414.53432	9380.755905	0.807144609	1.36E-05	0.003366916	Rpl11	4	135755576	135780739	-	2697	protein_coding	ribosomal protein L11 [Source:MGI Symbol;Acc:MGI:1914275]	-
ENSMUSG00000069972	614.4692255	880.1714691	729.9733493	450.167929	191.7962854	156.0427166	741.5380146	266.0023104	1.4800173	1.44E-05	0.003500381	Rps13-ps2	7	88179654	88180106	-	453	processed_pseudogene	ribosomal protein S13, pseudogene 2 [Source:MGI Symbol;Acc:MGI:3704295]	-
novel.266	241.9089808	233.899471	294.1391943	721.6661035	490.3560203	480.903577	256.6492154	564.3085669	-1.135820726	1.52E-05	0.003629634	-	11	72167431	72170256	+	2826	-	- && P31623.1 RecName: Full=Pol polyprotein; Contains: RecName: Full=Reverse transcriptase/ribonuclease H; Short=RT; Contains: RecName: Full=Integrase; Short=IN && -	-
ENSMUSG00000033948	268.4475188	230.5738861	213.0310444	510.0572322	590.5058048	426.1517466	237.3508164	508.9049279	-1.100347725	1.57E-05	0.003697617	Zswim5	4	116734573	116846461	+	5582	protein_coding	zinc finger SWIM-type containing 5 [Source:MGI Symbol;Acc:MGI:1921714]	-
ENSMUSG00000097640	196.9976089	107.527245	140.7177541	10.97970559	47.24046438	4.562652533	148.4142026	20.9276075	2.82640419	1.68E-05	0.003895302	Gm20033	5	64865550	64961460	-	3124	lncRNA	predicted gene, 20033 [Source:MGI Symbol;Acc:MGI:5012218]	-
ENSMUSG00000010517	359.2909757	640.7293566	677.2041915	1336.529616	1065.744876	1105.986974	559.0748413	1169.420489	-1.064661472	1.90E-05	0.004248228	Faf1	4	109533785	109821157	+	5093	protein_coding	Fas-associated factor 1 [Source:MGI Symbol;Acc:MGI:109419]	UBX
ENSMUSG00000073411	1992.431774	1002.109582	604.8909012	458.1531695	380.7581429	525.6175718	1199.810753	454.8429614	1.399265477	1.93E-05	0.004248228	H2-D1	17	35481706	35486475	+	2579	protein_coding	histocompatibility 2, D region locus 1 [Source:MGI Symbol;Acc:MGI:95896]	MHC_I
ENSMUSG00000056952	401.1402087	518.7912437	517.9195115	819.4852988	1019.449221	869.6415728	479.2836547	902.8586976	-0.913792244	1.95E-05	0.004248228	Tatdn2	6	113674011	113688030	+	3548	protein_coding	TatD DNase domain containing 2 [Source:MGI Symbol;Acc:MGI:3576210]	-
ENSMUSG00000039221	2887.597075	3104.987764	2919.893397	2059.193875	1729.000996	1332.29454	2970.826079	1706.829804	0.799715354	1.95E-05	0.004248228	Rpl22l1	3	28859585	28861573	+	1989	protein_coding	ribosomal protein L22 like 1 [Source:MGI Symbol;Acc:MGI:1915278]	-
ENSMUSG00000074971	694.0848395	740.4969034	1028.02137	438.1900684	373.1996686	434.3645211	820.8677043	415.2514194	0.983510371	2.03E-05	0.004322444	Fibin	2	110191262	110193528	-	2267	protein_coding	fin bud initiation factor homolog (zebrafish) [Source:MGI Symbol;Acc:MGI:1914856]	-
ENSMUSG00000029640	233.7432768	363.5972819	434.8569484	783.5517168	736.9512444	687.1354715	344.0658357	735.8794776	-1.096518746	2.07E-05	0.004322444	Usp12	5	146671619	146731816	-	4639	protein_coding	ubiquitin specific peptidase 12 [Source:MGI Symbol;Acc:MGI:1270128]	UCH
ENSMUSG00000092274	986.0087573	564.240904	535.5092308	379.2989203	241.8711776	145.0923505	695.252964	255.4208161	1.445604769	2.11E-05	0.004322444	Neat1	19	5874736	5895506	-	20771	lncRNA	nuclear paraspeckle assembly transcript 1 (non-protein coding) [Source:MGI Symbol;Acc:MGI:1914211]	-
ENSMUSG00000068397	151.0655239	119.7210562	91.8574228	35.93358192	27.39946934	21.90073216	120.8813343	28.41126114	2.090769121	2.12E-05	0.004322444	Gm10240	15	68181668	68182150	+	483	processed_pseudogene	predicted gene 10240 [Source:MGI Symbol;Acc:MGI:3704454]	-
ENSMUSG00000056895	231.7018508	362.4887536	259.9369624	35.93358192	85.97764518	124.1041489	284.7091889	82.00512533	1.793267158	2.13E-05	0.004322444	H2bu2	11	58839746	58840359	+	614	protein_coding	H2B.U histone 2 [Source:MGI Symbol;Acc:MGI:1925553]	Histone
ENSMUSG00000087412	5152.55922	5721.114549	4353.455517	3255.981784	2513.192705	3309.748147	5075.709762	3026.307545	0.745984336	2.31E-05	0.004614538	Gm15501	7	92828190	92833383	-	849	transcribed_processed_pseudogene	predicted pseudogene 15501 [Source:MGI Symbol;Acc:MGI:3704296]	-
ENSMUSG00000060438	493.0043786	727.1945639	433.8797417	220.5922668	263.6017913	264.6338469	551.3595614	249.6093016	1.142402766	2.43E-05	0.004799856	Rps10-ps1	3	95529589	95530083	+	495	processed_pseudogene	ribosomal protein S10, pseudogene 1 [Source:MGI Symbol;Acc:MGI:3644167]	-
ENSMUSG00000092086	2884.534936	2742.499011	2511.421028	1221.741785	1844.267729	1627.954424	2712.818325	1564.654646	0.793763431	2.52E-05	0.004903499	Gm6793	8	112740585	112741640	-	1056	processed_pseudogene	predicted gene 6793 [Source:MGI Symbol;Acc:MGI:3643578]	RRM_1
ENSMUSG00000023403	348.0631327	489.969508	475.8996266	1034.088635	873.9485911	706.2986121	437.9774224	871.4452795	-0.992507182	2.59E-05	0.004985569	Stk31	6	49372538	49446435	+	3237	protein_coding	serine threonine kinase 31 [Source:MGI Symbol;Acc:MGI:1924735]	Pkinase
ENSMUSG00000036572	1426.956773	978.8304876	1079.813321	626.8413735	653.808027	631.4711106	1161.866861	637.3735037	0.866365209	2.76E-05	0.005235492	Upf3b	X	36355331	36373975	-	3999	protein_coding	UPF3 regulator of nonsense transcripts homolog B (yeast) [Source:MGI Symbol;Acc:MGI:1915384]	-
ENSMUSG00000067608	493.0043786	152.9769052	34.20223189	47.91144256	17.95137647	33.76362874	226.7278386	33.20881592	2.77227785	2.82E-05	0.005282693	Pcna-ps2	19	9260744	9261524	+	781	processed_pseudogene	proliferating cell nuclear antigen pseudogene 2 [Source:MGI Symbol;Acc:MGI:97505]	PCNA_C
ENSMUSG00000034863	1401.438948	854.6753182	714.3380433	408.2454168	540.4309125	434.3645211	990.1507698	461.0136168	1.102750688	3.10E-05	0.005728698	Ano8	8	71928663	71938607	-	6847	protein_coding	anoctamin 8 [Source:MGI Symbol;Acc:MGI:2687327]	-
ENSMUSG00000039509	621.6142165	974.3963744	1080.790528	1594.05362	1771.517414	1658.980461	892.2670396	1674.850498	-0.908486334	3.15E-05	0.005743866	Nup133	8	124623862	124676004	-	7029	protein_coding	nucleoporin 133 [Source:MGI Symbol;Acc:MGI:2442620]	-
ENSMUSG00000032067	797.1768524	838.0473937	728.018936	466.1384099	439.3363188	408.8136669	787.7477274	438.0961319	0.846503094	3.40E-05	0.006137539	Pts	9	50432917	50440024	-	6101	protein_coding	6-pyruvoyl-tetrahydropterin synthase [Source:MGI Symbol;Acc:MGI:1338783]	-
novel.1835	66742.38159	42941.0607	15051.91365	4445.782607	8559.972146	2316.914956	41578.45198	5107.55657	3.025126828	3.62E-05	0.006449385	-	MU069435.1	1	1244	-	1244	-	- && - && -	-
ENSMUSG00000112278	324.5867338	276.0235463	139.7405475	48.90959761	72.75031515	101.2908862	246.7836092	74.316933	1.729538026	3.68E-05	0.006478286	Gm30025	12	80481983	80482710	+	728	lncRNA	predicted gene, 30025 [Source:MGI Symbol;Acc:MGI:5589184]	-
ENSMUSG00000061787	14962.63186	15837.5438	12042.11725	8210.823468	9454.706541	9524.993428	14280.7643	9063.507813	0.655881994	3.79E-05	0.006535876	Rps17	7	80992480	80995002	-	1274	protein_coding	ribosomal protein S17 [Source:MGI Symbol;Acc:MGI:1309526]	-
ENSMUSG00000103034	75.53276194	104.2016601	103.5839023	26.95018644	7.558474301	2.73759152	94.43944144	12.41541742	2.935731655	3.80E-05	0.006535876	Gm8797	3	5815866	5816355	+	490	protein_coding	predicted pseudogene 8797 [Source:MGI Symbol;Acc:MGI:3643769]	-
ENSMUSG00000020886	1636.202938	1810.226712	1422.812847	882.3690671	893.7895861	1085.911303	1623.080832	954.0233187	0.766287515	4.27E-05	0.007254153	Dlg4	11	69907768	69938348	+	13251	protein_coding	discs large MAGUK scaffold protein 4 [Source:MGI Symbol;Acc:MGI:1277959]	PDZ
ENSMUSG00000117621	183.7283399	271.5894331	203.2589781	75.85978405	52.90932011	96.7282337	219.5255837	75.16577929	1.545190005	4.68E-05	0.007745501	Hspe1-rs1	18	47245206	47245720	+	515	protein_coding	heat shock protein 1 (chaperonin 10), related sequence 1 [Source:MGI Symbol;Acc:MGI:1935159]	-
ENSMUSG00000024120	882.9167443	1139.567091	1130.628066	1944.406044	1738.449089	1627.954424	1051.0373	1770.269852	-0.752143332	4.69E-05	0.007745501	Lrpprc	17	85012675	85098217	-	8504	protein_coding	leucine-rich PPR-motif containing [Source:MGI Symbol;Acc:MGI:1919666]	-
ENSMUSG00000025207	1723.984256	493.2950929	850.1697642	407.2472617	397.7647101	387.8254653	1022.483038	397.612479	1.362895569	4.72E-05	0.007745501	Sema4g	19	44977540	44991836	+	8661	protein_coding	sema domain, immunoglobulin domain (Ig), transmembrane domain (TM) and short cytoplasmic domain, (semaphorin) 4G [Source:MGI Symbol;Acc:MGI:1347047]	Sema
ENSMUSG00000035726	587.9306876	875.7373559	1221.508282	1386.437369	2044.567298	2080.569555	895.0587751	1837.191407	-1.037343447	4.94E-05	0.008007647	Supt16	14	52397871	52434873	-	5039	protein_coding	SPT16, facilitates chromatin remodeling subunit [Source:MGI Symbol;Acc:MGI:1890948]	Peptidase_M24
ENSMUSG00000022432	928.8488293	1073.055393	1186.328843	1756.752894	1968.037746	1598.753448	1062.744355	1774.514696	-0.739521255	5.27E-05	0.008273557	Smc1b	15	84948890	85016165	-	4047	protein_coding	structural maintenance of chromosomes 1B [Source:MGI Symbol;Acc:MGI:2154049]	SMC_N
ENSMUSG00002076161	74.51204894	79.8140375	31.27061202	11.97786064	4.724046438	4.562652533	61.86556615	7.088186537	3.131344378	5.27E-05	0.008273557	7SK	9	78082585	78082915	-	331	misc_RNA	7SK RNA [Source:RFAM;Acc:RF00100]	-
novel.1923	2307.832091	1096.334487	849.1925576	570.9446905	691.6003986	580.3694022	1417.786379	614.3048304	1.20660197	5.27E-05	0.008273557	-	X	169090871	169098427	-	3518	-	- && O95671.3 RecName: Full=N-acetylserotonin O-methyltransferase-like protein; Short=ASMTL && PF02545:Maf-like protein	Maf
novel.1933	315.4003168	436.7601496	246.2560696	88.83579974	107.7082588	173.3807963	332.805512	123.3082849	1.430598082	5.42E-05	0.008414208	-	Y	90774764	90776234	-	1376	-	- && - && -	-
ENSMUSG00000020361	3015.1862	3579.437876	3486.67324	5230.332479	4989.537848	5096.482879	3360.432439	5105.451069	-0.603419711	5.54E-05	0.008492766	Hspa4	11	53150641	53191284	-	5528	protein_coding	heat shock protein 4 [Source:MGI Symbol;Acc:MGI:1342292]	HSP70
ENSMUSG00000114277	168.4176449	278.2406029	237.46121	97.81919522	80.30878945	72.08991002	228.0398193	83.4059649	1.451461542	5.59E-05	0.008492766	Gm48583	13	60789604	60789823	+	220	processed_pseudogene	predicted gene, 48583 [Source:MGI Symbol;Acc:MGI:6098152]	-
ENSMUSG00000024871	332.7524377	123.0466411	119.2192083	52.90221782	59.52298512	36.50122026	191.6727624	49.64214107	1.949903233	5.64E-05	0.008492766	Doc2g	19	4053313	4057005	+	3035	protein_coding	double C2, gamma [Source:MGI Symbol;Acc:MGI:1926250]	C2
ENSMUSG00000002580	565.4750016	417.9151686	296.0936075	70.86900878	152.1142953	217.1822606	426.4945926	146.7218549	1.53800846	5.91E-05	0.008800236	Mien1	11	98328534	98329817	-	747	protein_coding	migration and invasion enhancer 1 [Source:MGI Symbol;Acc:MGI:1913678]	-
ENSMUSG00000106019	253.1368238	226.1397729	197.3957384	69.87085373	82.19840802	104.9410083	225.557445	85.67009	1.395430138	6.17E-05	0.009093851	Gm43672	3	22128576	22130306	-	1731	lncRNA	predicted gene 43672 [Source:MGI Symbol;Acc:MGI:5663809]	-
ENSMUSG00000013858	6032.413825	4652.493269	3543.351224	2351.653306	3225.578908	2360.716421	4742.752773	2645.982878	0.841877048	6.40E-05	0.009340631	Tmem259	10	79810782	79820164	-	4663	protein_coding	transmembrane protein 259 [Source:MGI Symbol;Acc:MGI:2177957]	-
ENSMUSG00000062753	208.2254518	217.2715465	197.3957384	80.85055932	87.86726375	73.91497103	207.6309122	80.87759803	1.360219065	6.63E-05	0.009587891	AI413582	17	27782547	27784730	-	1912	protein_coding	expressed sequence AI413582 [Source:MGI Symbol;Acc:MGI:2146839]	-
ENSMUSG00000019373	771.6590274	793.7062618	1070.041255	1906.476152	1296.278343	1552.214392	878.4688481	1584.989629	-0.851007209	6.77E-05	0.009692241	Cops3	11	59708621	59730664	-	3454	protein_coding	COP9 signalosome subunit 3 [Source:MGI Symbol;Acc:MGI:1349409]	-
ENSMUSG00000015721	127.5891249	86.46520729	34.20223189	124.7693817	2757.898311	3958.557338	82.75218803	2280.408343	-4.7845267	7.10E-05	0.010060451	Nlrp5	7	23085314	23141347	+	4847	protein_coding	NLR family, pyrin domain containing 5 [Source:MGI Symbol;Acc:MGI:1345193]	NACHT
ENSMUSG00000034557	518.5222036	751.5821864	814.9903257	1210.76208	1353.911709	1195.414964	695.0315719	1253.362917	-0.850649315	7.23E-05	0.010148762	Zfyve9	4	108494663	108637995	-	6459	protein_coding	zinc finger, FYVE domain containing 9 [Source:MGI Symbol;Acc:MGI:2652838]	FYVE
ENSMUSG00000067575	72.47062295	205.0777352	141.6949607	42.92066729	34.95794364	24.63832368	139.747773	34.17231154	2.032746588	7.41E-05	0.010213409	Rpl35a-ps3	17	29355946	29356278	-	333	processed_pseudogene	ribosomal protein L35A, pseudogene 3 [Source:MGI Symbol;Acc:MGI:3704473]	-
ENSMUSG00000048038	1194.234209	379.1166781	598.0504548	296.4520508	308.0078278	248.2082978	723.8004473	284.2227255	1.348972598	7.41E-05	0.010213409	Ccdc187	2	26133481	26184569	-	9827	protein_coding	coiled-coil domain containing 187 [Source:MGI Symbol;Acc:MGI:3045295]	-
ENSMUSG00000033799	281.7167878	350.2949423	351.7943852	940.2620602	719.9446772	455.3527228	327.9353718	705.1864867	-1.104304599	7.62E-05	0.010403746	Tasor2	13	3616035	3661108	-	12454	protein_coding	transcription activation suppressor family member 2 [Source:MGI Symbol;Acc:MGI:2145274]	-
novel.393	313.3588908	376.8996215	536.4864374	1209.763925	813.4807967	631.4711106	408.9149832	884.9052773	-1.113029165	7.76E-05	0.010495139	-	12	98139971	98142778	+	2808	-	- && - && -	-
ENSMUSG00000100393	10.20712999	29.93026406	22.47575239	0	0	0	20.87104881	0	6.897658393	7.97E-05	1	Gm29491	1	186437892	186439230	+	506	lncRNA	predicted gene 29491 [Source:MGI Symbol;Acc:MGI:5580197]	-
ENSMUSG00000004530	634.8834855	962.2025631	1057.337569	1451.317447	1657.195491	1668.105766	884.8078725	1592.206235	-0.847634873	8.17E-05	0.010938753	Coro1c	5	113980497	114046819	-	9664	protein_coding	coronin, actin binding protein 1C [Source:MGI Symbol;Acc:MGI:1345964]	-
ENSMUSG00000024937	1091.142196	767.1015826	642.024753	446.1753088	430.8330352	422.5016245	833.4228439	433.1699895	0.944135591	8.57E-05	0.011333256	Ehbp1l1	19	5757404	5776345	-	6964	protein_coding	EH domain binding protein 1-like 1 [Source:MGI Symbol;Acc:MGI:3612340]	CH
ENSMUSG00000037885	340.9181417	380.2252064	438.7657749	666.7675756	817.2600338	653.3718427	386.6363743	712.466484	-0.881611975	8.62E-05	0.011333256	Stk35	2	129642437	129674207	+	6195	protein_coding	serine/threonine kinase 35 [Source:MGI Symbol;Acc:MGI:1914583]	Pkinase
ENSMUSG00000020745	2397.654835	2371.142031	3026.408919	4782.16086	3712.155691	4007.833985	2598.401928	4167.383512	-0.6813449	9.55E-05	0.012252169	Pafah1b1	11	74564775	74615496	-	9620	protein_coding	platelet-activating factor acetylhydrolase, isoform 1b, subunit 1 [Source:MGI Symbol;Acc:MGI:109520]	WD40
ENSMUSG00000094392	368.4773927	150.7598486	116.2875884	27.94834149	33.06832507	88.51545914	211.8416099	49.8440419	2.085365857	9.64E-05	0.012252169	Gm3788	3	86579340	86579475	-	136	processed_pseudogene	predicted gene 3788 [Source:MGI Symbol;Acc:MGI:3781961]	-
ENSMUSG00000035232	594.0549656	801.4659599	1114.99276	1751.762119	1479.571344	1460.961341	836.837895	1564.098268	-0.901973923	9.68E-05	0.012252169	Pdk3	X	92808213	92875807	-	2561	protein_coding	pyruvate dehydrogenase kinase, isoenzyme 3 [Source:MGI Symbol;Acc:MGI:2384308]	HATPase_c
ENSMUSG00000034330	177.6040619	146.3257354	218.8942841	381.2952304	469.570216	333.0736349	180.9413605	394.6463604	-1.12385346	9.68E-05	0.012252169	Plcg2	8	118225030	118361881	+	4298	protein_coding	phospholipase C, gamma 2 [Source:MGI Symbol;Acc:MGI:97616]	PI-PLC-X
ENSMUSG00000003955	1655.596485	1893.366334	1678.840983	995.1605881	1066.689686	1200.890147	1742.601267	1087.58014	0.679846181	9.73E-05	0.012252169	Fam162a	16	35864131	35891964	-	850	protein_coding	family with sequence similarity 162, member A [Source:MGI Symbol;Acc:MGI:1917436]	-
ENSMUSG00000029736	763.4933234	811.4427145	979.1610388	1082.998233	2105.035093	1676.318541	851.3656923	1621.450622	-0.929425818	9.86E-05	0.012302079	Nobox	6	43280608	43286488	-	2012	protein_coding	NOBOX oogenesis homeobox [Source:MGI Symbol;Acc:MGI:108011]	Homeobox
ENSMUSG00000102018	111.2577169	52.10083003	58.63239753	6.987085373	18.89618575	9.125305066	73.99698149	11.6695254	2.663518115	0.000101088	0.012455984	Iqank1	15	75881737	75918830	+	3348	protein_coding	IQ motif and ankyrin repeat containing 1 [Source:MGI Symbol;Acc:MGI:3588184]	-
ENSMUSG00000044533	5198.491305	2244.769805	316.6149467	260.5184689	103.9290216	116.8039048	2586.625352	160.4171318	4.011317538	0.000103461	0.012455984	Rps2	17	24937090	24940903	+	1830	protein_coding	ribosomal protein S2 [Source:MGI Symbol;Acc:MGI:105110]	-
ENSMUSG00000027510	327.6488728	387.9849045	442.6746014	578.9299309	1007.166701	721.8116307	386.1027929	769.3027541	-0.994561985	0.000103497	0.012455984	Rbm38	2	172862291	172876527	+	2869	protein_coding	RNA binding motif protein 38 [Source:MGI Symbol;Acc:MGI:1889294]	RRM_1
ENSMUSG00000006333	26893.7461	28866.07689	23141.2301	17386.86287	18450.23577	17502.33512	26300.35103	17779.81125	0.564824155	0.000104064	0.012455984	Rps9	7	3706992	3709896	+	2522	protein_coding	ribosomal protein S9 [Source:MGI Symbol;Acc:MGI:1924096]	S4
ENSMUSG00000027737	85.73989194	62.07758472	107.4927288	313.4206867	198.4099504	192.5439369	85.10340182	234.7915247	-1.461734787	0.000104582	0.012455984	Slc7a11	3	49846975	50398063	-	13922	protein_coding	solute carrier family 7 (cationic amino acid transporter, y+ system), member 11 [Source:MGI Symbol;Acc:MGI:1347355]	-
ENSMUSG00000030835	995.1951742	894.5823369	1036.81623	1507.21413	1560.824943	1565.902349	975.531247	1544.647141	-0.662811432	0.000104923	0.012455984	Nomo1	7	45683122	45733636	+	5936	protein_coding	nodal modulator 1 [Source:MGI Symbol;Acc:MGI:2385850]	-
ENSMUSG00000058546	12298.57093	15304.34169	12972.41795	8190.860367	9670.123059	9049.565034	13525.11019	8970.18282	0.592387394	0.000112996	0.01330622	Rpl23a	11	78071758	78074410	-	847	protein_coding	ribosomal protein L23A [Source:MGI Symbol;Acc:MGI:3040672]	-
ENSMUSG00000023932	517.5014906	947.7916953	987.9558984	1591.059155	1580.665938	1453.661097	817.7496948	1541.795397	-0.914922799	0.000114844	0.013415636	Cdc5l	17	45702810	45744663	-	3300	protein_coding	cell division cycle 5-like (S. pombe) [Source:MGI Symbol;Acc:MGI:1918952]	-
ENSMUSG00000005125	781.8661574	1468.799996	1481.445244	656.7860251	596.1746605	677.0976359	1244.037132	643.3527738	0.951270756	0.000118813	0.013769071	Ndrg1	15	66801167	66841489	-	6596	protein_coding	N-myc downstream regulated gene 1 [Source:MGI Symbol;Acc:MGI:1341799]	Ndr
ENSMUSG00000002320	321.5245948	468.9074703	545.2812971	713.6808631	878.6726375	988.2705386	445.2377874	860.2080131	-0.95016353	0.000125114	0.014385138	Tm9sf1	14	55873422	55881263	-	3880	protein_coding	transmembrane 9 superfamily member 1 [Source:MGI Symbol;Acc:MGI:1921390]	-
ENSMUSG00000040314	0	2.217056597	0.977206626	96.82104017	15.1169486	7.300244053	1.064754408	39.74607761	-5.245012378	0.000126352	1	Ctsg	14	56337338	56340031	-	1033	protein_coding	cathepsin G [Source:MGI Symbol;Acc:MGI:88563]	Trypsin
ENSMUSG00000046138	804.3218434	737.1713185	803.2638462	1432.352501	1208.411079	1181.727006	781.5856694	1274.163529	-0.704780902	0.00013023	0.014856441	9930021J03Rik	19	29691802	29783389	-	8134	protein_coding	RIKEN cDNA 9930021J03 gene [Source:MGI Symbol;Acc:MGI:2444398]	-
ENSMUSG00000027242	189.8526179	186.2327542	249.1876895	410.2417269	468.6254067	385.0878738	208.4243538	421.3183358	-1.014566613	0.000134248	0.015196094	Wdr76	2	121337204	121375341	+	6305	protein_coding	WD repeat domain 76 [Source:MGI Symbol;Acc:MGI:1926186]	-
ENSMUSG00000102742	0	0	0	26.95018644	13.22733003	19.16314064	0	19.78021903	-6.699940998	0.000138037	1	Pcdhga11	18	37888784	37974926	+	4756	protein_coding	protocadherin gamma subfamily A, 11 [Source:MGI Symbol;Acc:MGI:1935228]	Cadherin
ENSMUSG00000029657	1300.388361	1196.102034	1152.126612	1817.640352	1967.092937	1846.961745	1216.205669	1877.231678	-0.626252267	0.000139587	0.015678816	Hsph1	5	149537752	149559841	-	7266	protein_coding	heat shock 105kDa/110kDa protein 1 [Source:MGI Symbol;Acc:MGI:105053]	HSP70
ENSMUSG00000031388	639.9870505	734.9542619	544.3040904	290.4631205	377.9237151	361.3620806	639.7484676	343.2496387	0.897535932	0.000145024	0.016165151	Naa10	X	72960479	72965550	-	4132	protein_coding	N(alpha)-acetyltransferase 10, NatA catalytic subunit [Source:MGI Symbol;Acc:MGI:1915255]	Acetyltransf_1
ENSMUSG00000050310	513.4186386	532.0935833	580.4607356	1343.516702	982.6016591	733.6745273	541.9909858	1019.930963	-0.911734953	0.000150736	0.016674611	Rictor	15	6737860	6829882	+	16930	protein_coding	RPTOR independent companion of MTOR, complex 2 [Source:MGI Symbol;Acc:MGI:1926007]	-
novel.133	22.45568598	9.976754687	24.43016564	0	0	0	18.9542021	0	6.760354123	0.000155783	1	-	10	5612708	5619211	+	613	-	- && - && -	-
ENSMUSG00000026110	203.1218868	135.2404524	179.8060191	331.3874777	355.2482922	411.5512585	172.7227861	366.0623428	-1.082889978	0.000156861	0.017221728	Mgat4a	1	37478421	37580097	-	12881	protein_coding	mannoside acetylglucosaminyltransferase 4, isoenzyme A [Source:MGI Symbol;Acc:MGI:2662992]	-
ENSMUSG00000052684	2149.621576	5079.276664	3543.351224	6146.638818	8189.606905	6182.394182	3590.749822	6839.546635	-0.929732799	0.000158325	0.017227277	Jun	4	94937271	94940459	-	3189	protein_coding	jun proto-oncogene [Source:MGI Symbol;Acc:MGI:96646]	Jun
ENSMUSG00000036256	3784.803801	4395.314704	4195.148043	2755.906102	2845.765574	2772.267679	4125.088849	2791.313119	0.563439754	0.000160529	0.017227277	Igfbp7	5	77497087	77555888	-	1209	protein_coding	insulin-like growth factor binding protein 7 [Source:MGI Symbol;Acc:MGI:1352480]	I-set
ENSMUSG00000015365	1631.099373	1502.055845	1621.185792	2560.267712	2766.401594	2113.420653	1584.780336	2480.029986	-0.645935106	0.000160962	0.017227277	Mov10l1	15	88867112	88939355	+	4183	protein_coding	Mov10 like RISC complex RNA helicase 1 [Source:MGI Symbol;Acc:MGI:1891384]	-
ENSMUSG00000014294	2131.248742	1513.141128	1254.733307	679.7435913	1054.407165	907.967854	1633.041059	880.7062035	0.89062322	0.000161631	0.017227277	Ndufa2	18	36875385	36877610	-	572	protein_coding	NADH:ubiquinone oxidoreductase subunit A2 [Source:MGI Symbol;Acc:MGI:1343103]	-
ENSMUSG00000041420	664.4841625	381.3337347	254.0737226	134.7509322	204.0788061	177.9434488	433.2972066	172.257729	1.330306808	0.000165027	0.017305562	Meis3	7	15909015	15920429	+	3173	protein_coding	Meis homeobox 3 [Source:MGI Symbol;Acc:MGI:108519]	Coprinus_mating
ENSMUSG00000009097	517.5014906	259.3956219	336.1590792	60.88745825	126.6044445	198.9316504	371.0187306	128.8078511	1.525106394	0.000165983	0.017305562	Tbx1	16	18399729	18409421	-	3517	protein_coding	T-box 1 [Source:MGI Symbol;Acc:MGI:98493]	T-box
ENSMUSG00000107176	5854.809764	6027.068359	4518.603436	3133.208712	3750.892872	3650.122026	5466.827186	3511.40787	0.638537445	0.000167459	0.017305562	Gm9794	6	66852305	66852727	-	423	processed_pseudogene	predicted pseudogene 9794 [Source:MGI Symbol;Acc:MGI:3642653]	-
ENSMUSG00000000740	37865.39013	42400.09889	31885.27498	24183.30063	25558.98085	25686.82123	37383.588	25143.03424	0.572228913	0.000167776	0.017305562	Rpl13	8	123829089	123831983	+	2595	protein_coding	ribosomal protein L13 [Source:MGI Symbol;Acc:MGI:105922]	-
ENSMUSG00000018846	988.0501833	1439.97826	1273.300233	2436.496485	1907.569952	1874.337661	1233.776225	2072.801366	-0.748579213	0.000170035	0.017305562	Pank3	11	35660311	35682112	+	7376	protein_coding	pantothenate kinase 3 [Source:MGI Symbol;Acc:MGI:2387464]	Fumble
ENSMUSG00000041415	1605.581548	1300.303694	1571.348254	2164.000156	2597.280732	2268.550839	1492.411165	2343.277242	-0.650710509	0.00017062	0.017305562	Dicer1	12	104654001	104718211	-	16750	protein_coding	dicer 1, ribonuclease type III [Source:MGI Symbol;Acc:MGI:2177178]	PAZ
ENSMUSG00000114540	192.9147569	281.5661878	135.8317209	65.87823352	83.14321731	68.43978799	203.4375552	72.48707961	1.487570967	0.000170662	0.017305562	Gm6421	13	117494748	117495156	-	409	processed_pseudogene	predicted pseudogene 6421 [Source:MGI Symbol;Acc:MGI:3647311]	Histone
novel.1665	16.33140799	4.434113194	12.70368613	68.87269868	62.35741298	70.26484901	11.15640244	67.16498689	-2.58328307	0.000175677	0.017691284	-	8	41976663	41978491	+	1829	-	- && P31623.1 RecName: Full=Pol polyprotein; Contains: RecName: Full=Reverse transcriptase/ribonuclease H; Short=RT; Contains: RecName: Full=Integrase; Short=IN && PF00552:Integrase DNA binding domain	-
ENSMUSG00000067870	2197.595087	3591.631687	2391.224613	1269.653228	1859.384678	1495.6375	2726.817129	1541.558469	0.822583277	0.000178618	0.01786425	Rpl31-ps8	15	90648482	90648859	-	378	processed_pseudogene	ribosomal protein L31, pseudogene 8 [Source:MGI Symbol;Acc:MGI:3647726]	Ribosomal_L31e
novel.1249	27.55925098	19.95350937	8.79485963	0	0	0	18.76920666	0	6.744633469	0.000179855	1	-	4	142223399	142225533	+	491	-	- && - && -	-
ENSMUSG00000052837	293.9653438	761.5589411	520.8511314	1420.374641	1516.418907	708.1236731	525.4584721	1214.972407	-1.209635834	0.000183239	0.018201716	Junb	8	85701113	85705347	-	2301	protein_coding	jun B proto-oncogene [Source:MGI Symbol;Acc:MGI:96647]	-
ENSMUSG00000079242	27.55925098	21.06203767	7.817653004	0	0	0	18.81298055	0	6.747865401	0.000186016	1	C730034F03Rik	15	89313792	89315071	+	1280	lncRNA	RIKEN cDNA C730034F03 gene [Source:MGI Symbol;Acc:MGI:2441921]	-
ENSMUSG00000075553	13.26926899	14.41086788	27.36178552	0	0	0	18.34730746	0	6.71314845	0.000190218	1	Gm5464	14	67106299	67109172	+	2874	lncRNA	predicted gene 5464 [Source:MGI Symbol;Acc:MGI:3643060]	-
ENSMUSG00000034353	333.7731507	309.2793953	254.0737226	127.7638468	164.396816	108.5911303	299.0420896	133.5839311	1.162564069	0.000191536	0.018752843	Ramp1	1	91107544	91152918	+	3022	protein_coding	receptor (calcitonin) activity modifying protein 1 [Source:MGI Symbol;Acc:MGI:1858418]	-
ENSMUSG00000066152	561.3921496	660.6828659	546.2585037	271.4981745	337.2969157	354.9743671	589.4445064	321.2564857	0.874910152	0.000192817	0.018752843	Slc31a2	4	62180799	62216648	+	2033	protein_coding	solute carrier family 31, member 2 [Source:MGI Symbol;Acc:MGI:1333844]	-
ENSMUSG00000061046	706.3333955	677.3107904	690.8850843	357.3395091	430.8330352	414.28885	691.5097567	400.8204647	0.786578915	0.000193036	0.018752843	Haghl	17	25998817	26004647	-	2643	protein_coding	hydroxyacylglutathione hydrolase-like [Source:MGI Symbol;Acc:MGI:1919877]	Lactamase_B
ENSMUSG00000036097	890.0617353	911.2102614	1004.568411	1600.04255	1398.317746	1417.159877	935.2801359	1471.840058	-0.653937913	0.000194623	0.018752843	Slf2	19	44919590	44971738	+	7477	protein_coding	SMC5-SMC6 complex localization factor 2 [Source:MGI Symbol;Acc:MGI:1924968]	-
ENSMUSG00000022091	4047.127042	3320.042254	2679.500567	1434.348812	2028.505541	2326.952792	3348.889954	1929.935715	0.79494107	0.000195208	0.018752843	Sorbs3	14	70417917	70449438	-	3630	protein_coding	sorbin and SH3 domain containing 3 [Source:MGI Symbol;Acc:MGI:700013]	SH3_1
ENSMUSG00000104662	26.53853798	19.95350937	8.79485963	0	0	0	18.42896899	0	6.71821355	0.00020252	1	Gm43267	5	144160543	144162338	+	1796	TEC	predicted gene 43267 [Source:MGI Symbol;Acc:MGI:5663404]	-
ENSMUSG00000021760	2004.68033	2148.327843	2178.193568	1302.592345	1312.340101	1524.838476	2110.40058	1379.923641	0.612813752	0.000207838	0.019835615	Gpx8	13	113179287	113182944	-	1048	protein_coding	glutathione peroxidase 8 (putative) [Source:MGI Symbol;Acc:MGI:1916840]	GSHPx
ENSMUSG00000066543	89.82274393	231.6824144	131.9228944	41.92251224	38.73718079	52.92676938	151.1426843	44.5288208	1.761444879	0.000211993	0.019963816	Rpl17-ps9	7	35817699	35818253	+	555	processed_pseudogene	ribosomal protein L17, pseudogene 9 [Source:MGI Symbol;Acc:MGI:3641818]	-
ENSMUSG00000053964	433.8030247	121.9381128	154.3986468	68.87269868	82.19840802	62.05207445	236.7132614	71.04106038	1.736877856	0.000212653	0.019963816	Lgals4	7	28533279	28541133	+	2315	protein_coding	lectin, galactose binding, soluble 4 [Source:MGI Symbol;Acc:MGI:107536]	-
ENSMUSG00000025402	1405.5218	1486.536448	1299.684812	559.9649849	930.6371483	891.5423049	1397.247687	794.0481461	0.814864345	0.000213696	0.019963816	Nab2	10	127496787	127504437	-	2941	protein_coding	Ngfi-A binding protein 2 [Source:MGI Symbol;Acc:MGI:107563]	-
ENSMUSG00000109933	448.0930067	59.86052812	43.97429815	24.95387633	19.84099504	46.53905584	183.9759443	30.4446424	2.594304962	0.000216074	0.019963816	Gm7600	8	11733459	11734243	-	785	processed_pseudogene	predicted gene 7600 [Source:MGI Symbol;Acc:MGI:3647502]	-
ENSMUSG00000040987	132.6926899	222.814188	155.3758535	57.89299309	51.01970153	71.17737951	170.2942438	60.03002471	1.502997614	0.000217018	0.019963816	Mill2	7	18573891	18599327	+	4546	protein_coding	MHC I like leukocyte 2 [Source:MGI Symbol;Acc:MGI:2179989]	MHC_I
ENSMUSG00000039108	1333.051177	962.2025631	1603.596073	1759.747359	2575.550118	2577.898681	1299.616604	2304.398719	-0.82606313	0.000217384	0.019963816	Lsm14b	2	179666780	179677258	+	2892	protein_coding	LSM family member 14B [Source:MGI Symbol;Acc:MGI:3040677]	-
ENSMUSG00000095134	40.82851997	25.49615087	22.47575239	0	1.889618575	1.825061013	29.60014107	1.238226529	4.561559415	0.000219622	1	Mid1-ps1	Y	90764326	90774754	+	1248	unprocessed_pseudogene	midline 1, pseudogene 1 [Source:MGI Symbol;Acc:MGI:5780070]	SPRY
ENSMUSG00000063273	1364.69328	1500.947316	1746.26824	2721.96883	2321.39642	2200.111051	1537.302945	2414.4921	-0.651122176	0.000231401	0.021118227	Naa15	3	51322569	51383928	+	15427	protein_coding	N(alpha)-acetyltransferase 15, NatA auxiliary subunit [Source:MGI Symbol;Acc:MGI:1922088]	-
ENSMUSG00000028444	882.9167443	1080.815091	893.1668557	443.1808437	642.4703156	555.7310785	952.2995637	547.1274126	0.79905038	0.00024128	0.021754917	Cntfr	4	41657498	41697089	-	2782	protein_coding	ciliary neurotrophic factor receptor [Source:MGI Symbol;Acc:MGI:99605]	fn3
ENSMUSG00000058905	111.2577169	133.0233958	64.49563729	18.96494601	27.39946934	31.93856773	102.9255833	26.10099436	1.976619983	0.000241357	0.021754917	Gm10051	5	133503962	133504375	+	414	processed_pseudogene	predicted pseudogene 10051 [Source:MGI Symbol;Acc:MGI:3641791]	-
ENSMUSG00000039684	0	3.325584896	2.931619877	30.94280665	39.68199008	31.93856773	2.085734924	34.18778815	-4.041731916	0.000249499	1	Gm5422	10	31124019	31127039	+	3021	transcribed_processed_pseudogene	predicted pseudogene 5422 [Source:MGI Symbol;Acc:MGI:3643411]	-
ENSMUSG00000051790	5108.668561	2095.118484	2480.150416	1483.258409	1824.426734	1613.353936	3227.979154	1640.34636	0.976664593	0.000249953	0.02220779	Nlgn2	11	69713948	69728610	-	5785	protein_coding	neuroligin 2 [Source:MGI Symbol;Acc:MGI:2681835]	COesterase
ENSMUSG00000061897	69.40848395	113.0698865	167.102333	368.3192147	255.0985077	267.3714384	116.5269011	296.9297203	-1.348299516	0.000250311	0.02220779	Gm14292	2	178819218	178819673	+	456	processed_pseudogene	predicted gene 14292 [Source:MGI Symbol;Acc:MGI:3649964]	-
ENSMUSG00000037166	243.9504068	447.8454326	318.5693599	130.758312	147.3902489	170.6432047	336.7883998	149.5972552	1.169656418	0.000250944	0.02220779	Ppp1r14a	7	28988733	28993226	+	1367	protein_coding	protein phosphatase 1, regulatory inhibitor subunit 14A [Source:MGI Symbol;Acc:MGI:1931139]	-
ENSMUSG00000078440	498.1079436	415.698112	265.8002021	133.7527771	187.072239	205.319364	393.2020859	175.38146	1.163778837	0.000256349	0.022549414	Dohh	10	81220262	81224186	+	2048	protein_coding	deoxyhypusine hydroxylase/monooxygenase [Source:MGI Symbol;Acc:MGI:1915964]	-
ENSMUSG00000110686	93.90559593	47.66671684	7.817653004	6.987085373	2.834427863	1.825061013	49.79665526	3.882191416	3.68935047	0.000261029	1	Gm45855	8	106311953	106312832	-	880	processed_pseudogene	predicted gene 45855 [Source:MGI Symbol;Acc:MGI:5804970]	-
ENSMUSG00000003429	16154.82464	18837.22138	14346.37047	10736.15575	11509.66674	11293.47755	16446.13883	11179.76668	0.556820453	0.000263424	0.023033045	Rps11	7	44771803	44773863	-	865	protein_coding	ribosomal protein S11 [Source:MGI Symbol;Acc:MGI:1351329]	-
ENSMUSG00000031976	151.0655239	240.5506408	225.7347305	481.1107357	392.0958544	386.9129348	205.7836317	420.0398416	-1.029606015	0.0002658	0.023102464	Urb2	8	124748247	124775244	+	6153	protein_coding	URB2 ribosome biogenesis 2 homolog (S. cerevisiae) [Source:MGI Symbol;Acc:MGI:2681124]	-
ENSMUSG00000030695	12729.31181	14978.43437	12690.00524	7597.956266	8947.343954	10248.63012	13465.91714	8931.310113	0.59230939	0.000267976	0.023153773	Aldoa	7	126394406	126399923	-	2911	protein_coding	aldolase A, fructose-bisphosphate [Source:MGI Symbol;Acc:MGI:87994]	-
ENSMUSG00000113965	38.78709397	4.434113194	13.68089276	0	0	0	18.96736664	0	6.761244259	0.000271119	1	A730091E23Rik	13	32522802	32526626	+	3825	TEC	RIKEN cDNA A730091E23 gene [Source:MGI Symbol;Acc:MGI:2442493]	-
ENSMUSG00000063628	417.4716167	576.4347153	504.2386188	180.6660646	304.2285906	260.0711944	499.3816502	248.3219499	1.007147418	0.000278931	0.023958519	Gm7665	18	16407705	16408001	-	297	processed_pseudogene	predicted pseudogene 7665 [Source:MGI Symbol;Acc:MGI:3645651]	-
ENSMUSG00000033715	1388.169679	1309.171921	1438.448153	853.4225706	860.721261	953.5943794	1378.596584	889.2460703	0.632536796	0.000284823	0.024321534	Akr1c14	13	4099011	4140688	+	3239	protein_coding	aldo-keto reductase family 1, member C14 [Source:MGI Symbol;Acc:MGI:2145458]	Aldo_ket_red
ENSMUSG00000027404	2016.928886	2567.351539	2354.090761	3547.443059	3517.524978	3327.086227	2312.790396	3464.018088	-0.582891441	0.00028998	0.024465979	Snrpb	2	130013555	130021323	-	1850	protein_coding	small nuclear ribonucleoprotein B [Source:MGI Symbol;Acc:MGI:98342]	LSM
ENSMUSG00000073702	17607.29924	23884.35072	15746.70756	11725.32741	12801.22104	12458.77901	19079.45251	12328.44249	0.629989365	0.00029335	0.024465979	Rpl31	1	39406923	39410992	+	1662	protein_coding	ribosomal protein L31 [Source:MGI Symbol;Acc:MGI:2149632]	Ribosomal_L31e
ENSMUSG00000000184	2536.471803	3085.034255	3019.568473	4004.598074	4208.180567	4682.194029	2880.358177	4298.324223	-0.577603588	0.000294721	0.024465979	Ccnd2	6	127102125	127129156	-	9409	protein_coding	cyclin D2 [Source:MGI Symbol;Acc:MGI:88314]	Cyclin_C
ENSMUSG00000071415	16599.85551	17396.13459	12412.47856	7718.733027	10655.55915	10813.4865	15469.48955	9729.259559	0.668969442	0.000296841	0.024465979	Rpl23	11	97668353	97673263	-	1770	protein_coding	ribosomal protein L23 [Source:MGI Symbol;Acc:MGI:1929455]	-
ENSMUSG00000000441	216.3911558	332.5584896	341.0451123	592.9041017	505.4729689	598.6200123	296.6649192	565.6656943	-0.931237837	0.00029704	0.024465979	Raf1	6	115595028	115653596	-	6845	protein_coding	v-raf-leukemia viral oncogene 1 [Source:MGI Symbol;Acc:MGI:97847]	Pkinase_Tyr
ENSMUSG00000041438	593.0342526	788.1636203	781.7653004	1138.894916	1126.212671	1293.968258	720.9877244	1186.358615	-0.718670582	0.000297419	0.024465979	Utp4	8	107620268	107649720	+	3451	protein_coding	UTP4 small subunit processome component [Source:MGI Symbol;Acc:MGI:1096573]	-
ENSMUSG00000027637	60.22206695	159.628075	114.3331752	345.3616484	288.1668327	232.6952792	111.394439	288.7412534	-1.375304047	0.000299056	0.024465979	Rab5if	2	156705048	156715483	+	2871	protein_coding	RAB5 interacting factor [Source:MGI Symbol;Acc:MGI:1914638]	Rab5ip
ENSMUSG00000028948	545.0607416	597.4967529	573.6202892	1028.099705	905.1272976	862.3413287	572.0592612	931.8561104	-0.703905454	0.000299919	0.024465979	Nol9	4	152123778	152145951	+	4956	protein_coding	nucleolar protein 9 [Source:MGI Symbol;Acc:MGI:1921285]	-
ENSMUSG00000008763	768.5968884	826.9621107	1087.630974	1793.684631	1453.116684	1292.143197	894.3966578	1512.981504	-0.757990644	0.000301703	0.024474856	Man1a2	3	100469524	100592819	-	7969	protein_coding	mannosidase, alpha, class 1A, member 2 [Source:MGI Symbol;Acc:MGI:104676]	-
ENSMUSG00000003378	4211.461835	2312.390031	2139.105303	1087.989008	1738.449089	1722.857596	2887.65239	1516.431898	0.929108679	0.000305074	0.024611572	Grik5	7	24709274	24771771	-	5168	protein_coding	glutamate receptor, ionotropic, kainate 5 (gamma 2) [Source:MGI Symbol;Acc:MGI:95818]	ANF_receptor
ENSMUSG00000086841	970.6980623	1232.683468	729.9733493	424.2158977	571.609619	597.7074818	977.7849598	531.1776662	0.879620148	0.000308916	0.024784548	2410006H16Rik	11	62493703	62495633	+	462	lncRNA	RIKEN cDNA 2410006H16 gene [Source:MGI Symbol;Acc:MGI:1916471]	-
ENSMUSG00000018433	287.8410658	433.4345647	383.0649972	756.6015304	594.2850419	662.4971478	368.1135426	671.1279067	-0.866735066	0.000314354	0.025083021	Nol11	11	107057489	107080207	-	5357	protein_coding	nucleolar protein 11 [Source:MGI Symbol;Acc:MGI:1916229]	-
ENSMUSG00000074577	1047.251537	343.6437726	388.928237	268.5037093	232.4230848	213.5321385	593.2745156	238.1529775	1.317206164	0.000318693	0.025291083	Ripor3	2	167822084	167852538	-	4244	protein_coding	RIPOR family member 3 [Source:MGI Symbol;Acc:MGI:1916803]	-
ENSMUSG00000047675	18647.40578	26275.44626	22030.14617	16514.47536	14551.95265	12301.82376	22317.66607	14456.08392	0.626512091	0.000328043	0.025662091	Rps8	4	117011024	117013440	-	1726	protein_coding	ribosomal protein S8 [Source:MGI Symbol;Acc:MGI:98166]	-
ENSMUSG00000032409	951.3045153	627.427017	656.6828524	1394.422609	1321.788193	1119.674932	745.1381282	1278.628578	-0.778755061	0.0003281	0.025662091	Atr	9	95739650	95833834	+	23629	protein_coding	ataxia telangiectasia and Rad3 related [Source:MGI Symbol;Acc:MGI:108028]	PI3_PI4_kinase
ENSMUSG00000030203	526.6879076	489.969508	572.6430826	808.5055932	928.7475298	866.9039813	529.7668327	868.0523681	-0.712177741	0.000331384	0.025662091	Dusp16	6	134692431	134769588	-	7798	protein_coding	dual specificity phosphatase 16 [Source:MGI Symbol;Acc:MGI:1917936]	DSPc
ENSMUSG00000027935	865.5646233	993.2413555	871.66831	397.2657112	472.4046438	658.8470258	910.1580963	509.5057936	0.836377631	0.000332211	0.025662091	Rab13	3	90121002	90133692	+	2300	protein_coding	RAB13, member RAS oncogene family [Source:MGI Symbol;Acc:MGI:1927232]	Ras
ENSMUSG00000055093	480.7558226	1001.001054	724.1101095	289.4649655	439.3363188	354.0618366	735.2889953	360.9543736	1.025909181	0.000332971	0.025662091	Rps27a-ps3	6	122433863	122434333	+	471	processed_pseudogene	ribosomal protein S27A, pseudogene 3 [Source:MGI Symbol;Acc:MGI:3645406]	ubiquitin
ENSMUSG00000036098	835.9639464	936.7064123	1004.568411	1092.979783	1818.757879	2012.129767	925.7462566	1641.289143	-0.826298593	0.000333913	0.025662091	Myrf	19	10185636	10218112	-	8562	protein_coding	myelin regulatory factor [Source:MGI Symbol;Acc:MGI:2684944]	NDT80_PhoG
ENSMUSG00000024962	2148.600863	1670.552146	1411.086367	874.3838267	1086.530681	1158.001213	1743.413126	1039.638573	0.745611541	0.000336768	0.025746001	Vegfb	19	6959841	6965019	-	1605	protein_coding	vascular endothelial growth factor B [Source:MGI Symbol;Acc:MGI:106199]	-
ENSMUSG00000036169	223.5361468	208.4033201	405.5407496	114.7878311	96.37054734	132.3169235	279.1600722	114.4917673	1.286428931	0.00033874	0.025761903	Sostdc1	12	36364138	36368451	+	1781	protein_coding	sclerostin domain containing 1 [Source:MGI Symbol;Acc:MGI:1913292]	-
ENSMUSG00002075028	92.88488293	12.19381128	21.49854576	0	5.668855726	0.912530507	42.19241333	2.193795411	4.260099472	0.000341634	1	-	2	104955567	104955799	-	233	misc_RNA	-	-
ENSMUSG00000105359	107.1748649	149.6513203	122.1508282	42.92066729	48.18527367	33.76362874	126.3256711	41.6231899	1.601791935	0.000344995	0.026101625	Rpl21-ps10	3	38161592	38162071	-	480	processed_pseudogene	ribosomal protein L21, pseudogene 10 [Source:MGI Symbol;Acc:MGI:3643358]	-
ENSMUSG00000022436	938.0352463	820.3109409	688.930671	361.3321293	514.9210618	500.9792481	815.7589527	459.0774797	0.828911695	0.000353437	0.026602516	Sh3bp1	15	78783968	78796251	+	2858	protein_coding	SH3-domain binding protein 1 [Source:MGI Symbol;Acc:MGI:104603]	RhoGAP
ENSMUSG00000000365	233.7432768	322.5817349	393.8142701	785.5480269	664.2009292	456.2652533	316.7130939	635.3380698	-1.003819205	0.000358888	0.026783992	Rnf17	14	56640038	56762489	+	6241	protein_coding	ring finger protein 17 [Source:MGI Symbol;Acc:MGI:1353419]	-
ENSMUSG00000022090	523.6257686	536.5276965	443.651808	185.6568399	267.3810284	316.6480858	501.2684244	256.5619847	0.965291433	0.000363738	0.026783992	Pdlim2	14	70401667	70415130	-	4486	protein_coding	PDZ and LIM domain 2 [Source:MGI Symbol;Acc:MGI:2384850]	PDZ
ENSMUSG00000026511	2276.189988	1444.412373	1657.342437	1131.90783	903.237679	1156.176152	1792.648266	1063.773887	0.753024397	0.000364143	0.026783992	Srp9	1	181952302	181959972	+	5541	protein_coding	signal recognition particle 9 [Source:MGI Symbol;Acc:MGI:1350930]	-
ENSMUSG00000026825	2454.814763	2027.498258	1918.256606	1411.391245	1421.937978	1357.845394	2133.523209	1397.058206	0.61086859	0.000368026	0.026783992	Dnm1	2	32198483	32243350	-	5249	protein_coding	dynamin 1 [Source:MGI Symbol;Acc:MGI:107384]	PH
ENSMUSG00000030034	807.3839824	991.0242989	557.9849832	332.3856327	489.411211	414.28885	785.4644215	412.0285646	0.930107282	0.000368544	0.026783992	Ino80b	6	83098746	83102412	-	1594	protein_coding	INO80 complex subunit B [Source:MGI Symbol;Acc:MGI:1917270]	-
ENSMUSG00000054008	922.7245513	1218.2726	1118.901586	1556.123728	1774.351842	1792.209915	1086.632913	1707.561828	-0.652316786	0.000369653	0.026783992	Ndst1	18	60817566	60881722	-	8279	protein_coding	N-deacetylase/N-sulfotransferase (heparan glucosaminyl) 1 [Source:MGI Symbol;Acc:MGI:104719]	Sulfotransfer_1
ENSMUSG00000039703	1108.494317	1227.140827	1319.228944	1796.679096	1840.488492	1880.725374	1218.288029	1839.297654	-0.594267534	0.00037038	0.026783992	Nploc4	11	120271196	120328534	-	4776	protein_coding	NPL4 homolog, ubiquitin recognition factor [Source:MGI Symbol;Acc:MGI:2679787]	-
ENSMUSG00000080316	690.0019875	438.9772062	516.9423049	258.5221588	342.0209621	253.6834808	548.6404995	284.7422006	0.946421472	0.000370522	0.026783992	Spaca6	17	18047420	18063271	+	7067	protein_coding	sperm acrosome associated 6 [Source:MGI Symbol;Acc:MGI:1922452]	-
ENSMUSG00000027722	692.0434135	874.6288276	787.6285402	1377.453974	1573.107464	1025.684289	784.7669271	1325.415242	-0.756186831	0.000375853	0.027035523	Spata5	3	37474045	37633245	+	3887	protein_coding	spermatogenesis associated 5 [Source:MGI Symbol;Acc:MGI:1927170]	AAA
ENSMUSG00000085795	1878.111919	1952.118334	1541.054848	883.3672222	1199.907795	1229.178592	1790.428367	1104.151203	0.697008872	0.000394142	0.028183513	Zfp703	8	27467353	27471489	+	3392	protein_coding	zinc finger protein 703 [Source:MGI Symbol;Acc:MGI:2662729]	-
ENSMUSG00000036990	1327.947612	1387.87743	1573.302667	2309.730793	2084.249289	2058.668823	1429.709236	2150.882968	-0.589030855	0.000396534	0.028183513	Otud4	8	80366247	80404353	+	8096	protein_coding	OTU domain containing 4 [Source:MGI Symbol;Acc:MGI:1098801]	OTU
ENSMUSG00000066456	1139.115707	1175.039996	1209.781802	834.4576246	653.808027	733.6745273	1174.645835	740.6467263	0.665567242	0.000397603	0.028183513	Hmgn3	9	82992001	83028738	-	1869	protein_coding	high mobility group nucleosomal binding domain 3 [Source:MGI Symbol;Acc:MGI:2138069]	-
ENSMUSG00000020776	2195.553661	905.6676199	989.9103117	532.0166434	741.6752908	707.2111426	1363.710531	660.3010256	1.046294384	0.000402372	0.02829621	Fbf1	11	116033111	116058992	-	7751	protein_coding	Fas (TNFRSF6) binding factor 1 [Source:MGI Symbol;Acc:MGI:1922033]	-
ENSMUSG00000004661	155.1483759	115.2869431	197.3957384	265.5092442	390.2062358	361.3620806	155.9436858	339.0258535	-1.119215196	0.000403069	0.02829621	Arid3b	9	57697636	57744076	-	7976	protein_coding	AT rich interactive domain 3B (BRIGHT-like) [Source:MGI Symbol;Acc:MGI:1930768]	-
ENSMUSG00000024180	316.4210298	233.899471	294.1391943	463.1439447	585.7817583	501.8917786	281.486565	516.9391606	-0.876394844	0.000406902	0.028428608	Pgap6	17	26332273	26342228	+	4359	protein_coding	post-glycosylphosphatidylinositol attachment to proteins 6 [Source:MGI Symbol;Acc:MGI:1926283]	-
ENSMUSG00000031397	582.8271226	864.6520729	1043.656676	1746.771343	1550.432041	1173.514231	830.3786238	1490.239205	-0.843470761	0.000421256	0.029241844	Tktl1	X	73220865	73252106	+	2473	protein_coding	transketolase-like 1 [Source:MGI Symbol;Acc:MGI:1933244]	-
ENSMUSG00000040354	1000.298739	945.5746387	955.7080798	1416.382021	1713.884048	1370.620821	967.1938192	1500.29563	-0.633342127	0.000422547	0.029241844	Mars1	10	127132090	127147655	-	3423	protein_coding	methionine-tRNA synthetase 1 [Source:MGI Symbol;Acc:MGI:1345633]	-
ENSMUSG00000028691	4860.635302	6296.440736	5813.402215	10059.40663	7826.800139	7817.64885	5656.826084	8567.951872	-0.598960556	0.000426619	0.029269419	Prdx1	4	116542741	116558019	+	3043	protein_coding	peroxiredoxin 1 [Source:MGI Symbol;Acc:MGI:99523]	-
ENSMUSG00000070315	329.6902988	127.4807543	170.0339528	63.88192341	94.48092876	57.48942191	209.0683353	71.95075803	1.539366872	0.000426954	0.029269419	4930581F22Rik	9	35028024	35042218	+	5954	lncRNA	RIKEN cDNA 4930581F22 gene [Source:MGI Symbol;Acc:MGI:1926184]	-
ENSMUSG00000055692	252.1161108	164.0621882	138.7633408	64.88007846	86.92245446	52.01423888	184.9805466	67.93892393	1.445334216	0.000429255	0.029289662	Tmem191c	16	17093941	17101093	+	2878	protein_coding	transmembrane protein 191C [Source:MGI Symbol;Acc:MGI:107238]	-
ENSMUSG00000073147	681.8362835	325.9073198	276.549475	172.6808242	197.4651411	183.4186318	428.0976928	184.5215324	1.214127027	0.00043183	0.029328264	5031425E22Rik	5	23587306	23639267	-	5142	lncRNA	RIKEN cDNA 5031425E22 gene [Source:MGI Symbol;Acc:MGI:1923227]	-
ENSMUSG00000028998	564.4542886	411.2639988	390.8826502	218.5959567	188.9618575	283.7969875	455.5336459	230.4516006	0.982765165	0.000442644	0.029923564	Tomm7	5	24043942	24049159	-	1125	protein_coding	translocase of outer mitochondrial membrane 7 [Source:MGI Symbol;Acc:MGI:1913419]	-
ENSMUSG00000024854	398.0780697	365.8143385	291.2075744	132.7546221	217.3061362	152.3925946	351.6999942	167.4844509	1.069747243	0.00044796	0.030143382	Pold4	19	4281953	4283688	+	1164	protein_coding	polymerase (DNA-directed), delta 4 [Source:MGI Symbol;Acc:MGI:1916995]	-
ENSMUSG00000032842	1169.737097	432.3260364	452.4466676	312.4225317	295.725307	292.9222926	684.8366004	300.3567104	1.189288458	0.000457521	0.030645494	Abcc10	17	46614147	46639278	-	6856	protein_coding	ATP-binding cassette, sub-family C (CFTR/MRP), member 10 [Source:MGI Symbol;Acc:MGI:2386976]	ABC_tran
ENSMUSG00000057036	1132.991429	1236.009053	777.8564739	466.1384099	720.8894865	558.46867	1048.952319	581.8321888	0.849801581	0.000464142	0.030862491	Gm7536	3	24387232	24387675	+	444	processed_pseudogene	predicted gene 7536 [Source:MGI Symbol;Acc:MGI:3645137]	-
ENSMUSG00000024206	166.3762189	87.57373559	131.9228944	330.3893226	262.656982	273.759152	128.624283	288.9351522	-1.166068183	0.000464988	0.030862491	Rfx2	17	57082897	57138013	-	7311	protein_coding	regulatory factor X, 2 (influences HLA class II expression) [Source:MGI Symbol;Acc:MGI:106583]	RFX1_trans_act
ENSMUSG00000051319	277.6339358	389.0934328	241.3700365	42.92066729	119.0459702	162.4304302	302.699135	108.1323559	1.483041429	0.000474182	0.031330359	Mtln	2	127633308	127634408	-	800	protein_coding	mitoregulin [Source:MGI Symbol;Acc:MGI:1915135]	-
ENSMUSG00000028633	870.6681883	759.3418845	782.7425071	1284.625554	1211.245507	1219.140757	804.25086	1238.337272	-0.622548137	0.000478084	0.03144584	Ctps	4	120397065	120427473	-	3316	protein_coding	cytidine 5'-triphosphate synthase [Source:MGI Symbol;Acc:MGI:1858304]	CTP_synth_N
ENSMUSG00000087590	561.3921496	527.6594701	424.1076755	323.4022373	222.0301826	263.7213164	504.3864317	269.7179121	0.903268886	0.000481498	0.031528374	Epb41l4aos	18	33927945	33929039	+	430	lncRNA	erythrocyte membrane protein band 4.1 like 4a, opposite strand [Source:MGI Symbol;Acc:MGI:1916999]	-
ENSMUSG00000097827	16.33140799	23.27909427	8.79485963	0	0	0	16.13512063	0	6.525881582	0.000484012	1	5330439K02Rik	15	100357621	100366572	-	2312	lncRNA	RIKEN cDNA 5330439K02 gene [Source:MGI Symbol;Acc:MGI:1925532]	-
ENSMUSG00000049354	1456.55745	2044.126183	2133.242064	3451.620174	2661.527763	2876.296157	1877.975232	2996.481365	-0.674052714	0.000488283	0.031829923	Dcaf7	11	105927698	105950150	+	6133	protein_coding	DDB1 and CUL4 associated factor 7 [Source:MGI Symbol;Acc:MGI:1919083]	-
ENSMUSG00000066116	59.20135396	171.8218863	97.72066255	30.94280665	21.73061362	33.76362874	109.5813009	28.81234967	1.92597424	0.000497121	0.032262024	Gm10154	4	83423422	83423775	-	354	processed_pseudogene	predicted gene 10154 [Source:MGI Symbol;Acc:MGI:3642271]	-
ENSMUSG00000040258	70.42919695	137.457509	92.83462943	22.95756623	0	21.90073216	100.2404451	14.95276613	2.745470881	0.000501401	0.032395859	Nxph4	10	127361342	127370428	-	1675	protein_coding	neurexophilin 4 [Source:MGI Symbol;Acc:MGI:1336197]	-
ENSMUSG00000001750	2224.133625	770.4271675	1046.588296	695.7140721	569.7200004	668.8848613	1347.049696	644.772978	1.063120765	0.000506205	0.032562113	Tcirg1	19	3946050	3957133	-	4603	protein_coding	T cell, immune regulator 1, ATPase, H+ transporting, lysosomal V0 protein A3 [Source:MGI Symbol;Acc:MGI:1350931]	-
ENSMUSG00000001289	4512.57217	4838.726023	3173.96712	2391.579508	2607.673634	2945.648475	4175.088438	2648.300539	0.656568625	0.000517525	0.033144293	Pfdn5	15	102234551	102240308	+	1394	protein_coding	prefoldin 5 [Source:MGI Symbol;Acc:MGI:1928753]	-
novel.983	0	0	4.886033128	61.8856133	41.57160866	8.212774559	1.628677709	37.22333217	-4.480262184	0.000526975	1	-	2	48675312	48677442	+	2131	-	- && P04026.1 RecName: Full=Putative Pol polyprotein; Contains: RecName: Full=Reverse transcriptase/ribonuclease H; Short=RT; Contains: RecName: Full=Integrase; Short=IN [Golden hamster intracisternal A-particle H18] && PF00552:Integrase DNA binding domain	-
ENSMUSG00000055447	1546.380194	1529.769052	1556.690154	1090.983473	1011.890747	1001.958496	1544.2798	1034.944239	0.577489658	0.00052993	0.033790561	Cd47	16	49620896	49735373	+	6276	protein_coding	CD47 antigen (Rh-related antigen, integrin-associated signal transducer) [Source:MGI Symbol;Acc:MGI:96617]	-
ENSMUSG00000074129	1426.956773	1678.311844	1050.497122	595.8985668	901.3480604	877.8543473	1385.255246	791.7003249	0.806608464	0.000540391	0.034165486	Rpl13a	7	44774982	44778185	-	2114	protein_coding	ribosomal protein L13A [Source:MGI Symbol;Acc:MGI:1351455]	-
ENSMUSG00000040532	1210.565617	963.3110914	684.0446379	528.0240232	557.4374797	538.3929989	952.6404488	541.2848339	0.815349764	0.000540489	0.034165486	Abhd11	5	135038006	135041029	+	2172	protein_coding	abhydrolase domain containing 11 [Source:MGI Symbol;Acc:MGI:1916008]	-
ENSMUSG00000038827	332.7524377	254.9615087	328.3414262	586.9151713	499.8041132	535.6554074	305.3517909	540.791564	-0.823824515	0.00054419	0.034251111	Abitram	4	56802345	56809601	+	5574	protein_coding	actin binding transcription modulator [Source:MGI Symbol;Acc:MGI:2677850]	-
ENSMUSG00000029110	982.9466183	1563.024901	1354.408383	2547.291696	1850.881394	2059.581353	1300.126634	2152.584815	-0.727522882	0.000547384	0.034304287	Rnf4	5	34493633	34512973	+	7287	protein_coding	ring finger protein 4 [Source:MGI Symbol;Acc:MGI:1201691]	-
ENSMUSG00000062611	13867.40681	11849.05898	6192.558386	178.6697545	108.6530681	1663.543113	10636.34139	650.2886454	4.031695053	0.000550528	0.034353865	Rps3a2	14	88360453	88361244	-	792	processed_pseudogene	ribosomal protein S3A2 [Source:MGI Symbol;Acc:MGI:3642853]	-
ENSMUSG00000025270	221.4947208	579.7603001	664.5005054	792.5351123	1322.733003	1076.785998	488.5851754	1064.018038	-1.122933066	0.000557615	0.034622282	Alas2	X	149330371	149353634	+	2403	protein_coding	aminolevulinic acid synthase 2, erythroid [Source:MGI Symbol;Acc:MGI:87990]	Aminotran_1_2
ENSMUSG00000040174	938.0352463	556.4812059	590.2328018	225.583042	317.4559206	469.0406804	694.916418	337.359881	1.04201723	0.000560822	0.034622282	Alkbh3	2	93810895	93841152	-	3159	protein_coding	alkB homolog 3, alpha-ketoglutarate-dependent dioxygenase [Source:MGI Symbol;Acc:MGI:1916363]	-
ENSMUSG00000000739	536.8950376	350.2949423	265.8002021	185.6568399	202.1891876	146.0048811	384.3300607	177.9503028	1.11106227	0.000561942	0.034622282	Sult5a1	8	123866931	123885054	-	4419	protein_coding	sulfotransferase family 5A, member 1 [Source:MGI Symbol;Acc:MGI:1931463]	Sulfotransfer_1
ENSMUSG00000034472	368.4773927	422.3492818	424.1076755	649.7989397	695.3796357	663.4096783	404.9781167	669.5294179	-0.725394379	0.00056694	0.034783409	Rasd2	8	75940572	75950741	+	3176	protein_coding	RASD family, member 2 [Source:MGI Symbol;Acc:MGI:1922391]	Ras
novel.428	0	0	0	9.981550533	13.22733003	25.55085418	0	16.25324491	-6.417753267	0.000584395	1	-	12	75799460	75811533	-	418	-	- && - && -	-
ENSMUSG00000001674	318.4624558	465.5818854	597.0732482	951.2417658	752.068193	820.3649254	460.3725298	841.2249614	-0.869325586	0.000597522	0.036506328	Ddx18	1	121481564	121495718	-	2483	protein_coding	DEAD box helicase 18 [Source:MGI Symbol;Acc:MGI:1914192]	DEAD
ENSMUSG00000040423	487.9008136	662.8999225	687.9534644	1200.780529	898.5136325	993.7457217	612.9180668	1031.013294	-0.750201406	0.000604067	0.036612178	Rc3h1	1	160733988	160802548	+	11423	protein_coding	RING CCCH (C3H) domains 1 [Source:MGI Symbol;Acc:MGI:2685397]	-
ENSMUSG00000051550	1964.872524	1171.714412	913.6881949	560.96314	727.5031515	845.0032491	1350.09171	711.1565135	0.924578431	0.000605043	0.036612178	Zfp579	7	4986482	4999157	-	4159	protein_coding	zinc finger protein 579 [Source:MGI Symbol;Acc:MGI:1915740]	-
ENSMUSG00000042557	774.7211664	1112.962412	1065.155222	1385.439214	1645.857779	1730.15784	984.2796	1587.151611	-0.689532437	0.000606776	0.036612178	Sin3a	9	56979324	57035650	+	5385	protein_coding	transcriptional regulator, SIN3A (yeast) [Source:MGI Symbol;Acc:MGI:107157]	PAH
ENSMUSG00000097445	19.39354699	11.08528299	15.63530601	0	0	0	15.37137866	0	6.45754524	0.000608368	1	Gm26631	9	57438570	57444912	-	2505	lncRNA	predicted gene, 26631 [Source:MGI Symbol;Acc:MGI:5477125]	-
ENSMUSG00000101316	58.18064096	57.64347153	88.92580292	167.690049	196.5203318	154.2176556	68.2499718	172.8093455	-1.338586716	0.000613552	0.036868638	Gm12663	11	16585109	16586066	-	958	processed_pseudogene	predicted gene 12663 [Source:MGI Symbol;Acc:MGI:3652168]	NIF
ENSMUSG00000060586	145.9619589	86.46520729	68.40446379	40.92435719	16.06175789	18.25061013	100.27721	25.0789084	2.002536015	0.000619238	0.036924285	H2-Eb1	17	34524841	34535648	+	1944	protein_coding	histocompatibility 2, class II antigen E beta [Source:MGI Symbol;Acc:MGI:95901]	C1-set
ENSMUSG00000055897	2305.790665	1075.27245	1126.719239	834.4576246	853.1627867	691.698124	1502.594118	793.1061784	0.922035115	0.000621687	0.036924285	Ppp4r1l-ps	2	173421113	173501433	-	12025	transcribed_unprocessed_pseudogene	protein phosphatase 4, regulatory subunit 1-like, pseudogene [Source:MGI Symbol;Acc:MGI:1924560]	-
ENSMUSG00000002985	4416.625148	6478.239377	6083.111244	3146.184728	3922.848162	3907.455629	5659.325256	3658.829506	0.629162593	0.000622064	0.036924285	Apoe	7	19430034	19433113	-	2138	protein_coding	apolipoprotein E [Source:MGI Symbol;Acc:MGI:88057]	-
ENSMUSG00000118132	12.24855599	28.82173576	18.56692589	0	0.944809288	0	19.87907255	0.314936429	5.865371877	0.000628858	1	4833408A19Rik	19	4049548	4050542	-	995	lncRNA	RIKEN cDNA 4833408A19 gene [Source:MGI Symbol;Acc:MGI:1921038]	-
ENSMUSG00000039735	1280.994814	1351.295996	1588.937973	2334.68467	2014.333401	2014.867359	1407.076261	2121.295143	-0.59202848	0.000635553	0.037572226	Fnbp1l	3	122332368	122413364	-	12376	protein_coding	formin binding protein 1-like [Source:MGI Symbol;Acc:MGI:1925642]	SH3_1
ENSMUSG00000058740	1386.128253	497.7292061	576.5519091	466.1384099	332.5728692	304.7851892	820.136456	367.8321561	1.157279011	0.000643597	0.037894364	Kcnt1	2	25753746	25808285	+	9499	protein_coding	potassium channel, subfamily T, member 1 [Source:MGI Symbol;Acc:MGI:1924627]	Ion_trans_2
ENSMUSG00000079584	253.1368238	381.3337347	437.7885682	664.7712655	613.1812277	667.9723308	357.4197089	648.641608	-0.859681852	0.000650551	0.038031994	Tm9sf5	X	56454514	56534127	+	2156	protein_coding	transmembrane 9 superfamily member 5 [Source:MGI Symbol;Acc:MGI:2685210]	-
novel.438	27.55925098	7.75969809	11.72647951	0	0	0	15.68180953	0	6.486515894	0.000652078	1	-	12	109539389	109540317	-	929	-	- && - && -	-
ENSMUSG00000028572	545.0607416	499.9462627	549.1901236	1036.084945	841.8250753	748.2750154	531.3990426	875.395012	-0.719703188	0.000652667	0.038031994	Hook1	4	95855477	95913650	+	8318	protein_coding	hook microtubule tethering protein 1 [Source:MGI Symbol;Acc:MGI:1925213]	-
ENSMUSG00000109564	52.05636296	252.7444521	220.8486974	440.1863785	430.8330352	531.0927548	175.2165041	467.3707228	-1.416086962	0.000656525	0.038031994	Muc16	9	18406751	18585826	-	26350	protein_coding	mucin 16 [Source:MGI Symbol;Acc:MGI:1920982]	-
ENSMUSG00000101493	101.0505869	58.75199982	56.67798428	19.96310107	17.95137647	11.86289659	72.16019034	16.59245804	2.122780992	0.000660363	0.038031994	2810405F17Rik	4	137114577	137115693	-	1117	lncRNA	RIKEN cDNA 2810405F17 gene [Source:MGI Symbol;Acc:MGI:1917225]	-
ENSMUSG00000004610	310.2967518	235.0079993	198.372945	82.84686942	40.62679937	143.2672895	247.8925653	88.91365278	1.478266264	0.000662789	0.038031994	Etfb	7	43093507	43107224	+	1164	protein_coding	electron transferring flavoprotein, beta polypeptide [Source:MGI Symbol;Acc:MGI:106098]	-
novel.1817	224.5568598	78.7055092	89.90300955	19.96310107	44.40603652	41.9764033	131.0551262	35.44851363	1.885030358	0.000663339	0.038031994	-	9	123722469	123723614	-	1050	-	- && - && -	-
ENSMUSG00000078851	92.88488293	126.372226	107.4927288	46.9132875	25.50985077	29.20097621	108.9166126	33.87470483	1.686459139	0.000664166	0.038031994	H2aw	11	58845511	58847656	+	2146	protein_coding	H2A.W histone [Source:MGI Symbol;Acc:MGI:2448458]	Histone
novel.1747	28.57996398	27.71320746	11.72647951	97.81919522	91.6465009	73.00244053	22.67321698	87.48937888	-1.951204325	0.000695531	0.039565384	-	9	43126904	43128258	+	1355	-	- && - && -	-
ENSMUSG00000028345	727.7683684	771.5356958	886.3264094	1291.612639	1181.956419	1200.890147	795.2101579	1224.819735	-0.622916571	0.000696364	0.039565384	Tex10	4	48430858	48473459	-	4382	protein_coding	testis expressed gene 10 [Source:MGI Symbol;Acc:MGI:1344413]	-
ENSMUSG00000063849	861.4817713	474.4501118	489.5805194	262.514779	346.7450086	329.4235129	608.5041342	312.8944335	0.959469673	0.000701119	0.039681153	Ppcdc	9	57292378	57347407	-	5803	protein_coding	phosphopantothenoylcysteine decarboxylase [Source:MGI Symbol;Acc:MGI:1914062]	Flavoprotein
ENSMUSG00000033327	2137.37302	1617.342788	1921.188226	1206.769459	1256.596353	1289.405606	1891.968011	1250.923806	0.596997034	0.000718353	0.04049959	Tnxb	17	34879431	34938789	+	13488	protein_coding	tenascin XB [Source:MGI Symbol;Acc:MGI:1932137]	Fibrinogen_C
ENSMUSG00000028688	382.7673747	240.5506408	331.2730461	114.7878311	194.6307133	132.3169235	318.1970205	147.2451559	1.111811769	0.00072884	0.040932761	Toe1	4	116651507	116664837	-	2979	protein_coding	target of EGR1, member 1 (nuclear) [Source:MGI Symbol;Acc:MGI:1915526]	CAF1
ENSMUSG00000040078	240.8882678	289.3258859	351.7943852	790.5388022	477.1286903	451.7026008	294.0028463	573.1233644	-0.962347432	0.000735929	0.041172567	Ptges3-ps	6	85820962	85821441	+	480	processed_pseudogene	prostaglandin E synthase 3, pseudogene [Source:MGI Symbol;Acc:MGI:3704271]	-
ENSMUSG00000029556	0	0	0	13.97417075	22.6754229	10.03783557	0	15.56247641	-6.354229233	0.000742169	1	Hnf1a	5	115087039	115109153	-	5032	protein_coding	HNF1 homeobox A [Source:MGI Symbol;Acc:MGI:98504]	HNF-1B_C
ENSMUSG00000054204	18.37283399	15.51939618	10.74927288	0	0	0	14.88050102	0	6.409914019	0.000749438	1	Alkal2	12	30934321	30943853	+	1509	protein_coding	ALK and LTK ligand 2 [Source:MGI Symbol;Acc:MGI:3697448]	-
ENSMUSG00000078887	33.68352897	32.14732066	42.99709152	2.99446516	5.668855726	4.562652533	36.27598039	4.408657806	3.038201944	0.000762114	1	Gm6710	2	175661012	175673041	+	3440	protein_coding	predicted gene 6710 [Source:MGI Symbol;Acc:MGI:3779623]	-
ENSMUSG00000022724	56.13921496	111.9613582	133.8773077	266.5073992	273.0498841	198.9316504	100.6592936	246.1629779	-1.289728247	0.000763178	0.041835139	Riox2	16	59292138	59312824	+	5290	protein_coding	ribosomal oxygenase 2 [Source:MGI Symbol;Acc:MGI:1914264]	Cupin_4
ENSMUSG00000061950	742.0583504	732.7372053	870.6911034	1514.201216	1127.15748	1119.674932	781.8288864	1253.677876	-0.680835184	0.000763465	0.041835139	Ppp4r1	17	66089568	66148921	+	5449	protein_coding	protein phosphatase 4, regulatory subunit 1 [Source:MGI Symbol;Acc:MGI:1917601]	-
ENSMUSG00000067925	1238.124868	1019.846035	919.5514346	509.0590772	703.8829193	699.9108985	1059.174112	637.6176317	0.731837583	0.000765507	0.041835139	Rtl8a	X	52644455	52645649	-	1195	protein_coding	retrotransposon Gag like 8A [Source:MGI Symbol;Acc:MGI:1913408]	-
ENSMUSG00000023883	1154.426402	1228.249355	1447.243012	2242.854405	1760.179703	1862.474764	1276.63959	1955.169624	-0.614703852	0.000767171	0.041835139	Phf10	17	15165271	15181535	-	4914	protein_coding	PHD finger protein 10 [Source:MGI Symbol;Acc:MGI:1919307]	PHD
ENSMUSG00000051811	530.7707596	538.7447531	614.6629675	235.5645926	302.338972	388.7379958	561.3928267	308.8805201	0.86142041	0.000772909	0.041835139	Cox6b2	7	4754791	4756093	-	1108	protein_coding	cytochrome c oxidase subunit 6B2 [Source:MGI Symbol;Acc:MGI:3044182]	-
ENSMUSG00000086013	176.5833489	148.542792	107.4927288	54.89852793	57.63336655	50.18917786	144.2062899	54.24035745	1.410523728	0.000773968	0.041835139	Gm15706	6	145196255	145197575	+	899	lncRNA	predicted gene 15706 [Source:MGI Symbol;Acc:MGI:3783146]	-
ENSMUSG00000038387	1491.261692	1250.419921	1095.448627	808.5055932	850.3283589	795.7266017	1279.043413	818.1868513	0.644507064	0.00077573	0.041835139	Rras	7	44667385	44671071	+	1121	protein_coding	related RAS viral (r-ras) oncogene [Source:MGI Symbol;Acc:MGI:98179]	Ras
ENSMUSG00000025407	952.3252283	287.1088293	326.3870129	152.7177232	228.6438476	239.9955232	521.9403568	207.1190313	1.333227281	0.000777556	0.041835139	Gli1	10	127165751	127177843	-	4995	protein_coding	GLI-Kruppel family member GLI1 [Source:MGI Symbol;Acc:MGI:95727]	-
ENSMUSG00000020229	173.5212099	33.25584896	54.72357103	7.985240426	14.17213931	25.55085418	87.16687662	15.90274464	2.451673125	0.0007781	0.041835139	Slc5a4a	10	75983285	76025099	+	2055	protein_coding	solute carrier family 5, member 4a [Source:MGI Symbol;Acc:MGI:1927848]	-
ENSMUSG00000025437	121.4648469	119.7210562	225.7347305	401.2583314	305.1733999	309.3478417	155.6402112	338.593191	-1.119606537	0.000778716	0.041835139	Usp33	3	152052115	152099254	+	9675	protein_coding	ubiquitin specific peptidase 33 [Source:MGI Symbol;Acc:MGI:2159711]	UCH
ENSMUSG00000075511	518.5222036	501.0547909	603.9136946	779.5590966	933.4715762	894.2798964	541.163563	869.1035231	-0.683244706	0.000779288	0.041835139	1700001L05Rik	15	83238048	83251483	-	6112	lncRNA	RIKEN cDNA 1700001L05 gene [Source:MGI Symbol;Acc:MGI:1916541]	-
ENSMUSG00000043483	2358.867741	3213.623538	2732.269725	1961.37468	1635.464877	1896.238393	2768.253668	1831.025983	0.596241626	0.000790978	0.042247601	Gm6863	12	96889197	96889832	-	636	processed_pseudogene	predicted gene 6863 [Source:MGI Symbol;Acc:MGI:3647386]	-
ENSMUSG00000033862	1793.39274	759.3418845	805.2182594	489.0959761	627.353367	573.0691581	1119.317628	563.1728337	0.990977008	0.000792757	0.042247601	Cdk10	8	123951581	123958989	+	4304	protein_coding	cyclin-dependent kinase 10 [Source:MGI Symbol;Acc:MGI:2448549]	Pkinase
ENSMUSG00000029250	703.2712565	1019.846035	1120.855999	1501.2252	1589.169222	1503.850275	947.9910969	1531.414899	-0.691903322	0.000802373	0.042511956	Polr2b	5	77457994	77497171	+	4667	protein_coding	polymerase (RNA) II (DNA directed) polypeptide B [Source:MGI Symbol;Acc:MGI:2388280]	RNA_pol_Rpb2_6
ENSMUSG00000031948	1302.429787	1762.559995	2099.039832	2602.190224	2761.677548	2731.203806	1721.343204	2698.357193	-0.648485063	0.000803541	0.042511956	Kars	8	112720075	112737955	-	4464	protein_coding	lysyl-tRNA synthetase [Source:MGI Symbol;Acc:MGI:1934754]	tRNA-synt_2
ENSMUSG00000034218	66.34634495	56.53494323	107.4927288	243.549833	175.7345275	163.3429607	76.791339	194.2091071	-1.336045664	0.000808007	0.042593907	Atm	9	53350449	53448040	-	10338	protein_coding	ataxia telangiectasia mutated [Source:MGI Symbol;Acc:MGI:107202]	PI3_PI4_kinase
ENSMUSG00000022580	320.5038818	206.1862635	197.3957384	100.8136604	132.2733003	57.48942191	241.3619612	96.85879419	1.317996868	0.000814182	0.042765048	Rhpn1	15	75576129	75587334	+	4302	protein_coding	rhophilin, Rho GTPase binding protein 1 [Source:MGI Symbol;Acc:MGI:1098783]	PDZ
ENSMUSG00000114388	632.8420595	137.457509	194.4641185	63.88192341	136.0525374	110.4161913	321.5878957	103.4502174	1.635969316	0.000823635	0.043106526	Gm48510	13	41330364	41332506	+	906	lncRNA	predicted gene, 48510 [Source:MGI Symbol;Acc:MGI:6098042]	-
ENSMUSG00000060743	13921.5046	17079.0955	16875.38122	11710.35509	11249.84419	11120.09675	15958.66044	11360.09868	0.490363254	0.000835964	0.043595541	H3f3a	1	180628397	180641508	-	3504	protein_coding	H3.3 histone A [Source:MGI Symbol;Acc:MGI:1097686]	Histone
novel.1918	763.4933234	705.0239979	912.7109883	1262.666142	1396.428127	1097.774199	793.7427699	1252.28949	-0.657413082	0.000845545	0.04393826	-	X	164910025	164912573	-	2549	-	- && P31623.1 RecName: Full=Pol polyprotein; Contains: RecName: Full=Reverse transcriptase/ribonuclease H; Short=RT; Contains: RecName: Full=Integrase; Short=IN && -	-
ENSMUSG00000029564	0	0	0	10.97970559	27.39946934	8.212774559	0	15.53064983	-6.351399812	0.000858553	1	4930519G04Rik	5	114991725	115021941	+	3964	protein_coding	RIKEN cDNA 4930519G04 gene [Source:MGI Symbol;Acc:MGI:1914843]	-
ENSMUSG00000075044	10.20712999	19.95350937	13.68089276	0	0	0	14.61384404	0	6.38345682	0.000860217	1	Slc22a29	19	8137529	8196264	-	2272	protein_coding	solute carrier family 22. member 29 [Source:MGI Symbol;Acc:MGI:3605624]	Sugar_tr
ENSMUSG00000022185	6898.999162	3306.739915	3338.137833	2187.955877	2893.006039	2518.584198	4514.625636	2533.182038	0.833654151	0.000865448	0.044813014	Acin1	14	54879618	54924388	-	10527	protein_coding	apoptotic chromatin condensation inducer 1 [Source:MGI Symbol;Acc:MGI:1891824]	SAP
ENSMUSG00000095123	179.6454879	218.3800748	256.0281359	114.7878311	68.971078	101.2908862	218.0178995	95.01659845	1.19884442	0.000878692	0.045043027	Gm21781	10	4341587	4346424	+	4838	lncRNA	predicted gene, 21781 [Source:MGI Symbol;Acc:MGI:5433945]	-
ENSMUSG00000078532	29.60067698	44.34113194	50.81474453	132.7546221	136.9973467	95.81570319	41.58551782	121.8558907	-1.550432425	0.000879089	0.045043027	Nkain1	4	130297197	130339644	+	1426	protein_coding	Na+/K+ transporting ATPase interacting 1 [Source:MGI Symbol;Acc:MGI:1914399]	-
ENSMUSG00000027255	151.0655239	157.4110184	203.2589781	236.5627476	375.0892872	463.5654973	170.5785068	358.4058441	-1.07110762	0.000879144	0.045043027	Arfgap2	2	91095319	91107276	+	4129	protein_coding	ADP-ribosylation factor GTPase activating protein 2 [Source:MGI Symbol;Acc:MGI:1924288]	-
ENSMUSG00000024789	712.4576735	750.4736581	857.9874172	1362.481648	1027.007696	1263.854752	773.6395829	1217.781365	-0.654286119	0.000887121	0.045279953	Jak2	19	29229228	29290480	+	5030	protein_coding	Janus kinase 2 [Source:MGI Symbol;Acc:MGI:96629]	Pkinase_Tyr
ENSMUSG00000095427	313.3588908	129.6978109	2.931619877	0	2.834427863	4.562652533	148.6627739	2.465693465	5.907490966	0.00088997	0.045279953	Rps2-ps6	14	76474131	76474985	-	855	processed_pseudogene	ribosomal protein S2, pseudogene 6 [Source:MGI Symbol;Acc:MGI:3644876]	-
ENSMUSG00000054003	1243.228433	1079.706563	1277.20906	1688.87835	2433.828725	1614.266466	1200.048018	1912.324514	-0.672089283	0.000899367	0.045599166	Tdrd9	12	111937993	112035288	+	5415	protein_coding	tudor domain containing 9 [Source:MGI Symbol;Acc:MGI:1921941]	HA2
ENSMUSG00000021908	77.57418794	113.0698865	174.919986	252.5332285	308.9526371	268.2839689	121.8546868	276.5899448	-1.181595567	0.00091413	0.04618729	Ncoa4-ps	12	119224713	119226590	+	1878	processed_pseudogene	nuclear receptor coactivator 4, pseudogene [Source:MGI Symbol;Acc:MGI:3648259]	-
ENSMUSG00000040383	643.0491895	894.5823369	1003.591204	1374.459508	1292.499105	1419.897468	847.0742436	1362.285361	-0.68542162	0.000920456	0.046334323	Aqr	2	113931651	114017505	-	11805	protein_coding	aquarius [Source:MGI Symbol;Acc:MGI:1276102]	-
ENSMUSG00000035764	551.1850196	518.7912437	597.0732482	962.2214714	833.3217917	832.227822	555.6831705	875.923695	-0.656134044	0.000923386	0.046334323	Fbxo45	16	32048930	32065976	-	4179	protein_coding	F-box protein 45 [Source:MGI Symbol;Acc:MGI:2447775]	SPRY
ENSMUSG00000091561	303.1517608	205.0777352	227.6891438	408.2454168	487.5215924	449.8775397	245.3062133	448.548183	-0.870356237	0.000942915	0.046871595	Gm6665	18	31952915	31953572	-	658	processed_pseudogene	predicted gene 6665 [Source:MGI Symbol;Acc:MGI:3643253]	GST_C
ENSMUSG00000090761	383.7880877	280.4576595	308.7972937	174.6771343	166.2864346	167.9056132	324.3476803	169.6230607	0.935556114	0.000947316	0.046871595	Gm17201	10	128227711	128231432	-	390	lncRNA	predicted gene 17201 [Source:MGI Symbol;Acc:MGI:4938028]	-
ENSMUSG00000003865	1081.955779	1017.628978	984.0470719	473.1254953	770.9643787	614.1330309	1027.877276	619.407635	0.730424175	0.000947528	0.046871595	Gys1	7	45084268	45106043	+	4789	protein_coding	glycogen synthase 1, muscle [Source:MGI Symbol;Acc:MGI:101805]	-
ENSMUSG00000034118	656.3184585	747.1480732	771.0160276	1039.07941	1044.959072	1342.332375	724.8275198	1142.123619	-0.656164268	0.000947952	0.046871595	Tpst1	5	130102167	130164570	+	2789	protein_coding	protein-tyrosine sulfotransferase 1 [Source:MGI Symbol;Acc:MGI:1298231]	-
ENSMUSG00000081344	1426.956773	1132.915921	888.2808226	876.3801368	540.4309125	480.903577	1149.384506	632.5715421	0.86192253	0.000950143	0.046871595	Gm14303	2	172351441	172351611	-	171	processed_pseudogene	predicted gene 14303 [Source:MGI Symbol;Acc:MGI:3651379]	-
ENSMUSG00000027714	148.0033849	254.9615087	315.63774	495.0849064	528.1483918	412.463789	239.5342112	478.5656957	-0.998141165	0.000970687	0.047697501	Exosc9	3	36606755	36619876	+	4709	protein_coding	exosome component 9 [Source:MGI Symbol;Acc:MGI:1355319]	RNase_PH
ENSMUSG00000063077	1134.012142	1108.528299	1234.211968	1625.994582	1701.601527	1750.233512	1158.91747	1692.609873	-0.54637997	0.000978797	0.047697501	Kif1b	4	149260776	149392150	-	17809	protein_coding	kinesin family member 1B [Source:MGI Symbol;Acc:MGI:108426]	Kinesin
ENSMUSG00000074102	941.0973853	1219.381128	1022.15813	1524.182766	1679.870913	1598.753448	1060.878881	1600.935709	-0.59397015	0.000981591	0.047697501	Rbm15b	9	106758117	106764627	-	6511	protein_coding	RNA binding motif protein 15B [Source:MGI Symbol;Acc:MGI:1923598]	RRM_1
ENSMUSG00000043822	1981.203932	789.2721486	676.2269849	523.0332479	617.9052741	504.6293701	1148.901022	548.5226307	1.066685335	0.000983638	0.047697501	Adamtsl5	10	80174944	80184246	-	4722	protein_coding	ADAMTS-like 5 [Source:MGI Symbol;Acc:MGI:1913798]	TSP_1
ENSMUSG00000035517	414.4094777	471.1245269	562.8710163	717.6734833	855.0524053	800.2892543	482.8016736	791.0050476	-0.712080656	0.00098581	0.047697501	Tdrd7	4	45965334	46034761	+	3958	protein_coding	tudor domain containing 7 [Source:MGI Symbol;Acc:MGI:2140279]	-
ENSMUSG00000064346	12.24855599	35.47290555	8.79485963	53.90037288	79.36398016	125.0166794	18.83877372	86.09367748	-2.200350794	0.00098928	0.047697501	mt-Tw	MT	4950	5016	+	67	Mt_tRNA	mitochondrially encoded tRNA tryptophan [Source:MGI Symbol;Acc:MGI:102471]	-
ENSMUSG00000039431	172.5004969	143.0001505	143.649374	305.4354463	400.599138	233.6078097	153.0500071	313.2141313	-1.032861492	0.000991746	0.047697501	Mtmr7	8	41004136	41087840	-	4454	protein_coding	myotubularin related protein 7 [Source:MGI Symbol;Acc:MGI:1891693]	-
ENSMUSG00000041126	2707.951587	3354.406631	2788.947709	2073.168046	2020.947066	2028.555316	2950.435309	2040.890143	0.531616917	0.000997316	0.047697501	H2az2	11	6377229	6394443	-	1633	protein_coding	H2A.Z histone variant 2 [Source:MGI Symbol;Acc:MGI:1924855]	Histone
ENSMUSG00000041775	1202.399913	553.155621	551.1445368	352.3487338	400.599138	413.3763195	768.9000236	388.7747304	0.983847256	0.000998061	0.047697501	Mapk1ip1	7	138437552	138448002	-	1883	protein_coding	mitogen-activated protein kinase 1 interacting protein 1 [Source:MGI Symbol;Acc:MGI:1916796]	-
ENSMUSG00000075590	7445.080616	2864.437123	2888.622785	1463.295308	1567.438608	1524.838476	4399.380175	1518.524131	1.534635568	0.00099955	0.047697501	Nrbp2	15	75957367	75963476	-	3894	protein_coding	nuclear receptor binding protein 2 [Source:MGI Symbol;Acc:MGI:2385017]	Pkinase
novel.88	51.03564996	32.14732066	42.0198849	3.992620213	8.503283589	6.387713546	41.73428517	6.294539116	2.726906441	0.001017893	1	-	1	95729538	95759851	-	1414	-	- && - && -	-
ENSMUSG00000026489	583.8478356	679.527847	674.2725716	932.2768198	1244.313832	927.1309947	645.8827514	1034.573882	-0.679784633	0.001030936	0.048813629	Coq8a	1	179992803	180027167	-	5293	protein_coding	coenzyme Q8A [Source:MGI Symbol;Acc:MGI:1914676]	ABC1
ENSMUSG00000030272	1826.055556	1565.241958	1361.248829	954.236231	1149.832903	987.3580081	1584.182114	1030.475714	0.620320613	0.001034921	0.048813629	Camk1	6	113311085	113320945	-	5975	protein_coding	calcium/calmodulin-dependent protein kinase I [Source:MGI Symbol;Acc:MGI:1098535]	Pkinase
ENSMUSG00000033307	6592.785262	8121.078315	6533.603498	5050.66457	4877.105543	5070.932025	7082.489025	4999.567379	0.502388164	0.00103593	0.048813629	Mif	10	75695187	75696074	-	745	protein_coding	macrophage migration inhibitory factor (glycosylation-inhibiting factor) [Source:MGI Symbol;Acc:MGI:96982]	MIF
ENSMUSG00000030082	1517.80023	1877.846938	1965.162524	2611.173619	2610.508062	2622.612676	1786.936564	2614.764786	-0.549195938	0.001036312	0.048813629	Sec61a1	6	88480561	88495887	-	6732	protein_coding	Sec61 alpha 1 subunit (S. cerevisiae) [Source:MGI Symbol;Acc:MGI:1858417]	-
ENSMUSG00000101414	150.0448109	37.68996215	19.54413251	2.99446516	18.89618575	5.475183039	69.09296852	9.121944651	2.91930771	0.001047939	0.049202603	Gm29101	1	91750237	91751707	+	1471	lncRNA	predicted gene 29101 [Source:MGI Symbol;Acc:MGI:5579807]	-
ENSMUSG00000050035	47.97351096	48.77524514	77.19932342	151.7195681	156.8383417	137.7921065	57.98269317	148.7833388	-1.357611106	0.001058482	0.049391013	Fhl4	10	84932151	84938359	-	3554	protein_coding	four and a half LIM domains 4 [Source:MGI Symbol;Acc:MGI:1338765]	LIM
ENSMUSG00000037243	1982.224645	741.6054317	773.9476474	439.1882235	678.3730685	557.5561395	1165.925908	558.3724772	1.062142359	0.001058717	0.049391013	Zfp692	11	58197895	58205453	+	1963	protein_coding	zinc finger protein 692 [Source:MGI Symbol;Acc:MGI:2144276]	-
ENSMUSG00000084145	3.062138998	5.542641493	2.931619877	47.91144256	44.40603652	14.60048811	3.845466789	35.63932239	-3.218825365	0.001080912	1	Gm12263	11	59365110	59366591	-	1482	processed_pseudogene	predicted gene 12263 [Source:MGI Symbol;Acc:MGI:3650086]	IBR
ENSMUSG00000040794	427.6787467	715.0007526	558.9621898	327.3948575	300.4493535	325.7733908	567.2138964	317.8725339	0.835041996	0.001099432	0.051009611	C1qtnf4	2	90716204	90720869	+	1290	protein_coding	C1q and tumor necrosis factor related protein 4 [Source:MGI Symbol;Acc:MGI:1914695]	-
ENSMUSG00000042426	355.2081237	352.5119989	513.0334784	769.5775461	649.0839806	667.9723308	406.917867	695.5446192	-0.772619305	0.001100399	0.051009611	Dhx29	13	113063988	113105966	+	6011	protein_coding	DEAH (Asp-Glu-Ala-His) box polypeptide 29 [Source:MGI Symbol;Acc:MGI:2145374]	HA2
ENSMUSG00000096045	0	0	0	11.97786064	8.503283589	23.72579317	0	14.7356458	-6.27615489	0.001102857	1	Gm21698	5	26187028	26193648	-	2996	protein_coding	predicted gene, 21698 [Source:MGI Symbol;Acc:MGI:5435053]	-
ENSMUSG00000070003	2920.259891	2735.847841	2235.848759	1357.490872	1965.203318	1786.734732	2630.652164	1703.142974	0.627020467	0.001106789	0.051111387	Ssbp4	8	71050140	71061522	-	3164	protein_coding	single stranded DNA binding protein 4 [Source:MGI Symbol;Acc:MGI:1924150]	-
ENSMUSG00000063704	215.3704428	95.33343368	30.29340539	41.92251224	11.33771145	16.42554912	113.6657606	23.22859094	2.293512646	0.001109595	0.051111387	Mapk15	15	75865618	75871003	+	2563	protein_coding	mitogen-activated protein kinase 15 [Source:MGI Symbol;Acc:MGI:2652894]	Pkinase
ENSMUSG00000015880	584.8685486	750.4736581	882.4175829	1371.465043	1335.015523	967.282337	739.2532632	1224.587635	-0.727883664	0.001142097	0.052443105	Ncapg	5	45827261	45857888	+	7066	protein_coding	non-SMC condensin I complex, subunit G [Source:MGI Symbol;Acc:MGI:1930197]	-
ENSMUSG00000026020	1455.536737	1921.079541	1812.71829	2811.802785	2369.581693	2523.146851	1729.77819	2568.17711	-0.570204958	0.001150499	0.05264421	Nop58	1	59724130	59758203	+	10758	protein_coding	NOP58 ribonucleoprotein [Source:MGI Symbol;Acc:MGI:1933184]	-
ENSMUSG00000025478	297.0274828	211.728905	166.1251263	121.7749165	97.31535663	64.78966597	224.9605047	94.62664637	1.250408375	0.001153688	0.05264421	Dpysl4	7	138665917	138682620	+	5983	protein_coding	dihydropyrimidinase-like 4 [Source:MGI Symbol;Acc:MGI:1349764]	Amidohydro_1
ENSMUSG00000040225	1908.733309	2531.878634	2478.196002	3516.500253	3330.452739	3266.859214	2306.269315	3371.270735	-0.547762618	0.001162725	0.052891288	Prrc2c	1	162498294	162568125	-	16092	protein_coding	proline-rich coiled-coil 2C [Source:MGI Symbol;Acc:MGI:1913754]	-
ENSMUSG00000032198	3016.206913	1551.939618	1766.789579	1228.728871	1314.229719	1200.890147	2111.64537	1247.949579	0.75890512	0.001170732	0.052903903	Dock6	9	21711156	21763931	-	8782	protein_coding	dedicator of cytokinesis 6 [Source:MGI Symbol;Acc:MGI:1914789]	Ded_cyto
ENSMUSG00000063457	18714.77284	24482.956	15801.43113	10624.36239	14003.01845	14024.68136	19666.38666	12884.02073	0.610101984	0.00117169	0.052903903	Rps15	10	80128287	80129948	+	630	protein_coding	ribosomal protein S15 [Source:MGI Symbol;Acc:MGI:98117]	-
ENSMUSG00000028597	1665.803615	2350.079993	2142.036923	1272.647693	1386.980034	1410.772163	2052.640177	1356.799963	0.597101882	0.001175345	0.052903903	Gpx7	4	108257587	108264158	-	1289	protein_coding	glutathione peroxidase 7 [Source:MGI Symbol;Acc:MGI:1914555]	GSHPx
ENSMUSG00000039842	332.7524377	322.5817349	225.7347305	458.1531695	518.7002989	592.2322988	293.6896344	523.028589	-0.833445438	0.001177494	0.052903903	Mcph1	8	18645147	18853205	+	7806	protein_coding	microcephaly, primary autosomal recessive 1 [Source:MGI Symbol;Acc:MGI:2443308]	-
ENSMUSG00000009670	193.9354699	226.1397729	222.8031106	600.8893421	378.8685243	299.3100062	214.2927845	426.3559575	-0.992040345	0.001186225	0.053132713	Tex11	X	99882254	100103273	-	3624	protein_coding	testis expressed gene 11 [Source:MGI Symbol;Acc:MGI:1933237]	-
ENSMUSG00000024736	183.7283399	355.8375838	445.6062212	545.9908142	682.1523057	714.5113867	328.390715	647.5515022	-0.979534182	0.001192571	0.053253597	Tmem132a	19	10835186	10847304	-	4548	protein_coding	transmembrane protein 132A [Source:MGI Symbol;Acc:MGI:2147810]	-
ENSMUSG00000021610	1981.203932	1669.443618	1769.721199	2504.371029	2673.810284	2569.685907	1806.789583	2582.622406	-0.515339587	0.001200579	0.053447735	Clptm1l	13	73752125	73768724	+	3068	protein_coding	CLPTM1-like [Source:MGI Symbol;Acc:MGI:2442892]	-
ENSMUSG00000108984	8.165703994	24.38762257	9.772066255	0	0	0	14.10846427	0	6.331895283	0.001212938	1	Gm44916	7	82364800	82366993	+	2194	TEC	predicted gene 44916 [Source:MGI Symbol;Acc:MGI:5753492]	-
ENSMUSG00000048709	33.68352897	2.217056597	6.840446379	14.9723258	181.4033832	108.5911303	14.24701065	101.6556131	-2.832465283	0.001222682	0.054266272	Gm8666	X	74518838	74519129	-	292	processed_pseudogene	predicted gene 8666 [Source:MGI Symbol;Acc:MGI:3648747]	-
ENSMUSG00000037818	273.5510838	252.7444521	204.2361847	116.7841412	136.0525374	100.3783557	243.5105735	117.7383448	1.048351446	0.001236233	0.054701441	Abhd18	3	40801405	40892573	+	11184	protein_coding	abhydrolase domain containing 18 [Source:MGI Symbol;Acc:MGI:1915468]	-
novel.100	67.36705795	45.44966024	53.7463644	135.7490872	155.8935325	129.5793319	55.52102753	140.4073172	-1.33753118	0.001252825	0.054869159	-	1	147291893	147294582	-	2690	-	- && - && -	-
ENSMUSG00000110841	771.6590274	993.2413555	776.8792673	504.0683019	588.6161862	486.37876	847.2598834	526.354416	0.686446626	0.001253227	0.054869159	Gpx4-ps2	10	45751387	45752182	+	796	transcribed_processed_pseudogene	glutathione peroxidase 4, pseudogene 2 [Source:MGI Symbol;Acc:MGI:3779731]	-
ENSMUSG00000085355	5.103564996	14.41086788	22.47575239	109.7970559	67.08145942	36.50122026	13.99672842	71.12657852	-2.342417482	0.001253274	0.054869159	3010003L21Rik	6	148846365	148848627	+	1747	lncRNA	RIKEN cDNA 3010003L21 gene [Source:MGI Symbol;Acc:MGI:1924094]	-
ENSMUSG00000020186	1885.25691	2617.235313	1661.251263	1026.103395	1408.710648	1382.483717	2054.581162	1272.432587	0.690875348	0.001255054	0.054869159	Csrp2	10	110755650	110775483	+	2171	protein_coding	cysteine and glycine-rich protein 2 [Source:MGI Symbol;Acc:MGI:1202907]	LIM
ENSMUSG00000045312	1486.158127	1352.404524	1810.763877	2424.518624	2262.818244	2190.985746	1549.775509	2292.774205	-0.564734177	0.001265429	0.055157584	Lhfpl2	13	94194304	94331917	+	8415	protein_coding	lipoma HMGIC fusion partner-like 2 [Source:MGI Symbol;Acc:MGI:2145236]	-
ENSMUSG00000054580	716.5405255	395.7446026	484.6944863	357.3395091	219.1957547	246.3832368	532.3265381	274.3061669	0.957318652	0.001283152	0.055763655	Pla2r1	2	60247887	60383652	-	9618	protein_coding	phospholipase A2 receptor 1 [Source:MGI Symbol;Acc:MGI:102468]	Lectin_C
ENSMUSG00000079577	0	95.33343368	24.43016564	2.99446516	1.889618575	0.912530507	39.92119977	1.932204747	4.374694119	0.001304437	1	Gm14692	X	66739304	66749956	+	782	protein_coding	predicted gene 14692 [Source:MGI Symbol;Acc:MGI:3713084]	-
ENSMUSG00000089762	1322.844047	1245.985808	1101.311867	757.5996855	856.9420239	824.0150474	1223.380574	812.8522523	0.589612062	0.001305759	0.056410825	Ier5l	2	30361549	30364231	-	2683	protein_coding	immediate early response 5-like [Source:MGI Symbol;Acc:MGI:1919750]	-
ENSMUSG00000022680	764.5140364	1300.303694	1290.889952	1698.859901	1852.771013	1898.975984	1118.569228	1816.868966	-0.699932619	0.00130577	0.056410825	Pdxdc1	16	13651012	13720995	-	7960	protein_coding	pyridoxal-dependent decarboxylase domain containing 1 [Source:MGI Symbol;Acc:MGI:1920909]	-
ENSMUSG00002075524	112.2784299	97.55049027	19.54413251	7.985240426	25.50985077	5.475183039	76.45768423	12.99009141	2.55628679	0.001310993	0.056469399	-	9	56130999	56131055	-	57	miRNA	-	-
ENSMUSG00000100007	133.7134029	185.1242259	218.8942841	388.2823157	311.7870649	339.4613484	179.243971	346.510243	-0.950531435	0.001321706	0.05676337	Gm5527	1	52623677	52624318	+	642	processed_pseudogene	predicted gene 5527 [Source:MGI Symbol;Acc:MGI:3646585]	HMG_box
ENSMUSG00000048814	336.8352897	315.9305651	324.4325997	496.0830615	599.0090884	523.7925108	325.7328182	539.6282202	-0.72826297	0.001330586	0.056937324	Lonrf2	1	38832726	38875792	-	7506	protein_coding	LON peptidase N-terminal domain and ring finger 2 [Source:MGI Symbol;Acc:MGI:1920209]	-
ENSMUSG00000037851	1045.210111	1022.063091	1323.137771	1867.548105	1515.474097	1759.358817	1130.136991	1714.127006	-0.600667943	0.001333555	0.056937324	Iars	13	49835576	49887743	+	5272	protein_coding	isoleucine-tRNA synthetase [Source:MGI Symbol;Acc:MGI:2145219]	-
ENSMUSG00000038777	3732.747438	1875.629881	1679.818189	1058.044356	1461.619968	1506.587866	2429.398503	1342.084064	0.856042993	0.001339042	0.056974868	Sema6c	3	95067768	95081335	+	5935	protein_coding	sema domain, transmembrane domain (TM), and cytoplasmic domain, (semaphorin) 6C [Source:MGI Symbol;Acc:MGI:1338032]	Sema
ENSMUSG00000117098	109.2162909	321.4732066	272.6406485	54.89852793	124.714826	77.56509306	234.443382	85.72614899	1.450472559	0.001342238	0.056974868	Gm49909	17	71281114	71309203	-	1201	protein_coding	predicted gene, 49909 [Source:MGI Symbol;Acc:MGI:6270609]	-
ENSMUSG00000093803	3689.877492	2437.653729	2186.988428	1475.273169	2031.339968	1617.004058	2771.50655	1707.872398	0.69843154	0.001355634	0.057376712	Ppp2r3d	9	124195827	124204759	+	4751	protein_coding	protein phosphatase 2 (formerly 2A), regulatory subunit B'', delta [Source:MGI Symbol;Acc:MGI:1335093]	-
ENSMUSG00000033161	2714.075865	4128.159384	4055.407496	4812.105512	5558.313039	6360.337631	3632.547582	5576.918727	-0.618558725	0.001366772	0.057525682	Atp1a1	3	101483535	101512000	-	4568	protein_coding	ATPase, Na+/K+ transporting, alpha 1 polypeptide [Source:MGI Symbol;Acc:MGI:88105]	E1-E2_ATPase
ENSMUSG00000030122	17367.43168	18372.74802	14623.89715	9210.974832	12443.13832	12762.65167	16788.02562	11472.25494	0.549236661	0.001370582	0.057525682	Ptms	6	124890644	124897066	-	1619	protein_coding	parathymosin [Source:MGI Symbol;Acc:MGI:1916452]	-
ENSMUSG00000021392	497.0872306	502.1633192	588.2783886	742.6273597	938.1956226	834.9654135	529.1763128	838.5961319	-0.664069245	0.001370972	0.057525682	Nol8	13	49806554	49832492	+	9057	protein_coding	nucleolar protein 8 [Source:MGI Symbol;Acc:MGI:1918180]	RRM_1
ENSMUSG00000003316	911.4967083	1545.288448	1731.61014	2081.153286	2303.445043	2525.884442	1396.131766	2303.494257	-0.72242604	0.001377999	0.057654852	Glg1	8	111881053	111985848	-	7090	protein_coding	golgi apparatus protein 1 [Source:MGI Symbol;Acc:MGI:104967]	-
ENSMUSG00000033152	1361.631141	1443.303845	1171.670744	808.5055932	975.9879941	841.3531271	1325.535243	875.2822381	0.598508062	0.001385139	0.057787995	Podxl2	6	88819540	88852026	-	5749	protein_coding	podocalyxin-like 2 [Source:MGI Symbol;Acc:MGI:2442488]	-
ENSMUSG00000052188	116.3612819	119.7210562	93.81183605	36.93173697	48.18527367	31.02603722	109.9647247	38.71434929	1.505989968	0.001392127	0.057914054	Gm14964	19	6580741	6582041	-	760	lncRNA	predicted gene 14964 [Source:MGI Symbol;Acc:MGI:3641621]	-
ENSMUSG00000035835	1755.626359	835.8303371	1019.22651	646.8044745	746.3993372	639.6838851	1203.561069	677.6292323	0.828898579	0.001406191	0.058332955	Plppr3	10	79696309	79710468	-	4357	protein_coding	phospholipid phosphatase related 3 [Source:MGI Symbol;Acc:MGI:2388640]	-
ENSMUSG00000045055	575.6821316	905.6676199	309.7745003	159.7048085	307.0630185	333.0736349	597.0414173	266.6138206	1.161964978	0.001422296	0.058816316	Rpsa-ps2	10	128612240	128613119	-	880	processed_pseudogene	ribosomal protein SA, pseudogene 2 [Source:MGI Symbol;Acc:MGI:3643356]	-
ENSMUSG00000083282	306.2138998	330.341433	444.6290146	673.754661	535.7068661	639.6838851	360.3947825	616.3818041	-0.773634738	0.001431439	0.058816316	Ctsf	19	4905158	4910946	+	5041	protein_coding	cathepsin F [Source:MGI Symbol;Acc:MGI:1861434]	Peptidase_C1
ENSMUSG00000028194	558.3300106	470.0159986	589.2555952	778.5609416	986.3808963	813.0646814	539.2005348	859.3355064	-0.672037339	0.001431657	0.058816316	Ddah1	3	145464430	145600032	+	3983	protein_coding	dimethylarginine dimethylaminohydrolase 1 [Source:MGI Symbol;Acc:MGI:1916469]	-
ENSMUSG00000038697	698.1676915	616.341734	727.0417294	1187.804513	949.5333341	1010.171271	680.5170516	1049.169706	-0.624122397	0.001433955	0.058816316	Taf5l	8	124723057	124748136	-	3570	protein_coding	TATA-box binding protein associated factor 5 like [Source:MGI Symbol;Acc:MGI:1919039]	WD40
ENSMUSG00000084353	66.34634495	37.68996215	45.9287114	142.7361726	127.5492538	125.0166794	49.9883395	131.7673686	-1.396980065	0.0014426	0.058930295	Gm15452	1	8862147	8862386	-	240	processed_pseudogene	predicted gene 15452 [Source:MGI Symbol;Acc:MGI:3768636]	-
ENSMUSG00000039307	2267.003571	1102.985657	1121.833206	695.7140721	966.5399013	819.4523949	1497.274145	827.2354561	0.855952726	0.00144552	0.058930295	Hexdc	11	121095259	121113481	+	4723	protein_coding	hexosaminidase (glycosyl hydrolase family 20, catalytic domain) containing [Source:MGI Symbol;Acc:MGI:3605542]	Glyco_hydro_20
ENSMUSG00000032555	1621.912956	1744.823542	1819.558737	3047.367378	2484.848426	2167.259953	1728.765078	2566.491919	-0.569915845	0.001448841	0.058930295	Topbp1	9	103182414	103227627	+	11226	protein_coding	topoisomerase (DNA) II binding protein 1 [Source:MGI Symbol;Acc:MGI:1920018]	BRCT
novel.1261	1106.452891	642.9464132	347.8855587	262.514779	355.2482922	371.3999162	699.0949543	329.7209958	1.083860103	0.001455624	0.05893527	-	4	156389818	156410441	+	2915	-	- && Q8VBZ0.2 RecName: Full=Dehydrogenase/reductase SDR family member on chromosome X homolog; AltName: Full=DHRSXY; AltName: Full=SCAD family protein; Flags: Precursor && PF00106:short chain dehydrogenase	adh_short
ENSMUSG00000032690	186.7904789	26.60467917	53.7463644	14.9723258	27.39946934	8.212774559	89.04717414	16.86152323	2.402153174	0.001457035	0.05893527	Oas2	5	120868398	120887918	-	4451	protein_coding	2'-5' oligoadenylate synthetase 2 [Source:MGI Symbol;Acc:MGI:2180852]	NTP_transf_2
ENSMUSG00000059751	1249.352711	1162.846185	588.2783886	142.7361726	96.37054734	413.3763195	1000.159095	217.4943465	2.200828642	0.001462694	0.059000726	Rps3a3	13	108807137	108807931	+	795	processed_pseudogene	ribosomal protein S3A3 [Source:MGI Symbol;Acc:MGI:3643406]	-
ENSMUSG00000020895	474.6315446	508.814489	436.8113616	252.5332285	285.3324049	301.1350672	473.4191318	279.6669002	0.758843352	0.001474165	0.059299595	Tmem107	11	68961632	68964119	+	1369	protein_coding	transmembrane protein 107 [Source:MGI Symbol;Acc:MGI:1914160]	-
ENSMUSG00000053289	741.0376374	820.3109409	920.5286413	1227.730716	1334.070714	1172.601701	827.2924065	1244.801044	-0.589296524	0.001478303	0.059302688	Ddx10	9	53009935	53159353	-	3128	protein_coding	DEAD box helicase 10 [Source:MGI Symbol;Acc:MGI:1924841]	DEAD
ENSMUSG00000035202	23124.253	12357.87347	4661.275604	3258.976249	4207.235758	1722.857596	13381.13402	3063.023201	2.12717428	0.001506899	0.060284224	Lars2	9	123195992	123291731	+	11089	protein_coding	leucyl-tRNA synthetase, mitochondrial [Source:MGI Symbol;Acc:MGI:2142973]	-
ENSMUSG00000020808	819.6325384	831.3962239	709.4520101	513.0516974	535.7068661	455.3527228	786.8269241	501.3704288	0.650112682	0.001511958	0.060321331	Pimreg	11	71932858	71938196	+	2529	protein_coding	PICALM interacting mitotic regulator [Source:MGI Symbol;Acc:MGI:1924434]	-
ENSMUSG00000119584	361534.5029	266325.0323	101128.1821	62716.07831	94185.20346	31038.81265	242995.9057	62646.69814	1.955617698	0.001516186	0.060325187	Rn18s	17	40157244	40159092	+	1849	rRNA	18S ribosomal RNA [Source:NCBI gene (formerly Entrezgene);Acc:19791]	-
ENSMUSG00000050071	465.4451276	420.1322252	482.740073	293.4575857	254.1536984	260.0711944	456.1058086	269.2274928	0.761035698	0.001522202	0.060400002	Bex1	X	135114721	135116262	-	1186	protein_coding	brain expressed X-linked 1 [Source:MGI Symbol;Acc:MGI:1328321]	-
ENSMUSG00000008036	3613.324017	4285.570402	3356.704759	2595.203139	2687.037614	2642.688347	3751.866393	2641.643033	0.506044204	0.001540359	0.060954789	Ap2s1	7	16472335	16483219	+	1472	protein_coding	adaptor-related protein complex 2, sigma 1 subunit [Source:MGI Symbol;Acc:MGI:2141861]	-
ENSMUSG00000044468	316.4210298	305.9538104	393.8142701	450.167929	693.4900171	626.908458	338.7297034	590.1888014	-0.800833467	0.00155249	0.061268819	Tent5c	3	100358944	100396640	-	6097	protein_coding	terminal nucleotidyltransferase 5C [Source:MGI Symbol;Acc:MGI:1921895]	-
ENSMUSG00000020271	714.4990995	943.3575821	1002.613998	1491.24365	1250.927497	1363.320577	886.8235598	1368.497241	-0.62581004	0.001569553	0.061683728	Fbxw11	11	32592724	32696816	+	4327	protein_coding	F-box and WD-40 domain protein 11 [Source:MGI Symbol;Acc:MGI:2144023]	WD40
ENSMUSG00000027855	1560.670176	2449.84754	2198.714907	3635.280704	3625.233237	2553.260357	2069.744208	3271.258099	-0.660430908	0.001571452	0.061683728	Sycp1	3	102725815	102843416	-	3556	protein_coding	synaptonemal complex protein 1 [Source:MGI Symbol;Acc:MGI:105931]	-
ENSMUSG00000005640	204.1425998	175.1474712	156.3530601	16.96863591	92.59131019	64.78966597	178.5477104	58.11653735	1.617476526	0.001597261	0.062528697	Insrr	3	87704258	87723408	+	5714	protein_coding	insulin receptor-related receptor [Source:MGI Symbol;Acc:MGI:1346037]	Pkinase_Tyr
novel.887	0	1.108528299	0.977206626	35.93358192	50.07489224	0	0.695244975	28.66949139	-5.373262645	0.001599632	1	-	18	8247200	8270497	-	643	-	- && P04026.1 RecName: Full=Putative Pol polyprotein; Contains: RecName: Full=Reverse transcriptase/ribonuclease H; Short=RT; Contains: RecName: Full=Integrase; Short=IN [Golden hamster intracisternal A-particle H18] && PF00552:Integrase DNA binding domain	-
ENSMUSG00000055116	69.40848395	75.3799243	84.0397698	171.6826692	174.7897182	161.5178997	76.27605935	169.3300957	-1.150120406	0.001609076	0.062822794	Arntl	7	112806672	112913333	+	7523	protein_coding	aryl hydrocarbon receptor nuclear translocator-like [Source:MGI Symbol;Acc:MGI:1096381]	HLH
ENSMUSG00000040010	654.2770325	695.0472432	1104.243487	1144.883846	1320.843384	1682.706254	817.8559209	1382.811161	-0.757423036	0.00161878	0.063033134	Slc7a5	8	122607889	122634433	-	3708	protein_coding	solute carrier family 7 (cationic amino acid transporter, y+ system), member 5 [Source:MGI Symbol;Acc:MGI:1298205]	-
ENSMUSG00000029777	1514.738091	1898.908975	2072.655253	2712.985435	2643.576387	2640.863286	1828.76744	2665.808369	-0.543661235	0.001636008	0.063531447	Gars	6	55014992	55056485	+	3119	protein_coding	glycyl-tRNA synthetase [Source:MGI Symbol;Acc:MGI:2449057]	HGTP_anticodon
ENSMUSG00000048799	523.6257686	456.713659	486.6488995	800.5203527	832.3769824	676.1851054	488.996109	769.6941468	-0.654165474	0.001640279	0.063531447	Cep120	18	53814795	53877680	-	6861	protein_coding	centrosomal protein 120 [Source:MGI Symbol;Acc:MGI:2147298]	-
ENSMUSG00000010529	1130.950003	1083.032148	1187.30605	823.477919	783.2468995	571.2440971	1133.762734	725.9896385	0.643488387	0.001668536	0.064454928	Gm266	12	111451043	111452257	-	1215	protein_coding	predicted gene 266 [Source:MGI Symbol;Acc:MGI:2685112]	Ras
ENSMUSG00000030409	2006.721756	862.4350163	894.1440624	647.8026296	726.5583422	639.6838851	1254.433612	671.3482856	0.901994887	0.001678635	0.064673937	Dmpk	7	18817774	18827746	+	4330	protein_coding	dystrophia myotonica-protein kinase [Source:MGI Symbol;Acc:MGI:94906]	Pkinase
ENSMUSG00000107121	56.13921496	75.3799243	47.88312465	15.97048085	13.22733003	14.60048811	59.80075464	14.599433	2.03384074	0.001699281	0.065297091	1110006O24Rik	5	115769108	115769875	-	768	lncRNA	RIKEN cDNA 1110006O24 gene [Source:MGI Symbol;Acc:MGI:1913373]	-
ENSMUSG00000047434	299.0689088	576.4347153	604.8909012	877.3782918	900.4032511	841.3531271	493.4648417	873.04489	-0.823187334	0.001726439	0.066166582	Xxylt1	16	30773962	30900250	-	3895	protein_coding	xyloside xylosyltransferase 1 [Source:MGI Symbol;Acc:MGI:2146443]	Glyco_transf_8
novel.624	345.0009937	209.5118484	171.0111595	87.83764469	134.1629188	98.55329471	241.8413339	106.8512861	1.17813495	0.001734434	0.066298964	-	15	8474004	8476180	+	2177	-	- && - && -	-
ENSMUSG00000062232	296.0067698	359.1631687	398.7003032	689.7251418	589.5609955	501.8917786	351.2900806	593.725972	-0.756742312	0.001742869	0.066447468	Rapgef2	3	78969823	79193824	-	14051	protein_coding	Rap guanine nucleotide exchange factor (GEF) 2 [Source:MGI Symbol;Acc:MGI:2659071]	RA
ENSMUSG00000028234	24226.62304	24790.01834	20892.67765	18648.53086	16161.90767	15880.76841	23303.10634	16897.06898	0.463749347	0.001765672	0.066679016	Rps20	4	3831334	3835665	-	4080	protein_coding	ribosomal protein S20 [Source:MGI Symbol;Acc:MGI:1914677]	Ribosomal_S10
ENSMUSG00000079316	1207.503478	1220.489657	1073.950081	778.5609416	759.6266673	829.4902305	1167.314405	789.2259464	0.564489529	0.001767446	0.066679016	Rab9	X	165240249	165262863	-	1749	protein_coding	RAB9, member RAS oncogene family [Source:MGI Symbol;Acc:MGI:1890695]	Ras
ENSMUSG00000037813	1043.168685	475.5586401	386.9738237	294.4557407	312.7318742	327.5984519	635.2337163	311.5953556	1.027572259	0.001775743	0.066679016	D630003M21Rik	2	158024453	158071142	-	5104	protein_coding	RIKEN cDNA D630003M21 gene [Source:MGI Symbol;Acc:MGI:3606579]	-
ENSMUSG00000067629	1168.716384	846.9156201	696.748324	405.2509516	639.6358877	519.2298582	904.1267761	521.3722325	0.793928837	0.001776012	0.066679016	Syngap1	17	27160227	27191408	+	6931	protein_coding	synaptic Ras GTPase activating protein 1 homolog (rat) [Source:MGI Symbol;Acc:MGI:3039785]	C2
ENSMUSG00000078193	1875.04978	1846.808145	1236.166381	984.1808825	1005.277082	1178.076884	1652.674769	1055.84495	0.646094487	0.001783272	0.066679016	Gm2000	1	156193610	156194054	+	445	protein_coding	predicted gene 2000 [Source:MGI Symbol;Acc:MGI:3780170]	-
ENSMUSG00000084384	145.9619589	216.1630182	146.5809938	88.83579974	62.35741298	65.70219647	169.568657	72.29846973	1.229918055	0.001783836	0.066679016	Gm12251	11	58283595	58284386	-	792	processed_pseudogene	predicted gene 12251 [Source:MGI Symbol;Acc:MGI:3652216]	-
ENSMUSG00000117730	22.45568598	27.71320746	42.0198849	118.7804513	63.30222227	114.0663133	30.72959278	98.71632898	-1.681770516	0.001786906	0.066679016	Gm5503	18	33517451	33518008	-	558	processed_pseudogene	predicted gene 5503 [Source:MGI Symbol;Acc:MGI:3646950]	Peptidase_M22
ENSMUSG00000002870	973.7602013	1462.148826	1679.818189	1934.424493	2176.840599	2423.681025	1371.909072	2178.315372	-0.667050441	0.001791074	0.066679016	Mcm2	6	88860456	88875762	-	6956	protein_coding	minichromosome maintenance complex component 2 [Source:MGI Symbol;Acc:MGI:105380]	MCM
ENSMUSG00002075807	693.0641265	328.1243764	153.4214402	128.7620019	195.5755225	138.704637	391.5366477	154.3473871	1.34272246	0.001791908	0.066679016	-	10	99975363	99975472	+	110	miRNA	-	-
ENSMUSG00000075706	4072.644867	4403.074402	3806.219806	2873.688398	2875.999472	3118.116741	4093.979692	2955.93487	0.469787037	0.001794607	0.066679016	Gpx4	10	79883000	79892273	+	1724	protein_coding	glutathione peroxidase 4 [Source:MGI Symbol;Acc:MGI:104767]	-
ENSMUSG00000026229	737.9754984	1237.117581	1397.405475	1843.592383	1835.764446	1812.285586	1124.166185	1830.547472	-0.703394315	0.001806354	0.066720837	Psmd1	1	85992109	86066873	+	7265	protein_coding	proteasome (prosome, macropain) 26S subunit, non-ATPase, 1 [Source:MGI Symbol;Acc:MGI:1917497]	-
ENSMUSG00000044433	651.2148935	485.5353948	449.5150477	760.5941506	982.6016591	840.4405966	528.755112	861.2121354	-0.703837979	0.001810519	0.066720837	Camsap3	8	3637293	3659075	+	6119	protein_coding	calmodulin regulated spectrin-associated protein family, member 3 [Source:MGI Symbol;Acc:MGI:1916947]	-
ENSMUSG00000020075	735.9340724	813.6597711	943.9816003	1531.169852	1098.813202	1241.041489	831.1918146	1290.341514	-0.634209119	0.001812943	0.066720837	Ddx21	10	62416030	62438060	-	5177	protein_coding	DExD box helicase 21 [Source:MGI Symbol;Acc:MGI:1860494]	DEAD
ENSMUSG00000020654	140.8583939	157.4110184	189.5780854	306.4336014	280.6083584	323.9483298	162.6158325	303.6634299	-0.900569106	0.00181401	0.066720837	Adcy3	12	4183103	4263525	+	6246	protein_coding	adenylate cyclase 3 [Source:MGI Symbol;Acc:MGI:99675]	Guanylate_cyc
ENSMUSG00000015092	2151.663002	1844.591089	1489.262897	628.8376836	1251.872306	1282.105362	1828.505663	1054.271784	0.794091079	0.001825265	0.066892559	Edf1	2	25447859	25452094	+	1317	protein_coding	endothelial differentiation-related factor 1 [Source:MGI Symbol;Acc:MGI:1891227]	HTH_3
ENSMUSG00000048087	446.0515807	628.5355453	779.8108872	895.3450828	904.1824883	1470.086646	618.132671	1089.871406	-0.818201593	0.001827841	0.066892559	Gm4737	16	45973348	45975440	-	2093	protein_coding	predicted gene 4737 [Source:MGI Symbol;Acc:MGI:3643647]	-
ENSMUSG00000090602	169.4383579	358.0546404	334.2046659	108.7989008	134.1629188	155.1301861	287.2325547	132.6973353	1.11323037	0.001847764	0.067246191	Gm5611	9	16941341	16942192	+	852	processed_pseudogene	predicted gene 5611 [Source:MGI Symbol;Acc:MGI:3647121]	-
ENSMUSG00000022300	695.1055525	795.9233184	949.84484	1254.680902	1282.106203	1167.126518	813.6245703	1234.637874	-0.601414258	0.001864834	0.067246191	Dcaf13	15	38976260	39010251	+	10825	protein_coding	DDB1 and CUL4 associated factor 13 [Source:MGI Symbol;Acc:MGI:2684929]	-
ENSMUSG00000041354	2623.232408	1298.086638	1605.550486	984.1808825	1165.894661	1139.750603	1842.289844	1096.608715	0.748507891	0.00187218	0.067246191	Rgl2	17	34148517	34156661	+	4625	protein_coding	ral guanine nucleotide dissociation stimulator-like 2 [Source:MGI Symbol;Acc:MGI:107483]	RA
ENSMUSG00000047090	109.2162909	113.0698865	101.6294891	229.5756623	182.3481925	248.2082978	107.9718888	220.0440509	-1.027556536	0.001872754	0.067246191	Tmem198b	10	128635905	128640239	-	3363	protein_coding	transmembrane protein 198b [Source:MGI Symbol;Acc:MGI:1921077]	-
ENSMUSG00000032290	671.6291535	763.7759977	750.4946884	979.1901073	1092.199537	1231.003653	728.6332799	1100.797766	-0.595518883	0.001875521	0.067246191	Ptpn9	9	56902207	56970091	+	4657	protein_coding	protein tyrosine phosphatase, non-receptor type 9 [Source:MGI Symbol;Acc:MGI:1928376]	Y_phosphatase
ENSMUSG00000029599	272.5303708	376.8996215	435.834155	532.0166434	630.1877949	707.2111426	361.7547158	623.138527	-0.784597788	0.001877178	0.067246191	Ddx54	5	120750804	120766657	+	6128	protein_coding	DEAD box helicase 54 [Source:MGI Symbol;Acc:MGI:1919240]	DEAD
ENSMUSG00000015747	283.7582138	395.7446026	343.9767322	584.9188612	545.154959	563.0313226	341.1598495	564.3683809	-0.726625104	0.001877576	0.067246191	Vps45	3	95907144	95965778	-	3991	protein_coding	vacuolar protein sorting 45 [Source:MGI Symbol;Acc:MGI:891965]	Sec1
ENSMUSG00000024360	1206.482765	1528.660524	1912.393366	3159.160744	2070.077149	2223.836845	1549.178885	2484.358246	-0.681167705	0.001880197	0.067246191	Etf1	18	35035838	35065060	-	3709	protein_coding	eukaryotic translation termination factor 1 [Source:MGI Symbol;Acc:MGI:2385071]	-
ENSMUSG00000040978	47.97351096	25.49615087	26.38457889	4.990775266	4.724046438	0	33.28474691	3.238273902	3.371161424	0.001882482	1	Gm11992	11	8998594	9019356	+	2400	protein_coding	predicted gene 11992 [Source:MGI Symbol;Acc:MGI:3651127]	-
ENSMUSG00000031103	338.8767157	417.9151686	441.6973947	654.789715	604.6779441	670.7099223	399.4964263	643.3925271	-0.687506298	0.001885442	0.067246191	Elf4	X	47499923	47552009	-	6148	protein_coding	E74-like factor 4 (ets domain transcription factor) [Source:MGI Symbol;Acc:MGI:1928377]	Ets
ENSMUSG00000071497	160.2519409	250.5273955	125.0824481	55.89668298	86.92245446	76.65256255	178.6205948	73.15723333	1.286009399	0.001885657	0.067246191	Nutf2-ps1	19	53576599	53577499	-	901	protein_coding	nuclear transport factor 2, pseudogene 1 [Source:MGI Symbol;Acc:MGI:108008]	-
ENSMUSG00000000731	183.7283399	103.0931318	62.54122403	33.93727181	41.57160866	37.41375077	116.4542319	37.64087708	1.628857253	0.001888162	0.067246191	Aire	10	77865856	77879444	-	3825	protein_coding	autoimmune regulator (autoimmune polyendocrinopathy candidiasis ectodermal dystrophy) [Source:MGI Symbol;Acc:MGI:1338803]	PHD
ENSMUSG00000047126	2672.226632	3751.259762	4222.509829	6265.41927	4516.188395	5512.59679	3548.665408	5431.401485	-0.614008258	0.001899413	0.067482309	Cltc	11	86585177	86648391	-	8499	protein_coding	clathrin, heavy polypeptide (Hc) [Source:MGI Symbol;Acc:MGI:2388633]	-
ENSMUSG00000015474	687.9605615	392.4190177	552.1217434	300.444671	290.0564513	333.0736349	544.1671075	307.8582524	0.822106021	0.001919743	0.068039036	Ppt2	17	34835636	34847484	-	2614	protein_coding	palmitoyl-protein thioesterase 2 [Source:MGI Symbol;Acc:MGI:1860075]	-
ENSMUSG00000086907	15.31069499	25.49615087	41.04267827	145.7306378	188.9618575	21.90073216	27.28317471	118.8644092	-2.121365512	0.001954962	0.069076769	Gm15298	X	140683578	140685451	-	1212	lncRNA	predicted gene 15298 [Source:MGI Symbol;Acc:MGI:3705276]	-
ENSMUSG00000031432	270.4889448	537.6362248	698.7027373	883.3672222	925.9131019	984.6204166	502.275969	931.3002469	-0.890633285	0.001958484	0.069076769	Prps1	X	139357362	139376889	+	1993	protein_coding	phosphoribosyl pyrophosphate synthetase 1 [Source:MGI Symbol;Acc:MGI:97775]	-
ENSMUSG00000071335	0	0	0	28.94649655	2.834427863	10.95036608	0	14.2437635	-6.225519296	0.001967632	1	Mfsd4b3-ps	10	39822908	39836180	-	1813	transcribed_unprocessed_pseudogene	major facilitator superfamily domain containing 4B3, pseudogene [Source:MGI Symbol;Acc:MGI:3773841]	-
ENSMUSG00000028214	316.4210298	406.8298856	356.6804183	182.6623748	224.8646105	197.1065894	359.9771112	201.5445249	0.836311388	0.001969732	0.069263711	Gem	4	11704457	11714752	+	2104	protein_coding	GTP binding protein (gene overexpressed in skeletal muscle) [Source:MGI Symbol;Acc:MGI:99844]	Ras
ENSMUSG00000025980	3875.647258	4683.532061	4733.588894	5836.212597	6498.39828	6140.417779	4430.922738	6158.342885	-0.474960512	0.001973271	0.069263711	Hspd1	1	55116994	55127402	-	2642	protein_coding	heat shock protein 1 (chaperonin) [Source:MGI Symbol;Acc:MGI:96242]	-
ENSMUSG00000062554	670.6084405	761.5589411	725.0873161	326.3967024	569.7200004	194.3689979	719.0848993	363.4952336	0.984353349	0.001983073	0.069440845	Gm12751	4	34354043	34354423	+	381	processed_pseudogene	predicted gene 12751 [Source:MGI Symbol;Acc:MGI:3651049]	-
ENSMUSG00000095098	1406.542513	1347.970411	996.750758	799.5221977	745.4545279	885.1545914	1250.421227	810.0437723	0.626063326	0.001997616	0.069593265	Ccdc85b	19	5503208	5507922	-	4715	protein_coding	coiled-coil domain containing 85B [Source:MGI Symbol;Acc:MGI:2147607]	-
ENSMUSG00000026355	1844.42839	2497.514257	2019.886095	3283.930125	3086.691943	2847.095181	2120.60958	3072.572416	-0.535108785	0.00200002	0.069593265	Mcm6	1	128259327	128287401	-	4666	protein_coding	minichromosome maintenance complex component 6 [Source:MGI Symbol;Acc:MGI:1298227]	MCM
ENSMUSG00000044906	826.7775294	823.6365258	698.7027373	587.9133264	394.9302822	464.4780278	783.0389308	482.4405455	0.698921461	0.002004341	0.069593265	4930503L19Rik	18	70585283	70605580	-	5967	protein_coding	RIKEN cDNA 4930503L19 gene [Source:MGI Symbol;Acc:MGI:1922045]	-
ENSMUSG00000090136	279.6753618	263.8297351	215.9626642	129.7601569	129.4388724	135.054515	253.1559204	131.4178481	0.945490232	0.002008811	0.069593265	Gm10177	9	37164218	37164661	+	444	transcribed_processed_pseudogene	predicted gene 10177 [Source:MGI Symbol;Acc:MGI:3704330]	-
novel.317	120.4441339	32.14732066	22.47575239	3.992620213	8.503283589	15.51301861	58.35573565	9.336307471	2.639483183	0.002011256	0.069593265	-	11	69270936	69272029	-	1094	-	- && - && -	-
ENSMUSG00000040565	807.3839824	754.9077713	745.6086553	1344.514857	1143.219238	1003.783557	769.3001363	1163.839217	-0.597069756	0.002017339	0.069638741	Btaf1	19	36903479	36990152	+	10259	protein_coding	B-TFIID TATA-box binding protein associated factor 1 [Source:MGI Symbol;Acc:MGI:2147538]	SNF2_N
ENSMUSG00000063767	83.69846594	55.42641493	23.45295901	8.98339548	12.28252074	10.95036608	54.19261329	10.73876077	2.333706233	0.002029251	0.069884735	S100a7a	3	90561324	90565976	+	1377	protein_coding	S100 calcium binding protein A7A [Source:MGI Symbol;Acc:MGI:2687194]	-
ENSMUSG00000028953	1203.420626	1055.31894	1157.989851	1690.87466	1473.902489	1805.897873	1138.909806	1656.891674	-0.540714364	0.002037655	0.070009046	Abcf2	5	24770343	24782465	-	2569	protein_coding	ATP-binding cassette, sub-family F (GCN20), member 2 [Source:MGI Symbol;Acc:MGI:1351657]	ABC_tran
ENSMUSG00000043733	1734.191386	1640.621882	1672.977743	2331.690204	2465.007431	2242.087455	1682.597003	2346.261697	-0.479629759	0.00204492	0.070093708	Ptpn11	5	121268596	121329460	-	7492	protein_coding	protein tyrosine phosphatase, non-receptor type 11 [Source:MGI Symbol;Acc:MGI:99511]	Y_phosphatase
ENSMUSG00000004267	745.1204894	412.3725271	519.8739248	225.583042	319.3455392	360.4495501	559.1223138	301.7927105	0.889376532	0.002061617	0.070500528	Eno2	6	124737016	124746636	-	4705	protein_coding	enolase 2, gamma neuronal [Source:MGI Symbol;Acc:MGI:95394]	-
ENSMUSG00000025161	1433.081051	1662.792448	1268.4142	699.7066924	973.1535663	1093.211547	1454.762566	922.0239352	0.657426136	0.002071027	0.070584838	Slc16a3	11	120839306	120851694	+	5318	protein_coding	solute carrier family 16 (monocarboxylic acid transporters), member 3 [Source:MGI Symbol;Acc:MGI:1933438]	MFS_1
ENSMUSG00000046229	3568.412645	3267.941424	2265.164958	1462.297153	2023.781494	2258.513004	3033.839676	1914.863884	0.663680512	0.00207375	0.070584838	Scand1	2	156153766	156154667	-	803	protein_coding	SCAN domain-containing 1 [Source:MGI Symbol;Acc:MGI:1343132]	SCAN
ENSMUSG00000023861	117.3819949	338.1011311	339.0906991	90.83210985	142.6662024	89.42798964	264.8579417	107.6421006	1.298705695	0.00209977	0.070910827	Mpc1	17	8501736	8516493	+	2082	protein_coding	mitochondrial pyruvate carrier 1 [Source:MGI Symbol;Acc:MGI:1915240]	-
ENSMUSG00000027239	9006.771505	11489.89581	9698.775758	6463.05397	7643.507137	7464.499544	10065.14769	7190.35355	0.485171501	0.002100248	0.070910827	Mdk	2	91760150	91762642	-	1324	protein_coding	midkine [Source:MGI Symbol;Acc:MGI:96949]	-
ENSMUSG00000039168	1966.91395	1908.88573	2068.746426	1031.09417	1494.688293	1442.710731	1981.515369	1322.831065	0.582818083	0.00210462	0.070910827	Dap	15	31224460	31274487	+	1925	protein_coding	death-associated protein [Source:MGI Symbol;Acc:MGI:1918190]	-
ENSMUSG00000071647	1320.802621	1147.326789	1030.95299	678.7454362	801.1982759	827.6651695	1166.3608	769.2029605	0.600325638	0.002104716	0.070910827	Eml3	19	8906916	8918946	+	4108	protein_coding	echinoderm microtubule associated protein like 3 [Source:MGI Symbol;Acc:MGI:2387612]	-
ENSMUSG00000047965	203.1218868	422.3492818	391.8598568	184.6586849	174.7897182	137.7921065	339.1103418	165.7468365	1.032916611	0.002107608	0.070910827	Rpl9-ps7	2	70289326	70289904	+	579	processed_pseudogene	ribosomal protein L9, pseudogene 7 [Source:MGI Symbol;Acc:MGI:3642824]	-
novel.1459	435.8444507	101.9846035	135.8317209	67.87454362	45.35084581	107.6785998	224.5535917	73.63466307	1.608321535	0.002126236	0.071373105	-	6	48218789	48225258	+	1859	-	- && P11369.2 RecName: Full=LINE-1 retrotransposable element ORF2 protein; Short=ORF2p; AltName: Full=Long interspersed element-1; Short=L1; AltName: Full=Retrovirus-related Pol polyprotein LINE-1; Includes: RecName: Full=Reverse transcriptase; Includes: RecName: Full=Endonuclease && -	-
ENSMUSG00000063236	938.0352463	863.5435446	753.4263083	398.2638663	547.9893868	621.433275	851.6683664	522.562176	0.704142478	0.002135448	0.071517917	1110038F14Rik	15	76832706	76835179	+	1916	protein_coding	RIKEN cDNA 1110038F14 gene [Source:MGI Symbol;Acc:MGI:2152337]	-
ENSMUSG00000026921	1904.650457	1277.0246	1297.730399	1092.979783	941.0300505	774.7384001	1493.135152	936.2494113	0.673658034	0.002158723	0.071965837	Egfl7	2	26470026	26483132	+	3581	protein_coding	EGF-like domain 7 [Source:MGI Symbol;Acc:MGI:2449923]	EGF_CA
ENSMUSG00000021555	1254.456276	1260.396675	1036.81623	1989.323021	1692.153434	1561.339697	1183.889727	1747.605384	-0.561905877	0.002160506	0.071965837	Naa35	13	59733073	59783736	+	8861	protein_coding	N(alpha)-acetyltransferase 35, NatC auxiliary subunit [Source:MGI Symbol;Acc:MGI:1925939]	-
ENSMUSG00000066721	653.2563195	747.1480732	560.9166031	336.378253	479.9631181	360.4495501	653.7736653	392.2636404	0.736487982	0.002163608	0.071965837	Zfp575	7	24283263	24287066	-	2741	protein_coding	zinc finger protein 575 [Source:MGI Symbol;Acc:MGI:2141921]	-
ENSMUSG00000000374	609.3656605	414.5895837	554.0761567	731.6476541	869.2245446	949.9442574	526.010467	850.272152	-0.692495229	0.002173326	0.07212479	Trappc10	10	78022559	78080475	-	8128	protein_coding	trafficking protein particle complex 10 [Source:MGI Symbol;Acc:MGI:1336209]	-
ENSMUSG00000091055	0	1.108528299	0	9.981550533	26.45466005	13.6879576	0.369509433	16.70805606	-5.495362786	0.002188716	1	Siglec15	18	78086829	78100610	-	1156	protein_coding	sialic acid binding Ig-like lectin 15 [Source:MGI Symbol;Acc:MGI:3646642]	V-set
ENSMUSG00000029169	1460.640302	1690.505655	2163.535469	3487.553756	2301.555425	2509.458893	1771.560475	2766.189358	-0.642670162	0.002195779	0.072670825	Dhx15	5	52307545	52347856	-	8496	protein_coding	DEAH (Asp-Glu-Ala-His) box polypeptide 15 [Source:MGI Symbol;Acc:MGI:1099786]	DUF1605
ENSMUSG00000021556	121.4648469	168.4963014	333.2274593	451.1660841	436.5018909	408.8136669	207.7295359	432.1605473	-1.055667356	0.002199733	0.072670825	Golm1	13	59782440	59823625	-	4424	protein_coding	golgi membrane protein 1 [Source:MGI Symbol;Acc:MGI:1917329]	-
ENSMUSG00000028461	944.1595243	794.8147901	500.3297923	366.3229046	395.8750915	507.3669617	746.4347022	423.1883192	0.818165319	0.002205031	0.072681402	Ccdc107	4	43492900	43495921	+	1547	protein_coding	coiled-coil domain containing 107 [Source:MGI Symbol;Acc:MGI:1913423]	-
ENSMUSG00000033831	28.57996398	21.06203767	48.86033128	0	6.613665013	2.73759152	32.83411098	3.117085511	3.390644413	0.002211392	1	Fgb	3	82947448	82957170	-	3810	protein_coding	fibrinogen beta chain [Source:MGI Symbol;Acc:MGI:99501]	Fibrinogen_C
ENSMUSG00000007872	5248.506242	6173.394095	5228.055447	3730.105434	4029.611612	4273.380362	5549.985261	4011.032469	0.468405071	0.00221563	0.072829457	Id3	4	135870808	135873066	+	1791	protein_coding	inhibitor of DNA binding 3 [Source:MGI Symbol;Acc:MGI:96398]	HLH
ENSMUSG00000066315	370.5188187	447.8454326	275.5722684	213.6051814	182.3481925	198.0191199	364.6455066	197.9908313	0.880539516	0.002219498	0.072829457	Gm12918	4	10848420	10849055	+	636	processed_pseudogene	predicted gene 12918 [Source:MGI Symbol;Acc:MGI:3652005]	-
ENSMUSG00000035458	339.8974287	243.8762257	145.6037872	108.7989008	90.70169161	125.9292099	243.1258139	108.4766008	1.163763758	0.002224505	0.072830101	Tnni3	7	4521304	4527228	-	2063	protein_coding	troponin I, cardiac 3 [Source:MGI Symbol;Acc:MGI:98783]	-
ENSMUSG00000059939	1537.193777	773.7527524	781.7653004	518.0424727	641.5255063	585.8445852	1030.903943	581.8041881	0.825310489	0.00223725	0.073083507	9430015G10Rik	4	156194439	156211722	+	3695	protein_coding	RIKEN cDNA 9430015G10 gene [Source:MGI Symbol;Acc:MGI:2444364]	-
ENSMUSG00000070858	1665.803615	1216.055544	919.5514346	502.0719918	904.1824883	773.8258696	1267.136864	726.6934499	0.801842604	0.002261384	0.07354895	Gm1673	5	34140777	34142357	+	669	protein_coding	predicted gene 1673 [Source:MGI Symbol;Acc:MGI:2686519]	-
ENSMUSG00000058492	825.7568164	253.8529804	286.3215413	169.6863591	136.9973467	263.7213164	455.310446	190.1350074	1.25965067	0.002265867	0.07354895	Scp2-ps2	9	123135665	123147063	-	1427	transcribed_unprocessed_pseudogene	sterol carrier protein 2, pseudogene 2 [Source:MGI Symbol;Acc:MGI:107679]	-
ENSMUSG00000046432	2844.727129	3171.499462	2834.876421	1738.786103	2306.279471	2128.933672	2950.367671	2057.999749	0.519482155	0.002266609	0.07354895	Bex3	X	135171002	135172727	+	973	protein_coding	brain expressed X-linked 3 [Source:MGI Symbol;Acc:MGI:1338016]	-
ENSMUSG00000032712	1399.397522	1155.086487	1253.756101	1977.345161	1787.579172	1715.557352	1269.41337	1826.827228	-0.524969782	0.002283891	0.073945418	Resf1	6	149210912	149237161	+	9629	protein_coding	retroelement silencing factor 1 [Source:MGI Symbol;Acc:MGI:1914496]	-
ENSMUSG00000032609	1912.816161	1069.729808	1070.041255	835.4557796	863.5556889	729.1118748	1350.862408	809.3744478	0.7391477	0.002289094	0.073949893	Klhdc8b	9	108324835	108338780	-	8419	protein_coding	kelch domain containing 8B [Source:MGI Symbol;Acc:MGI:1925517]	Kelch_1
ENSMUSG00000030401	526.6879076	455.6051307	505.2158254	277.4871048	304.2285906	327.5984519	495.8362879	303.1047158	0.709962188	0.002342346	0.07550317	Rtn2	7	19016549	19030085	+	4585	protein_coding	reticulon 2 (Z-band associated protein) [Source:MGI Symbol;Acc:MGI:107612]	-
ENSMUSG00000066129	15.31069499	8.868226388	12.70368613	0	0	0	12.2942025	0	6.135291365	0.002356956	1	Kndc1	7	139474612	139521450	+	10708	protein_coding	kinase non-catalytic C-lobe domain (KIND) containing 1 [Source:MGI Symbol;Acc:MGI:1923734]	-
ENSMUSG00000030878	383.7880877	253.8529804	262.8685823	482.1088907	537.5964847	521.9674498	300.1698834	513.8909417	-0.775490027	0.002387409	0.076722277	Cdr2	7	120556259	120581535	-	5684	protein_coding	cerebellar degeneration-related 2 [Source:MGI Symbol;Acc:MGI:1100885]	-
ENSMUSG00000082284	139.8376809	249.4188672	130.9456878	58.89114814	96.37054734	52.92676938	173.4007453	69.39615496	1.320134501	0.002390675	0.076722277	H3f3a-ps1	X	100868121	100868530	+	410	processed_pseudogene	H3.3 histone A, pseudogene 1 [Source:MGI Symbol;Acc:MGI:1101782]	Histone
ENSMUSG00000055210	47.97351096	5.542641493	26.38457889	0.998155053	0	3.650122026	26.63357712	1.549425693	4.092490378	0.002402075	1	Foxd2	4	114763479	114766070	-	2592	protein_coding	forkhead box D2 [Source:MGI Symbol;Acc:MGI:1347471]	Fork_head
ENSMUSG00000105139	74.51204894	65.40316961	67.42725716	28.94649655	8.503283589	15.51301861	69.11415857	17.65426625	1.972243596	0.002406378	0.076880178	Gm19391	3	109027849	109030211	-	2363	lncRNA	predicted gene, 19391 [Source:MGI Symbol;Acc:MGI:5011576]	-
ENSMUSG00000034187	437.8858767	390.2019611	439.7429815	629.8358386	688.7659707	651.5467817	422.6102731	656.716197	-0.635687399	0.002407786	0.076880178	Nsf	11	103712608	103844882	-	8346	protein_coding	N-ethylmaleimide sensitive fusion protein [Source:MGI Symbol;Acc:MGI:104560]	AAA
ENSMUSG00000033124	152.0862369	98.65901857	108.4699354	252.5332285	261.7121727	208.969486	119.738397	241.0716291	-1.008849914	0.002417277	0.076880178	Atg9a	1	75157504	75168840	-	5762	protein_coding	autophagy related 9A [Source:MGI Symbol;Acc:MGI:2138446]	-
ENSMUSG00000117335	14.28998199	19.95350937	3.908826502	0	0	0	12.71743929	0	6.182119057	0.002423635	1	Gm49870	17	66192628	66194022	+	743	lncRNA	predicted gene, 49870 [Source:MGI Symbol;Acc:MGI:6270545]	-
ENSMUSG00000110647	16.33140799	45.44966024	13.68089276	0	3.779237151	0	25.153987	1.259745717	4.313913732	0.00242977	1	Gm17745	10	93171255	93184739	+	1692	lncRNA	predicted gene, 17745 [Source:MGI Symbol;Acc:MGI:5009823]	-
ENSMUSG00000022843	2078.171666	947.7916953	870.6911034	765.5849259	720.8894865	646.0715987	1298.884822	710.8486703	0.869797351	0.002433216	0.076880178	Clcn2	16	20521714	20536496	-	6022	protein_coding	chloride channel, voltage-sensitive 2 [Source:MGI Symbol;Acc:MGI:105061]	Voltage_CLC
ENSMUSG00000063235	442.9894417	425.6748666	419.2216424	224.584887	281.5531677	261.8962554	429.2953169	256.0114367	0.745445755	0.002435419	0.076880178	Ptpmt1	2	90739060	90748389	-	3471	protein_coding	protein tyrosine phosphatase, mitochondrial 1 [Source:MGI Symbol;Acc:MGI:1913711]	-
ENSMUSG00000054414	543.0193156	675.0937338	679.1586047	1093.977938	859.7764518	964.5447455	632.4238847	972.7663785	-0.621154141	0.002435441	0.076880178	Slc30a7	3	115732622	115801055	-	11116	protein_coding	solute carrier family 30 (zinc transporter), member 7 [Source:MGI Symbol;Acc:MGI:1913750]	Ets
ENSMUSG00000014077	420.5337557	514.3571305	673.295365	921.2971142	809.7015595	861.4287982	536.0620837	864.1424906	-0.688463271	0.00243769	0.076880178	Chp1	2	119378178	119417508	+	3499	protein_coding	calcineurin-like EF hand protein 1 [Source:MGI Symbol;Acc:MGI:1927185]	-
ENSMUSG00000097786	24.49711198	8.868226388	4.886033128	0	0	0	12.75045717	0	6.187345033	0.002439132	1	4933429H19Rik	3	30846719	30847713	-	995	lncRNA	RIKEN cDNA 4933429H19 gene [Source:MGI Symbol;Acc:MGI:1918530]	-
ENSMUSG00000061028	2927.404882	1385.660373	1384.701788	982.1845724	1315.174528	922.5683422	1899.255681	1073.309148	0.823425082	0.002440997	0.076880178	Clasrp	7	19314960	19338411	-	7614	protein_coding	CLK4-associating serine/arginine rich protein [Source:MGI Symbol;Acc:MGI:1855695]	-
ENSMUSG00000018906	941.0973853	1078.598034	878.5087564	721.6661035	507.3625875	626.908458	966.0680587	618.6457163	0.64299288	0.002442981	0.076880178	P4ha2	11	53990921	54022491	+	6239	protein_coding	procollagen-proline, 2-oxoglutarate 4-dioxygenase (proline 4-hydroxylase), alpha II polypeptide [Source:MGI Symbol;Acc:MGI:894286]	-
ENSMUSG00000015451	279.6753618	74.271396	93.81183605	19.96310107	52.90932011	59.31448293	149.2528646	44.06230137	1.758766365	0.002448379	0.076884361	C4a	17	35028069	35042440	-	6206	lncRNA	complement component 4A (Rodgers blood group) [Source:MGI Symbol;Acc:MGI:98320]	A2M_comp
ENSMUSG00000021268	46023.94914	19562.19888	16720.00536	7657.845569	11416.13062	8388.892947	27435.38446	9154.289713	1.583514613	0.002464682	0.077230233	Meg3	12	109506884	109538160	+	18089	lncRNA	maternally expressed 3 [Source:MGI Symbol;Acc:MGI:1202886]	-
ENSMUSG00000031149	851.2746414	689.5046017	891.2124425	441.1845336	540.4309125	563.9438531	810.6638952	515.1864331	0.654024357	0.002488348	0.077804847	Praf2	X	7594678	7597303	+	1339	protein_coding	PRA1 domain family 2 [Source:MGI Symbol;Acc:MGI:1859607]	-
ENSMUSG00000011960	582.8271226	528.7679984	730.9505559	952.2399208	883.3966839	1009.25874	614.1818923	948.2984484	-0.626193744	0.002506929	0.07818613	Ccnt1	15	98436570	98468804	-	9157	protein_coding	cyclin T1 [Source:MGI Symbol;Acc:MGI:1328363]	-
ENSMUSG00000025240	68.38777095	151.8683769	144.6265806	319.4096171	293.8356885	193.4564674	121.6275761	268.900591	-1.144767592	0.002511252	0.07818613	Sacm1l	9	123358824	123421665	+	3738	protein_coding	SAC1 suppressor of actin mutations 1-like (yeast) [Source:MGI Symbol;Acc:MGI:1933169]	-
novel.691	28.57996398	27.71320746	31.27061202	0.998155053	6.613665013	0.912530507	29.18792782	2.841450191	3.358902133	0.002512487	1	-	15	78782429	78783810	-	600	-	- && - && -	-
ENSMUSG00000018451	1859.739085	2515.250709	2558.326946	1525.180921	1591.05884	1638.90479	2311.10558	1585.048184	0.54398851	0.002534482	0.078574152	6330403K07Rik	11	70922767	70924339	-	1573	protein_coding	RIKEN cDNA 6330403K07 gene [Source:MGI Symbol;Acc:MGI:1918001]	-
ENSMUSG00000020549	633.8627725	345.8608292	417.2672291	726.6568788	946.6989062	729.1118748	465.6636103	800.8225533	-0.781840101	0.002539597	0.078574152	Elac2	11	64869864	64892895	+	3479	protein_coding	elaC ribonuclease Z 2 [Source:MGI Symbol;Acc:MGI:1890496]	-
ENSMUSG00000056025	1703.569996	646.2719981	748.5402752	607.8764275	574.4440469	418.8515025	1032.79409	533.7239923	0.952701545	0.002539858	0.078574152	Clca3a1	3	144435438	144466738	-	3899	protein_coding	chloride channel accessory 3A1 [Source:MGI Symbol;Acc:MGI:1316732]	-
ENSMUSG00000012405	13640.80852	17474.8401	13847.99509	9592.270062	10855.85871	11682.21555	14987.88124	10710.11477	0.484770953	0.002546458	0.078611804	Rpl15	14	4198305	4201873	+	2473	protein_coding	ribosomal protein L15 [Source:MGI Symbol;Acc:MGI:1913730]	-
ENSMUSG00000040466	785.9490094	925.6211293	753.4263083	390.2786258	599.9538977	535.6554074	821.6654823	508.6293103	0.691357706	0.002560472	0.078709386	Blvrb	7	27147403	27165569	+	2782	protein_coding	biliverdin reductase B (flavin reductase (NADPH)) [Source:MGI Symbol;Acc:MGI:2385271]	-
ENSMUSG00000053293	501.1700826	605.256451	692.8394975	896.3432379	1032.676551	861.4287982	599.7553437	930.1495292	-0.632932068	0.002565628	0.078709386	Pom121	5	135404995	135423400	-	5580	protein_coding	nuclear pore membrane protein 121 [Source:MGI Symbol;Acc:MGI:2137624]	-
ENSMUSG00000039759	475.6522576	395.7446026	287.2987479	204.6217859	215.4165176	221.7449131	386.2318694	213.9277389	0.851915589	0.002573137	0.078709386	Thap3	4	152067096	152073454	-	1334	protein_coding	THAP domain containing, apoptosis associated protein 3 [Source:MGI Symbol;Acc:MGI:1917126]	THAP
ENSMUSG00000037014	0	0	0	4.990775266	4.724046438	31.02603722	0	13.58028631	-6.159085493	0.00258471	1	Sstr4	2	148237264	148238687	+	1424	protein_coding	somatostatin receptor 4 [Source:MGI Symbol;Acc:MGI:105372]	7tm_1
ENSMUSG00000021226	296.0067698	550.9385644	415.3128159	161.7011186	254.1536984	243.6456453	420.7527167	219.8334874	0.935553618	0.002589312	0.078709386	Acot2	12	84034635	84040647	+	2196	protein_coding	acyl-CoA thioesterase 2 [Source:MGI Symbol;Acc:MGI:2159605]	-
ENSMUSG00000085925	820.6532514	686.1790168	480.7856598	231.5719724	471.4598345	369.5748552	662.5393093	357.535554	0.88932171	0.002591086	0.078709386	Rtl1	12	109555627	109566764	-	6358	protein_coding	retrotransposon Gaglike 1 [Source:MGI Symbol;Acc:MGI:2656842]	-
ENSMUSG00000044937	449.1137197	95.33343368	124.1052414	86.83948964	76.5295523	64.78966597	222.8507983	76.05290263	1.551756858	0.002594249	0.078709386	Ttc41	10	86541675	86612708	+	5339	protein_coding	tetratricopeptide repeat domain 41 [Source:MGI Symbol;Acc:MGI:2387653]	NACHT
ENSMUSG00000030717	557.3092976	515.4656588	306.8428804	181.6642197	242.8159869	302.0475977	459.8726123	242.1759348	0.924171041	0.002597138	0.078709386	Nupr1	7	126222421	126230033	-	2514	protein_coding	nuclear protein transcription regulator 1 [Source:MGI Symbol;Acc:MGI:1891834]	-
ENSMUSG00000004187	827.7982424	284.8917727	216.9398709	156.7103434	203.1339968	202.5817725	443.209962	187.4753709	1.241134703	0.002597168	0.078709386	Kifc2	15	76544058	76552396	+	3932	protein_coding	kinesin family member C2 [Source:MGI Symbol;Acc:MGI:109187]	Kinesin
ENSMUSG00000019916	2886.576362	3434.220669	3385.043751	2298.751088	1831.040399	2561.473132	3235.280261	2230.42154	0.536522336	0.002598132	0.078709386	P4ha1	10	59159118	59209126	+	4114	protein_coding	procollagen-proline, 2-oxoglutarate 4-dioxygenase (proline 4-hydroxylase), alpha 1 polypeptide [Source:MGI Symbol;Acc:MGI:97463]	2OG-FeII_Oxy
ENSMUSG00000046449	342.9595677	319.25615	306.8428804	553.9760546	474.2942624	531.0927548	323.0195327	519.7876906	-0.68627665	0.00261164	0.078798546	Nexmif	X	103121040	103244791	-	11532	protein_coding	neurite extension and migration factor [Source:MGI Symbol;Acc:MGI:2148050]	-
ENSMUSG00000026869	721.6440905	788.1636203	833.5572516	1243.701196	1024.173268	1199.065086	781.1216541	1155.646517	-0.56498266	0.002611868	0.078798546	Psmd5	2	34739746	34764980	-	7230	protein_coding	proteasome (prosome, macropain) 26S subunit, non-ATPase, 5 [Source:MGI Symbol;Acc:MGI:1914248]	-
ENSMUSG00000067038	9717.187753	10978.86427	8478.244683	8111.007963	6473.833239	5351.078891	9724.765568	6645.306698	0.549346973	0.00262067	0.078901089	Rps12-ps3	19	59310803	59311198	+	396	processed_pseudogene	ribosomal protein S12, pseudogene 3 [Source:MGI Symbol;Acc:MGI:3704503]	-
ENSMUSG00000036450	517.5014906	659.5743376	910.756575	1022.110775	1242.424213	1116.93734	695.9441344	1127.157443	-0.695377746	0.002660606	0.079938612	Hif1an	19	44551289	44564713	+	6606	protein_coding	hypoxia-inducible factor 1, alpha subunit inhibitor [Source:MGI Symbol;Acc:MGI:2442345]	-
ENSMUSG00000018548	1072.769362	1232.683468	1271.34582	1565.107124	2081.414861	1627.954424	1192.266217	1758.158803	-0.560398357	0.002667089	0.07996885	Trim37	11	87017903	87111509	+	7214	protein_coding	tripartite motif-containing 37 [Source:MGI Symbol;Acc:MGI:2153072]	zf-B_box
novel.419	53.07707596	94.22490538	279.4810949	385.2878506	445.9499838	281.9719265	142.2610254	371.0699203	-1.381504609	0.00267365	0.080001292	-	12	43614477	43617628	-	3152	-	- && P31623.1 RecName: Full=Pol polyprotein; Contains: RecName: Full=Reverse transcriptase/ribonuclease H; Short=RT; Contains: RecName: Full=Integrase; Short=IN && -	-
ENSMUSG00000038298	88.80203093	92.00784878	51.79195115	146.7287928	208.8028526	174.2933268	77.53394362	176.6083241	-1.18950316	0.002687839	0.080158802	Pdzk1	3	96736600	96778242	+	3556	protein_coding	PDZ domain containing 1 [Source:MGI Symbol;Acc:MGI:1928901]	PDZ
ENSMUSG00000086859	851.2746414	513.2486022	340.0679057	313.4206867	259.8225541	313.9104943	568.1970498	295.7179117	0.942087751	0.002689893	0.080158802	Snhg20	11	116966834	116969781	+	2795	lncRNA	small nucleolar RNA host gene 20 [Source:MGI Symbol;Acc:MGI:1924222]	-
ENSMUSG00000073771	248.0332588	252.7444521	257.9825491	125.7675367	148.3350582	133.229454	252.9200867	135.7773496	0.897289083	0.002709003	0.080563867	Btbd19	4	116976416	116982922	-	3883	protein_coding	BTB (POZ) domain containing 19 [Source:MGI Symbol;Acc:MGI:1925861]	BTB
ENSMUSG00000006412	1271.808397	900.1249784	921.5058479	312.4225317	782.3020902	596.7949513	1031.146408	563.8398577	0.870583893	0.002722158	0.080790548	Pfdn2	1	171173238	171186822	+	1937	protein_coding	prefoldin 2 [Source:MGI Symbol;Acc:MGI:1276111]	-
ENSMUSG00000018931	540.9778896	720.5433941	1018.249304	1034.088635	1417.213931	1331.382009	759.9235292	1260.894859	-0.730340373	0.002747562	0.081136435	Natd1	11	60793072	60805576	-	4247	protein_coding	N-acetyltransferase domain containing 1 [Source:MGI Symbol;Acc:MGI:1344388]	-
ENSMUSG00000043648	38.78709397	46.55818854	50.81474453	93.82657501	157.783151	104.0284778	45.38667568	118.5460679	-1.385107429	0.002753261	0.081136435	Pld6	11	59674723	59678471	-	1757	protein_coding	phospholipase D family, member 6 [Source:MGI Symbol;Acc:MGI:2687283]	-
ENSMUSG00000024359	2838.602851	3744.608593	4190.26201	5367.079722	5335.338047	4818.161075	3591.157818	5173.526281	-0.526660413	0.00275541	0.081136435	Hspa9	18	35070467	35087410	-	4310	protein_coding	heat shock protein 9 [Source:MGI Symbol;Acc:MGI:96245]	HSP70
ENSMUSG00000020257	2133.290168	2260.289201	2793.833742	3361.78622	3335.176785	3422.90193	2395.804371	3373.288312	-0.493525921	0.002756038	0.081136435	Wdr82	9	106048127	106068338	+	6341	protein_coding	WD repeat domain containing 82 [Source:MGI Symbol;Acc:MGI:1924555]	-
ENSMUSG00000036550	2733.469412	2624.995011	3180.807566	4179.275208	4074.962458	3619.095989	2846.423996	3957.777885	-0.475391268	0.002779507	0.081533128	Cnot1	8	96446079	96534092	-	17169	protein_coding	CCR4-NOT transcription complex, subunit 1 [Source:MGI Symbol;Acc:MGI:2442402]	Not1
ENSMUSG00000059022	2265.982858	926.7296576	1101.311867	842.442865	795.5294202	764.7005645	1431.341461	800.8909499	0.837859005	0.002780681	0.081533128	Kcp	6	29473161	29507951	-	7757	protein_coding	kielin/chordin-like protein [Source:MGI Symbol;Acc:MGI:2141640]	VWC
ENSMUSG00000029797	160.2519409	44.34113194	55.70077766	5.98893032	17.00656718	34.67615925	86.76461683	19.22388558	2.170706662	0.002790732	0.081589423	Sspo	6	48425163	48478184	+	15863	protein_coding	SCO-spondin [Source:MGI Symbol;Acc:MGI:2674311]	VWD
ENSMUSG00000084111	473.6108316	580.8688284	390.8826502	270.5000194	300.4493535	284.7095181	481.7874368	285.2196303	0.75564929	0.002793776	0.081589423	Gm15710	5	92288153	92288788	-	636	processed_pseudogene	predicted gene 15710 [Source:MGI Symbol;Acc:MGI:3783151]	-
ENSMUSG00000027318	907.4138563	294.8685274	246.2560696	166.6918939	250.3744612	202.5817725	482.8461511	206.5493759	1.224998779	0.002841284	0.082575342	Adam33	2	130892511	130905734	-	5394	protein_coding	a disintegrin and metallopeptidase domain 33 [Source:MGI Symbol;Acc:MGI:1341813]	-
ENSMUSG00000031889	302.1310478	341.426716	312.7061202	707.6919328	432.7226537	493.6790041	318.754628	544.6978635	-0.772874962	0.002847198	0.082575342	D230025D16Rik	8	105951777	105979685	+	4704	protein_coding	RIKEN cDNA D230025D16 gene [Source:MGI Symbol;Acc:MGI:2443049]	-
ENSMUSG00000112756	0	0	0	14.9723258	19.84099504	3.650122026	0	12.82114762	-6.074203059	0.002850385	1	Gm48014	12	95691730	95693029	+	1300	TEC	predicted gene, 48014 [Source:MGI Symbol;Acc:MGI:6097321]	-
ENSMUSG00000008540	2500.746848	2245.878333	1709.134388	1362.481648	1535.315092	1481.949543	2151.919856	1459.915428	0.559573869	0.002854997	0.082575342	Mgst1	6	138117314	138133753	+	2013	protein_coding	microsomal glutathione S-transferase 1 [Source:MGI Symbol;Acc:MGI:1913850]	-
ENSMUSG00000020059	1364.69328	1540.854335	1621.185792	2319.712344	2415.877348	1826.886074	1508.911136	2187.491922	-0.535669772	0.002855516	0.082575342	Sycp3	10	88295431	88309098	+	1264	protein_coding	synaptonemal complex protein 3 [Source:MGI Symbol;Acc:MGI:109542]	-
ENSMUSG00000028871	2803.898609	1820.203466	1618.254172	921.2971142	1373.752704	1498.375092	2080.785416	1264.47497	0.718411242	0.002855811	0.082575342	Rspo1	4	124880223	124902892	+	1938	protein_coding	R-spondin 1 [Source:MGI Symbol;Acc:MGI:2183426]	-
ENSMUSG00000099034	233.7432768	176.2559995	44.95150477	51.90406277	28.34427863	60.22701343	151.6502604	46.82511828	1.694610839	0.002864887	0.082674076	2810039B14Rik	15	75513978	75525492	+	6418	transcribed_unitary_pseudogene	RIKEN cDNA 2810039B14 gene [Source:MGI Symbol;Acc:MGI:1919915]	-
ENSMUSG00000039105	2815.126452	3243.553802	2521.193094	1517.195681	2273.211146	1979.278669	2859.957782	1923.228499	0.572241615	0.002883311	0.083041636	Atp6v1g1	4	63463009	63468987	+	1135	protein_coding	ATPase, H+ transporting, lysosomal V1 subunit G1 [Source:MGI Symbol;Acc:MGI:1913540]	-
ENSMUSG00000085705	19.39354699	12.19381128	4.886033128	0	0	0	12.15779713	0	6.118181225	0.002891571	1	Gm16046	17	13895924	13903778	-	1155	lncRNA	predicted gene 16046 [Source:MGI Symbol;Acc:MGI:3802093]	-
ENSMUSG00000052563	218.4325818	134.1319241	124.1052414	50.90590772	79.36398016	69.3523185	158.8899158	66.54073546	1.25505823	0.002900492	0.083317217	D930048N14Rik	11	51541781	51548508	+	3429	protein_coding	RIKEN cDNA D930048N14 gene [Source:MGI Symbol;Acc:MGI:2144709]	-
ENSMUSG00000049811	100.0298739	92.00784878	85.01697642	20.96125612	43.46122723	29.20097621	92.35156638	31.20781985	1.564009928	0.002904291	0.083317217	Fam161a	11	22957531	22980788	+	4396	protein_coding	family with sequence similarity 161, member A [Source:MGI Symbol;Acc:MGI:1921123]	-
ENSMUSG00000024205	43.89065897	58.75199982	16.61251263	7.985240426	7.558474301	2.73759152	39.75172381	6.093768749	2.708190633	0.002904626	1	Rpl36-ps2	11	76492145	76492455	+	311	processed_pseudogene	ribosomal protein L36, pseudogene 2 [Source:MGI Symbol;Acc:MGI:3650081]	-
ENSMUSG00000018362	971.7187753	1500.947316	1858.647002	2385.590577	2196.681594	2242.087455	1443.771031	2274.786542	-0.655785183	0.002927105	0.083807034	Kpna2	11	106879455	106890367	-	2873	protein_coding	karyopherin (importin) alpha 2 [Source:MGI Symbol;Acc:MGI:103561]	Arm
ENSMUSG00000041375	1609.6644	1012.086337	878.5087564	465.1402548	807.8119409	738.2371798	1166.753164	670.3964585	0.799150845	0.002936239	0.083904047	Ccdc9	7	16007967	16020720	-	5507	protein_coding	coiled-coil domain containing 9 [Source:MGI Symbol;Acc:MGI:1921443]	-
ENSMUSG00000001248	4036.919912	2205.971314	2212.3958	1742.778723	1931.190184	1583.240429	2818.429009	1752.403112	0.685619704	0.002952043	0.084190895	Gramd1a	7	30829552	30855321	-	5239	protein_coding	GRAM domain containing 1A [Source:MGI Symbol;Acc:MGI:105490]	GRAM
ENSMUSG00000008206	1751.543507	1445.520901	1314.342911	1105.955799	970.3191384	996.4833132	1503.80244	1024.25275	0.554111731	0.002980147	0.08482673	Cers4	8	4543026	4581680	+	12264	protein_coding	ceramide synthase 4 [Source:MGI Symbol;Acc:MGI:1914510]	LAG1
ENSMUSG00000021270	12910.99873	13590.55694	13137.56587	18827.20062	17454.40678	16377.185	13213.04051	17552.9308	-0.409744821	0.002999552	0.085212943	Hsp90aa1	12	110657039	110669162	-	3931	protein_coding	heat shock protein 90, alpha (cytosolic), class A member 1 [Source:MGI Symbol;Acc:MGI:96250]	HATPase_c
ENSMUSG00000025083	1504.530961	1030.931318	1316.297325	836.4539347	887.1759211	836.7904745	1283.919868	853.4734434	0.589371446	0.003014663	0.085475946	Afap1l2	19	56900793	56996660	-	5675	protein_coding	actin filament associated protein 1-like 2 [Source:MGI Symbol;Acc:MGI:2147658]	PH
ENSMUSG00000038412	865.5646233	978.8304876	891.2124425	624.8450634	569.7200004	647.8966597	911.8691845	614.1539078	0.570053422	0.003021759	0.085511103	Higd1a	9	121677629	121687428	-	3040	protein_coding	HIG1 domain family, member 1A [Source:MGI Symbol;Acc:MGI:1930666]	-
ENSMUSG00000097877	5.103564996	27.71320746	4.886033128	0	0	0	12.56760186	0	6.164155049	0.003024789	1	Gm26703	5	104257083	104267553	+	5491	lncRNA	predicted gene, 26703 [Source:MGI Symbol;Acc:MGI:5477197]	-
ENSMUSG00000035697	908.4345693	537.6362248	560.9166031	426.2122078	401.5439472	351.324245	668.9957991	393.0268	0.767720502	0.003036196	0.085753445	Arhgap45	10	79852487	79867306	+	4478	protein_coding	Rho GTPase activating protein 45 [Source:MGI Symbol;Acc:MGI:1917969]	RhoGAP
ENSMUSG00000037446	410.3266257	295.9770557	249.1876895	156.7103434	161.5623882	191.6314064	318.4971236	169.968046	0.905599414	0.003060921	0.086169625	Tulp1	17	28570489	28584196	-	6664	protein_coding	tubby like protein 1 [Source:MGI Symbol;Acc:MGI:109571]	Tub
ENSMUSG00000028073	2055.71598	1371.249505	1294.798779	1077.009303	1026.062886	955.4194404	1573.921422	1019.49721	0.626612684	0.003063423	0.086169625	Pear1	3	87655197	87731613	-	6781	protein_coding	platelet endothelial aggregation receptor 1 [Source:MGI Symbol;Acc:MGI:1920432]	-
ENSMUSG00000071654	560.3714366	761.5589411	650.8196126	246.5442982	463.9013602	418.8515025	657.5833301	376.432387	0.804059641	0.003068635	0.086169625	Uqcc3	19	8857378	8858287	-	821	protein_coding	ubiquinol-cytochrome c reductase complex assembly factor 3 [Source:MGI Symbol;Acc:MGI:2147553]	-
ENSMUSG00000039427	457.2794237	399.0701875	372.3157243	557.9686748	748.2889558	649.7217207	409.5551118	651.9931171	-0.671006307	0.003086413	0.08638817	Alg1	16	5051485	5062776	+	2682	protein_coding	asparagine-linked glycosylation 1 (beta-1,4-mannosyltransferase) [Source:MGI Symbol;Acc:MGI:2384774]	-
ENSMUSG00000021608	701.2298305	713.8922243	573.6202892	1196.787909	851.2731682	1016.558984	662.9141146	1021.54002	-0.623996905	0.00308825	0.08638817	Lpcat1	13	73615316	73664541	+	4632	protein_coding	lysophosphatidylcholine acyltransferase 1 [Source:MGI Symbol;Acc:MGI:2384812]	Acyltransferase
ENSMUSG00000006519	1388.169679	1421.133279	1200.009736	881.3709121	975.0431848	925.3059337	1336.437565	927.2400102	0.52716162	0.003104892	0.086687629	Cyba	8	123151515	123159669	-	1039	protein_coding	cytochrome b-245, alpha polypeptide [Source:MGI Symbol;Acc:MGI:1316658]	-
ENSMUSG00000006395	399.0987827	291.5429425	189.5780854	119.7786064	128.4940631	178.8559793	293.4066035	142.3762163	1.04229545	0.00311448	0.086789393	Hyi	4	118217187	118219941	+	2209	polymorphic_pseudogene	hydroxypyruvate isomerase (putative) [Source:MGI Symbol;Acc:MGI:1915430]	-
ENSMUSG00000003660	2333.349916	2731.413728	3023.477299	3630.289929	3963.474962	3674.76035	2696.080314	3756.17508	-0.478369447	0.003152608	0.087634414	Snrnp200	2	127050306	127082371	+	7819	protein_coding	small nuclear ribonucleoprotein 200 (U5) [Source:MGI Symbol;Acc:MGI:2444401]	Sec63
ENSMUSG00000075389	245.9918328	264.9382634	329.3186328	133.7527771	161.5623882	159.6928387	280.0829097	151.6693347	0.884876211	0.003159001	0.087634414	2810410L24Rik	11	120076226	120080678	-	3028	lncRNA	RIKEN cDNA 2810410L24 gene [Source:MGI Symbol;Acc:MGI:1923627]	-
ENSMUSG00000024381	2265.982858	1966.529202	1520.533509	1045.068341	1282.106203	1452.748566	1917.681856	1259.97437	0.605699606	0.003163509	0.087634414	Bin1	18	32510283	32568790	+	4117	protein_coding	bridging integrator 1 [Source:MGI Symbol;Acc:MGI:108092]	-
ENSMUSG00000002688	252.1161108	340.3181877	260.914169	491.0922862	459.1773138	461.7404363	284.4494892	470.6700121	-0.72726287	0.003172561	0.087634414	Prkd1	12	50388014	50695881	-	3653	protein_coding	protein kinase D1 [Source:MGI Symbol;Acc:MGI:99879]	Pkinase
ENSMUSG00000001642	1123.805012	1360.164222	1945.618391	2296.754778	2491.462092	2051.368579	1476.529209	2279.861816	-0.626505964	0.003174812	0.087634414	Akr1b3	6	34279369	34294413	-	8384	protein_coding	aldo-keto reductase family 1, member B3 (aldose reductase) [Source:MGI Symbol;Acc:MGI:1353494]	Aldo_ket_red
ENSMUSG00000109644	54.09778896	19.95350937	8.79485963	0	4.724046438	0	27.61538599	1.574682146	4.128702725	0.003178324	1	0610005C13Rik	7	45217218	45224751	-	3583	lncRNA	RIKEN cDNA 0610005C13 gene [Source:MGI Symbol;Acc:MGI:1918911]	-
ENSMUSG00000040629	1510.655239	1616.234259	1852.783762	2130.062884	2903.398941	2225.661906	1659.891087	2419.70791	-0.543688626	0.003188439	0.087691893	Mael	1	166028770	166066316	-	1733	protein_coding	maelstrom spermatogenic transposon silencer [Source:MGI Symbol;Acc:MGI:2138453]	-
ENSMUSG00000023007	3204.018105	1421.133279	1589.91518	1214.7547	1419.10355	899.7550795	2071.688854	1177.87111	0.814767761	0.003188905	0.087691893	Prpf40b	15	99192968	99214899	+	4952	protein_coding	pre-mRNA processing factor 40B [Source:MGI Symbol;Acc:MGI:1925583]	FF
novel.1184	0	9.976754687	36.15664514	0	0	0	15.37779994	0	6.458766445	0.003197882	1	-	3	58482235	58484043	-	653	-	- && - && -	-
novel.1837	0	0	0	19.96310107	3.779237151	13.6879576	0	12.47676527	-6.034978258	0.003246335	1	-	MU069435.1	13959	21521	-	797	-	- && - && -	-
ENSMUSG00000035277	1223.834886	871.3032427	1390.565028	562.9594501	877.7278282	708.1236731	1161.901052	716.2703171	0.698042065	0.00326222	0.089539367	Arx	X	92330051	92341963	+	4391	protein_coding	aristaless related homeobox [Source:MGI Symbol;Acc:MGI:1097716]	Homeobox
ENSMUSG00000086583	1737.253525	2535.204219	2366.794447	1638.970598	1263.210018	1544.001617	2213.084064	1482.060744	0.578427047	0.003269491	0.08957055	Gm15500	7	114304452	114305470	-	1019	transcribed_processed_pseudogene	predicted pseudogene 15500 [Source:MGI Symbol;Acc:MGI:3782947]	-
ENSMUSG00000021192	587.9306876	627.427017	594.1416283	895.3450828	864.5004982	895.192427	603.1664443	885.0126693	-0.553265376	0.003292816	0.089931726	Golga5	12	102435394	102464166	+	3447	protein_coding	golgi autoantigen, golgin subfamily a, 5 [Source:MGI Symbol;Acc:MGI:1351475]	-
ENSMUSG00000040415	4518.696448	2380.010257	2137.15089	1887.511206	1818.757879	1801.33522	3011.952532	1835.868101	0.714270862	0.003299991	0.089931726	Dtx3	10	127026247	127031597	-	2572	protein_coding	deltex 3, E3 ubiquitin ligase [Source:MGI Symbol;Acc:MGI:2135752]	zf-C3HC4
ENSMUSG00000053158	515.4600646	369.1399234	284.367128	229.5756623	182.3481925	224.4825046	389.6557054	212.1354531	0.877160389	0.003301151	0.089931726	Fes	7	80027504	80037694	-	5074	protein_coding	feline sarcoma oncogene [Source:MGI Symbol;Acc:MGI:95514]	Pkinase_Tyr
ENSMUSG00000025199	826.7775294	537.6362248	714.3380433	1314.570205	1021.33884	954.5069099	692.9172658	1096.805318	-0.661980588	0.003331301	0.090428137	Chuk	19	44061774	44095919	-	5087	protein_coding	conserved helix-loop-helix ubiquitous kinase [Source:MGI Symbol;Acc:MGI:99484]	Pkinase
ENSMUSG00000082035	90.84345693	175.1474712	146.5809938	73.86347394	29.28908792	50.18917786	137.523974	51.11391324	1.428742053	0.003331759	0.090428137	Rpl17-ps8	X	95528465	95529085	+	621	processed_pseudogene	ribosomal protein L17, pseudogene 8 [Source:MGI Symbol;Acc:MGI:3802129]	-
ENSMUSG00000084883	363.3738277	334.7755462	433.8797417	480.1125806	647.194362	748.2750154	377.3430385	625.193986	-0.728291625	0.003341732	0.090530557	Ccdc85c	12	108169861	108241684	-	4337	protein_coding	coiled-coil domain containing 85C [Source:MGI Symbol;Acc:MGI:3644008]	-
ENSMUSG00000021240	725.7269425	317.0390934	293.1619877	183.6605298	227.6990383	244.5581758	445.3093412	218.639248	1.026078736	0.003358372	0.090812872	Abcd4	12	84648238	84664187	-	8006	protein_coding	ATP-binding cassette, sub-family D (ALD), member 4 [Source:MGI Symbol;Acc:MGI:1349217]	ABC_tran
ENSMUSG00000055435	1951.603255	2501.94837	2515.329854	1944.406044	1322.733003	1358.757924	2322.960493	1541.965657	0.59135959	0.003379111	0.091204767	Maf	8	116409681	116434533	-	8241	protein_coding	avian musculoaponeurotic fibrosarcoma oncogene homolog [Source:MGI Symbol;Acc:MGI:96909]	bZIP_Maf
ENSMUSG00000041498	380.7259487	273.8064897	462.2187339	621.8505982	598.0642791	629.6460495	372.2503908	616.5203089	-0.726912475	0.003393656	0.091320319	Kif14	1	136394081	136459249	+	10358	protein_coding	kinesin family member 14 [Source:MGI Symbol;Acc:MGI:1098226]	Kinesin
ENSMUSG00000036570	736.9547854	901.2335067	444.6290146	362.3302843	472.4046438	347.674123	694.2724356	394.1363504	0.816274136	0.003399163	0.091320319	Fxyd1	7	30751103	30756624	-	2186	protein_coding	FXYD domain-containing ion transport regulator 1 [Source:MGI Symbol;Acc:MGI:1889273]	-
ENSMUSG00000022956	2144.518011	2493.080143	2002.296376	1114.939195	1723.332141	1584.152959	2213.298177	1474.141432	0.586033948	0.003402154	0.091320319	Atp5o	16	91722102	91728575	-	1972	protein_coding	ATP synthase, H+ transporting, mitochondrial F1 complex, O subunit [Source:MGI Symbol;Acc:MGI:106341]	-
ENSMUSG00000022016	1650.49292	1723.761504	1716.952041	2752.911637	2260.928625	2152.659465	1697.068822	2388.833242	-0.493161301	0.003435918	0.091955173	Akap11	14	78729686	78774248	-	11015	protein_coding	A kinase (PRKA) anchor protein 11 [Source:MGI Symbol;Acc:MGI:2684060]	-
ENSMUSG00000024563	665.5048755	1004.326638	1050.497122	1575.088674	1325.567431	1304.918624	906.7762121	1401.858243	-0.62847045	0.003439151	0.091955173	Smad2	18	76374651	76444034	+	8781	protein_coding	SMAD family member 2 [Source:MGI Symbol;Acc:MGI:108051]	MH2
ENSMUSG00000055633	1009.485156	962.2025631	867.7594835	558.9668298	590.5058048	730.9369358	946.482401	626.8031901	0.594190266	0.003444698	0.091955173	Zfp580	7	5054537	5056722	+	1258	protein_coding	zinc finger protein 580 [Source:MGI Symbol;Acc:MGI:1916242]	zf-C2H2
ENSMUSG00000097222	167.3969319	108.6357733	116.2875884	40.92435719	57.63336655	62.05207445	130.7734312	53.53659939	1.287647674	0.003459382	0.092178636	Gata6os	18	10987944	11052567	-	3035	lncRNA	GATA binding protein 6, opposite strand [Source:MGI Symbol;Acc:MGI:1915684]	-
ENSMUSG00000037579	490.9629526	280.4576595	242.3472431	184.6586849	171.0104811	166.0805522	337.9226184	173.9165727	0.958511346	0.003473575	0.092388243	Kcnh3	15	99122742	99140698	+	5756	protein_coding	potassium voltage-gated channel, subfamily H (eag-related), member 3 [Source:MGI Symbol;Acc:MGI:1341723]	Ion_trans
ENSMUSG00000112003	0	24.38762257	32.24781864	151.7195681	69.91588729	73.00244053	18.8784804	98.21263197	-2.378479866	0.003481506	0.092395189	Gm4864	12	77670323	77671783	-	1461	processed_pseudogene	predicted gene 4864 [Source:MGI Symbol;Acc:MGI:3643492]	Hist_deacetyl
ENSMUSG00000048581	385.8295137	192.8839239	280.4583015	132.7546221	134.1629188	166.0805522	286.3905797	144.3326977	0.988796076	0.003486492	0.092395189	E130311K13Rik	3	63822105	63836893	-	2398	protein_coding	RIKEN cDNA E130311K13 gene [Source:MGI Symbol;Acc:MGI:3607716]	-
ENSMUSG00000001247	138.8169679	166.2792448	148.5354071	209.6125612	345.8001993	302.0475977	151.2105399	285.8201194	-0.919346839	0.003525641	0.093263413	Lsr	7	30657195	30672889	-	2172	protein_coding	lipolysis stimulated lipoprotein receptor [Source:MGI Symbol;Acc:MGI:1927471]	-
ENSMUSG00000030109	9.186416993	12.19381128	12.70368613	0	0	0	11.3613048	0	6.020903742	0.003560726	1	Slc6a12	6	121320035	121342734	+	3052	protein_coding	solute carrier family 6 (neurotransmitter transporter, betaine/GABA), member 12 [Source:MGI Symbol;Acc:MGI:95628]	SNF
ENSMUSG00000048445	359.2909757	223.9227163	201.3045649	91.8302649	136.9973467	151.4800641	261.5060856	126.7692252	1.043847218	0.003560798	0.093757184	Ccdc57	11	120717355	120823698	-	3743	protein_coding	coiled-coil domain containing 57 [Source:MGI Symbol;Acc:MGI:1918526]	-
ENSMUSG00000078435	236.8054158	160.7366033	192.5097052	77.85609416	119.0459702	83.95280661	196.6839081	93.61829034	1.071116269	0.003563183	0.093757184	AU041133	10	81963847	81988899	+	2634	protein_coding	expressed sequence AU041133 [Source:MGI Symbol;Acc:MGI:2143755]	KRAB
ENSMUSG00000027589	1421.853208	1713.78475	1710.111595	1304.588655	1023.228459	960.8946234	1615.249851	1096.237246	0.559397875	0.003568838	0.093757184	Pcmtd2	2	181479647	181499254	+	4183	protein_coding	protein-L-isoaspartate (D-aspartate) O-methyltransferase domain containing 2 [Source:MGI Symbol;Acc:MGI:1923927]	-
ENSMUSG00000005871	961.5116453	985.4816574	985.0242785	1541.151402	1507.915623	1196.327494	977.3391937	1415.131506	-0.533874875	0.003572513	0.093757184	Apc	18	34353977	34455605	+	16116	protein_coding	APC, WNT signaling pathway regulator [Source:MGI Symbol;Acc:MGI:88039]	Arm
ENSMUSG00000040247	46.95279796	50.99230173	21.49854576	5.98893032	2.834427863	10.95036608	39.81454849	6.591241421	2.590556923	0.003573368	1	Tbc1d10c	19	4233410	4241283	-	3623	protein_coding	TBC1 domain family, member 10c [Source:MGI Symbol;Acc:MGI:1922072]	TBC
novel.734	90.84345693	101.9846035	185.6692589	224.584887	256.043317	303.8726587	126.1657731	261.5002875	-1.050265732	0.003576411	0.093757184	-	16	80065038	80067871	+	2834	-	- && - && PF00552:Integrase DNA binding domain	-
ENSMUSG00000038541	0	2.217056597	1.954413251	30.94280665	14.17213931	19.16314064	1.390489949	21.42602887	-3.951846813	0.003604602	1	Srd5a2	17	74323950	74354911	-	1605	protein_coding	steroid 5 alpha-reductase 2 [Source:MGI Symbol;Acc:MGI:2150380]	-
ENSMUSG00000038518	1134.012142	1333.559543	1331.932631	1823.629282	1827.261162	1690.006498	1266.501439	1780.298981	-0.491275868	0.003649507	0.095408971	Jarid2	13	44882950	45075119	+	9715	protein_coding	jumonji, AT rich interactive domain 2 [Source:MGI Symbol;Acc:MGI:104813]	JmjC
ENSMUSG00000038274	11278.87864	12833.43211	9441.770416	8757.812438	7797.511051	7703.582537	11184.69372	8086.302008	0.467947095	0.003652487	0.095408971	Fau	19	6107874	6109554	+	961	protein_coding	Finkel-Biskis-Reilly murine sarcoma virus (FBR-MuSV) ubiquitously expressed (fox derived) [Source:MGI Symbol;Acc:MGI:102547]	Ribosomal_S30
ENSMUSG00000075254	1776.040619	1915.5369	2323.797356	2822.782491	2783.408161	2810.59396	2005.124958	2805.594871	-0.484483132	0.003661727	0.095416158	Heg1	16	33504740	33591946	+	12728	protein_coding	heart development protein with EGF-like domains 1 [Source:MGI Symbol;Acc:MGI:1924696]	EGF_CA
ENSMUSG00000068758	471.5694056	286.000301	244.3016564	156.7103434	184.2378111	182.5061013	333.957121	174.4847519	0.936327949	0.003665831	0.095416158	Il3ra	14	8113752	8123488	-	2967	protein_coding	interleukin 3 receptor, alpha chain [Source:MGI Symbol;Acc:MGI:96553]	-
ENSMUSG00000025607	962.5323583	1333.559543	1350.499556	1949.396819	1884.894529	1573.202593	1215.530486	1802.49798	-0.568381837	0.003677207	0.095541953	Copg2	6	30747553	30873729	-	5121	protein_coding	coatomer protein complex, subunit gamma 2 [Source:MGI Symbol;Acc:MGI:1858683]	-
ENSMUSG00000009995	1661.720763	910.1017331	1013.363271	843.44102	672.7042128	673.4475139	1195.061922	729.8642489	0.711681715	0.003697246	0.095805837	Taz	X	73325518	73333757	+	5364	protein_coding	tafazzin [Source:MGI Symbol;Acc:MGI:109626]	Acyltransferase
ENSMUSG00000040669	1536.173064	1304.737807	1623.140205	1946.402354	2294.94176	2074.181841	1488.017025	2105.175318	-0.500366212	0.003706994	0.095805837	Phc1	6	122294690	122317520	-	5297	protein_coding	polyhomeotic 1 [Source:MGI Symbol;Acc:MGI:103248]	SAM_1
ENSMUSG00000040280	651.2148935	815.8768277	1028.998577	512.0535423	573.4992376	490.9414125	832.0300993	525.4980642	0.663154519	0.003707047	0.095805837	Ndufa4l2	10	127350836	127353023	+	1095	protein_coding	Ndufa4, mitochondrial complex associated like 2 [Source:MGI Symbol;Acc:MGI:3039567]	-
ENSMUSG00000068039	3881.771536	4679.097948	4546.942429	7294.517129	5941.90561	5257.088248	4369.270638	6164.503663	-0.496561811	0.003717903	0.095916652	Tcp1	17	13134588	13143954	+	5030	protein_coding	t-complex protein 1 [Source:MGI Symbol;Acc:MGI:98535]	-
ENSMUSG00000030609	311.3174648	227.2483012	324.4325997	404.2527966	496.024876	560.293731	287.6661219	486.8571345	-0.758588599	0.003732433	0.096121667	Aen	7	78545602	78560957	+	5801	protein_coding	apoptosis enhancing nuclease [Source:MGI Symbol;Acc:MGI:1915298]	-
ENSMUSG00000089542	0	0	0.977206626	19.96310107	17.95137647	7.300244053	0.325735542	15.07157386	-5.345583585	0.003741421	1	Gm25835	11	69559678	69559821	-	144	snoRNA	predicted gene, 25835 [Source:MGI Symbol;Acc:MGI:5455612]	-
ENSMUSG00000072893	721.6440905	327.0158481	400.6547165	275.4907947	294.7804977	118.6289659	483.104885	229.6334194	1.073766825	0.003742327	0.096206803	4933439C10Rik	11	59396488	59404473	+	5616	lncRNA	RIKEN cDNA 4933439C10 gene [Source:MGI Symbol;Acc:MGI:1921726]	-
ENSMUSG00000095865	28.57996398	49.88377344	56.67798428	4.990775266	13.22733003	9.125305066	45.04724056	9.11447012	2.302709256	0.003756973	1	Gm13237	4	146648910	146649544	-	635	processed_pseudogene	predicted gene 13237 [Source:MGI Symbol;Acc:MGI:3649924]	HMG_box
ENSMUSG00000033088	1961.810385	2110.63788	1864.510242	1291.612639	1601.451743	1294.880789	1978.986169	1395.981723	0.503361677	0.003759821	0.096486642	Triobp	15	78831924	78890069	+	12302	protein_coding	TRIO and F-actin binding protein [Source:MGI Symbol;Acc:MGI:1349410]	PH
ENSMUSG00000007039	4644.244146	5490.540663	4137.492853	3163.153364	3454.222756	3642.821782	4757.425887	3420.065967	0.476013066	0.003790116	0.097093467	Ddah2	17	35278011	35281071	+	1593	protein_coding	dimethylarginine dimethylaminohydrolase 2 [Source:MGI Symbol;Acc:MGI:1859016]	-
ENSMUSG00000028393	4421.728713	4677.98942	4325.116525	3107.256681	3173.614397	3639.17166	4474.944886	3306.680913	0.436392918	0.003800012	0.097169122	Alad	4	62427406	62438155	-	1871	protein_coding	aminolevulinate, delta-, dehydratase [Source:MGI Symbol;Acc:MGI:96853]	-
ENSMUSG00000085702	0	0	0	7.985240426	22.6754229	5.475183039	0	12.04528212	-5.984745483	0.003800331	1	Mecomos	3	30066528	30108957	+	6253	lncRNA	MDS1 and EVI1 complex locus, opposite strand [Source:MGI Symbol;Acc:MGI:4439646]	-
ENSMUSG00000035107	336.8352897	370.2484517	462.2187339	624.8450634	599.0090884	618.6956835	389.7674918	614.1832784	-0.655630085	0.003806378	0.097169122	Dcbld2	16	58228806	58290090	+	8401	protein_coding	discoidin, CUB and LCCL domain containing 2 [Source:MGI Symbol;Acc:MGI:1920629]	F5_F8_type_C
ENSMUSG00000045757	291.9239178	219.4886031	205.2133914	157.7084984	90.70169161	105.8535388	238.8753041	118.0879096	1.017367194	0.003816864	0.097266753	Zfp764	7	127002840	127005994	-	2508	protein_coding	zinc finger protein 764 [Source:MGI Symbol;Acc:MGI:2443580]	KRAB
ENSMUSG00002076676	58.18064096	14.41086788	27.36178552	5.98893032	1.889618575	5.475183039	33.31776478	4.451243978	2.906368168	0.003836686	1	-	13	62160849	62160958	-	110	miRNA	-	-
ENSMUSG00000104273	30.62138998	1.108528299	6.840446379	0	0	0	12.85678822	0	6.200273933	0.003840333	1	A530064N14Rik	9	72594506	72595997	+	1492	TEC	RIKEN cDNA A530064N14 gene [Source:MGI Symbol;Acc:MGI:3028068]	-
novel.1189	17.35212099	4.434113194	12.70368613	0	0	0	11.4966401	0	6.039123945	0.003863789	1	-	3	88047002	88047612	-	611	-	- && - && -	-
ENSMUSG00000044122	177.6040619	199.5350937	126.0596547	73.86347394	93.53611948	60.22701343	167.7329368	75.87553562	1.144029907	0.00387034	0.098329337	Proca1	11	78084218	78096589	+	2494	protein_coding	protein interacting with cyclin A1 [Source:MGI Symbol;Acc:MGI:1918274]	-
ENSMUSG00000030733	2354.784889	1963.203617	1976.889003	1121.92628	1675.146867	1470.086646	2098.292503	1422.386598	0.560775334	0.003872029	0.098329337	Sh2b1	7	126066166	126074596	-	3932	protein_coding	SH2B adaptor protein 1 [Source:MGI Symbol;Acc:MGI:1201407]	SH2
ENSMUSG00000027652	657.3391715	522.1168286	568.7342561	780.5572517	956.1469991	898.842549	582.7300854	878.5155999	-0.592145731	0.003900738	0.098778571	Ralgapb	2	158251768	158341173	+	12992	protein_coding	Ral GTPase activating protein, beta subunit (non-catalytic) [Source:MGI Symbol;Acc:MGI:2444531]	-
ENSMUSG00000021279	998.2573132	526.5509418	829.6484251	1305.58681	1282.106203	1175.339292	784.8188934	1254.344102	-0.67597866	0.003903249	0.098778571	Cdc42bpb	12	111259410	111344152	-	7375	protein_coding	CDC42 binding protein kinase beta [Source:MGI Symbol;Acc:MGI:2136459]	CNH
ENSMUSG00000036002	580.7856966	370.2484517	347.8855587	224.584887	240.9263683	271.0215605	432.9732357	245.5109386	0.818306809	0.003935947	0.099264061	Fam214b	4	43032414	43046220	-	4129	protein_coding	family with sequence similarity 214, member B [Source:MGI Symbol;Acc:MGI:2441854]	-
ENSMUSG00000024556	621.6142165	636.2952434	919.5514346	1008.136604	1089.365109	1273.892587	725.8202982	1123.7981	-0.630393502	0.003936029	0.099264061	Me2	18	73902974	73948520	-	7252	protein_coding	malic enzyme 2, NAD(+)-dependent, mitochondrial [Source:MGI Symbol;Acc:MGI:2147351]	Malic_M
ENSMUSG00000021477	3199.935253	3790.058253	3671.365292	2116.088713	2465.007431	2940.173292	3553.786266	2507.089812	0.503195361	0.004010902	0.100977915	Ctsl	13	64507151	64518704	-	6489	protein_coding	cathepsin L [Source:MGI Symbol;Acc:MGI:88564]	Peptidase_C1
ENSMUSG00000022962	434.8237377	616.341734	562.8710163	827.4705392	777.5780437	869.6415728	538.0121627	824.8967186	-0.61688891	0.004033692	0.101254927	Gart	16	91418074	91443840	-	5144	protein_coding	phosphoribosylglycinamide formyltransferase [Source:MGI Symbol;Acc:MGI:95654]	-
ENSMUSG00000043993	127.5891249	198.4265654	217.9170775	102.8099705	85.03283589	52.01423888	181.3109226	79.95234842	1.182542441	0.004041459	0.101254927	2900052L18Rik	11	120120628	120122411	-	1588	lncRNA	RIKEN cDNA 2900052L18 gene [Source:MGI Symbol;Acc:MGI:1924085]	-
ENSMUSG00000033597	823.7153904	266.0467917	344.9539388	156.7103434	281.5531677	229.0451572	478.2387069	222.4362227	1.104257997	0.004047559	0.101254927	Caskin1	17	24707575	24727645	+	7566	protein_coding	CASK interacting protein 1 [Source:MGI Symbol;Acc:MGI:2442952]	SAM_1
ENSMUSG00000040728	1840.345538	1227.140827	1665.16009	2160.007535	2516.971942	2245.737577	1577.548818	2307.572351	-0.548458599	0.004053963	0.101254927	Esrp1	4	11331933	11386783	-	6305	protein_coding	epithelial splicing regulatory protein 1 [Source:MGI Symbol;Acc:MGI:1917326]	-
ENSMUSG00000017417	292.9446308	411.2639988	359.6120382	89.8339548	188.0170482	243.6456453	354.6068892	173.8322161	1.027178426	0.004056577	0.101254927	Plxdc1	11	97814064	97877270	-	4836	protein_coding	plexin domain containing 1 [Source:MGI Symbol;Acc:MGI:1919574]	-
ENSMUSG00000045962	4522.7793	3760.127989	4414.042328	5592.662764	6074.17891	5506.209077	4232.316539	5724.35025	-0.435584798	0.00407707	0.101592782	Wnk1	6	119900930	120015633	-	22825	protein_coding	WNK lysine deficient protein kinase 1 [Source:MGI Symbol;Acc:MGI:2442092]	Pkinase
ENSMUSG00000051674	341.9388547	467.798942	559.9393964	829.4668493	703.8829193	677.0976359	456.5590644	736.8158015	-0.69016174	0.004098471	0.10190978	Dcun1d4	5	73638343	73718137	+	5807	protein_coding	DCN1, defective in cullin neddylation 1, domain containing 4 (S. cerevisiae) [Source:MGI Symbol;Acc:MGI:2140972]	-
ENSMUSG00000029392	918.6416993	767.1015826	875.5771365	447.1734639	581.0577119	636.0337631	853.7734728	554.7549796	0.621787233	0.00410375	0.10190978	Rilpl1	5	124631143	124669454	-	2463	protein_coding	Rab interacting lysosomal protein-like 1 [Source:MGI Symbol;Acc:MGI:1922945]	-
ENSMUSG00000085787	212.3083038	178.4730561	129.9684812	70.86900878	97.31535663	73.00244053	173.5832804	80.39560198	1.109905047	0.004115282	0.101968387	Gm13092	4	150399634	150399893	-	260	processed_pseudogene	predicted gene 13092 [Source:MGI Symbol;Acc:MGI:3649661]	-
ENSMUSG00000002981	2256.796441	2329.017955	2053.11112	2645.110891	3562.875824	3109.903966	2212.975172	3105.96356	-0.489192742	0.004126937	0.101968387	Clptm1	7	19365496	19398958	-	6210	protein_coding	cleft lip and palate associated transmembrane protein 1 [Source:MGI Symbol;Acc:MGI:1927155]	-
ENSMUSG00000035262	428.6994597	83.13962239	71.33608366	53.90037288	84.0880266	39.23881178	194.3917219	59.07573709	1.718739345	0.004127059	0.101968387	Amh	10	80641077	80643482	+	1670	protein_coding	anti-Mullerian hormone [Source:MGI Symbol;Acc:MGI:88006]	-
ENSMUSG00000050471	481.7765356	412.3725271	422.1532622	650.7970947	734.1168165	625.083397	438.7674416	669.9991028	-0.610569428	0.004153168	0.102412485	Fam118b	9	35128261	35179101	-	6122	protein_coding	family with sequence similarity 118, member B [Source:MGI Symbol;Acc:MGI:1924483]	-
ENSMUSG00000056999	1036.023694	928.9467142	1187.30605	1412.3894	1490.909056	1615.178997	1050.758819	1506.159151	-0.519215897	0.004159061	0.102412485	Ide	19	37246142	37340010	-	7603	protein_coding	insulin degrading enzyme [Source:MGI Symbol;Acc:MGI:96412]	-
ENSMUSG00000036352	618.5520775	1057.535997	1123.787619	1487.251029	1656.250681	1306.743685	933.2918979	1483.415132	-0.668525439	0.00416852	0.102472604	Ubac1	2	25888555	25911759	-	2632	protein_coding	ubiquitin associated domain containing 1 [Source:MGI Symbol;Acc:MGI:1920995]	UBA
ENSMUSG00000049235	135.7548289	146.3257354	153.4214402	55.89668298	85.97764518	49.27664736	145.1673348	63.71699184	1.188064906	0.004177288	0.10251557	Gm7324	14	43935285	43952835	+	2046	protein_coding	predicted gene 7324 [Source:MGI Symbol;Acc:MGI:3646999]	-
ENSMUSG00000023075	823.7153904	962.2025631	1141.377339	1413.387555	1409.655457	1428.110243	975.7650974	1417.051085	-0.53812581	0.004202936	0.102841443	Akirin1	4	123628352	123644138	-	3450	protein_coding	akirin 1 [Source:MGI Symbol;Acc:MGI:1915300]	-
ENSMUSG00000046034	328.6695858	360.271697	307.820087	487.099666	520.5899175	557.5561395	332.2537899	521.7485743	-0.651617358	0.004204653	0.102841443	Otulin	15	27542721	27630779	-	1693	protein_coding	OTU deubiquitinase with linear linkage specificity [Source:MGI Symbol;Acc:MGI:3577015]	-
ENSMUSG00000119862	13.26926899	5.542641493	14.65809938	0	0	0	11.15666996	0	5.995830367	0.004228785	1	U6	14	20751591	20751697	+	107	snRNA	U6 spliceosomal RNA [Source:RFAM;Acc:RF00026]	-
ENSMUSG00000037795	740.0169244	871.3032427	945.9360135	1556.123728	1150.777712	1136.100481	852.4187269	1281.00064	-0.587396819	0.004235602	0.103425186	N4bp2	5	65920864	65987451	+	14946	protein_coding	NEDD4 binding protein 2 [Source:MGI Symbol;Acc:MGI:2684414]	Smr
ENSMUSG00000089774	257.2196758	310.3879236	214.9854576	628.8376836	365.6411943	398.7758314	260.8643523	464.4182364	-0.832443912	0.004242819	0.103428443	Slc5a3	16	91855210	91884361	+	10913	protein_coding	solute carrier family 5 (inositol transporters), member 3 [Source:MGI Symbol;Acc:MGI:1858226]	-
ENSMUSG00000035580	34.70424197	13.30233958	8.79485963	0.998155053	0	1.825061013	18.93381373	0.941072022	4.323913765	0.004268818	1	Kcnh8	17	52909737	53286222	+	4557	protein_coding	potassium voltage-gated channel, subfamily H (eag-related), member 8 [Source:MGI Symbol;Acc:MGI:2445160]	Ion_trans
ENSMUSG00000102302	0	0	0	18.96494601	10.39290216	5.475183039	0	11.61101041	-5.930784015	0.004286364	1	Gm38190	1	165057940	165062694	-	4755	lncRNA	predicted gene, 38190 [Source:MGI Symbol;Acc:MGI:5611418]	-
ENSMUSG00000099764	7110.286753	8765.133257	6896.147156	5703.457975	5490.28677	5591.986944	7590.522389	5595.243896	0.439938215	0.004319934	0.105132789	Rps10-ps2	16	20640895	20641390	-	496	processed_pseudogene	ribosomal protein S10, pseudogene 2 [Source:MGI Symbol;Acc:MGI:3645627]	-
ENSMUSG00000061518	1778.082045	1497.621731	1290.889952	777.5627865	1105.426867	1128.800237	1522.197909	1003.929963	0.600205724	0.004342859	0.10527511	Cox5b	1	36730530	36732762	+	1587	protein_coding	cytochrome c oxidase subunit 5B [Source:MGI Symbol;Acc:MGI:88475]	-
ENSMUSG00000086220	0	0	0	21.95941117	11.33771145	2.73759152	0	12.01157138	-5.979441257	0.004348111	1	Gm16599	5	136303850	136446748	+	1182	lncRNA	predicted gene, 16599 [Source:MGI Symbol;Acc:MGI:4439523]	-
ENSMUSG00000047986	316.4210298	150.7598486	146.5809938	81.84871437	89.75688233	104.0284778	204.5872907	91.87802482	1.15470423	0.004349814	0.10527511	Palm3	8	84748100	84756924	+	3612	protein_coding	paralemmin 3 [Source:MGI Symbol;Acc:MGI:1921587]	-
novel.1410	186.7904789	230.5738861	94.78904268	349.3542687	284.3875956	380.5252212	170.7178025	338.0890285	-0.987434323	0.004350894	0.10527511	-	5	83518467	83542777	-	2801	-	- && - && -	-
ENSMUSG00000038390	508.3150736	216.1630182	304.8884672	152.7177232	197.4651411	171.5557352	343.1221863	173.9128665	0.980623478	0.004355385	0.10527511	Gpr162	6	124835407	124840946	-	3838	protein_coding	G protein-coupled receptor 162 [Source:MGI Symbol;Acc:MGI:1315214]	7tm_1
ENSMUSG00000048387	1110.535743	1059.753053	1587.960767	666.7675756	944.8092876	804.8519068	1252.749854	805.4762567	0.637302754	0.00436183	0.10527511	Osr1	12	9620116	9631500	+	2066	protein_coding	odd-skipped related transcription factor 1 [Source:MGI Symbol;Acc:MGI:1344424]	-
ENSMUSG00000007837	569.5578536	394.6360743	447.5606345	227.5793522	232.4230848	352.2367755	470.5848541	270.7464042	0.797165163	0.004372278	0.105353139	Prrg2	7	44703008	44712101	-	2581	protein_coding	proline-rich Gla (G-carboxyglutamic acid) polypeptide 2 [Source:MGI Symbol;Acc:MGI:1929596]	-
ENSMUSG00000086710	0	0	0	13.97417075	3.779237151	17.33807963	0	11.69716251	-5.942528294	0.004390041	1	Gm13465	2	45623469	45643323	+	979	lncRNA	predicted gene 13465 [Source:MGI Symbol;Acc:MGI:3649598]	-
ENSMUSG00000040327	552.2057326	381.3337347	304.8884672	164.6955838	263.6017913	242.7331148	412.8093115	223.6768299	0.883464952	0.004394647	0.105581529	Cul9	17	46811498	46857314	-	12198	protein_coding	cullin 9 [Source:MGI Symbol;Acc:MGI:1925559]	Cullin
ENSMUSG00000002043	464.4244146	636.2952434	457.3327008	287.4686553	288.1668327	367.7497942	519.3507863	314.4617607	0.722993975	0.004396218	0.105581529	Trappc6a	7	19242320	19250070	+	1589	protein_coding	trafficking protein particle complex 6A [Source:MGI Symbol;Acc:MGI:1914341]	-
ENSMUSG00000009470	1857.697659	2292.436521	2579.825491	4401.863785	2827.814198	2910.059785	2243.31989	3379.912589	-0.591224372	0.004404852	0.105615198	Tnpo1	13	98975527	99062892	-	11212	protein_coding	transportin 1 [Source:MGI Symbol;Acc:MGI:2681523]	-
ENSMUSG00000024590	1751.543507	2582.870936	2725.429279	3589.365572	3211.406769	3471.266047	2353.28124	3424.012796	-0.541016082	0.004424103	0.105840207	Lmnb1	18	56840885	56886496	+	2962	protein_coding	lamin B1 [Source:MGI Symbol;Acc:MGI:96795]	Filament
ENSMUSG00000042423	2166.973697	1386.768901	1253.756101	888.3579974	1021.33884	1155.263621	1602.499566	1021.653486	0.649296718	0.004433372	0.105840207	Fbrs	7	127078371	127090883	+	4870	protein_coding	fibrosin [Source:MGI Symbol;Acc:MGI:104648]	-
ENSMUSG00000087006	512.3979256	522.1168286	464.1731471	308.4299115	358.08272	269.1964994	499.5626338	311.9030436	0.67954309	0.004435982	0.105840207	Gm13889	2	93786155	93787546	-	1392	protein_coding	predicted gene 13889 [Source:MGI Symbol;Acc:MGI:3652053]	-
ENSMUSG00000023939	749.2033414	657.357281	437.7885682	319.4096171	436.5018909	337.6362874	614.7830636	364.5159318	0.753695951	0.004447976	0.105953259	Mrpl14	17	45997248	46009421	+	949	protein_coding	mitochondrial ribosomal protein L14 [Source:MGI Symbol;Acc:MGI:1333864]	-
ENSMUSG00000046364	23741.78436	25105.94891	18652.92007	14694.83869	17169.07438	17226.7509	22500.21778	16363.55466	0.459421429	0.004466719	0.106226427	Rpl27a	7	109118354	109121574	+	2774	protein_coding	ribosomal protein L27A [Source:MGI Symbol;Acc:MGI:1347076]	-
ENSMUSG00000061740	982.9466183	700.5898847	900.0073021	543.994504	658.5320735	344.024001	861.1812684	515.5168595	0.740766611	0.004482039	0.106417456	Cyp2d22	15	82254728	82264461	-	3909	protein_coding	cytochrome P450, family 2, subfamily d, polypeptide 22 [Source:MGI Symbol;Acc:MGI:1929474]	p450
ENSMUSG00000019796	50.01493696	26.60467917	63.51843066	101.8118154	144.555821	116.8039048	46.71268226	121.0571804	-1.370855869	0.004497218	0.106450516	Lrp11	10	7465564	7501247	+	3418	protein_coding	low density lipoprotein receptor-related protein 11 [Source:MGI Symbol;Acc:MGI:2442989]	Ldl_recept_a
ENSMUSG00000050812	2073.068101	2044.126183	2139.105303	3218.051892	2907.178178	2508.546363	2085.433196	2877.925477	-0.46455723	0.004498012	0.106450516	Ecpas	4	58798911	58912749	-	11447	protein_coding	Ecm29 proteasome adaptor and scaffold [Source:MGI Symbol;Acc:MGI:2140220]	-
ENSMUSG00000117869	240.8882678	239.4421125	205.2133914	170.6845141	67.08145942	63.87713546	228.5145906	100.547703	1.186085708	0.004518807	0.10676962	Snhg4	18	35686424	35691369	+	4666	lncRNA	small nucleolar RNA host gene 4 [Source:MGI Symbol;Acc:MGI:4937091]	-
ENSMUSG00000041453	87.78131793	525.4424135	343.9767322	1051.057271	989.2153242	2447.406819	319.0668212	1495.893138	-2.229284622	0.00454036	0.10710555	Rpl21	5	146769700	146773842	+	3400	protein_coding	ribosomal protein L21 [Source:MGI Symbol;Acc:MGI:1278340]	-
ENSMUSG00000032783	415.4301907	538.7447531	379.1561707	253.5313835	297.6149256	250.0333588	444.4437048	267.0598893	0.73424626	0.004559553	0.107319055	Troap	15	98972456	98981290	+	3520	protein_coding	trophinin associated protein [Source:MGI Symbol;Acc:MGI:1925983]	-
ENSMUSG00000029415	1054.396528	915.6443746	983.0698653	1429.358036	1412.489885	1313.131399	984.370256	1384.993107	-0.492416346	0.00456411	0.107319055	Sdad1	5	92431869	92458338	-	6537	protein_coding	SDA1 domain containing 1 [Source:MGI Symbol;Acc:MGI:2140779]	-
ENSMUSG00000030647	1239.145581	1483.210863	1410.109161	849.4299504	1033.621361	997.3958437	1377.488535	960.1490516	0.520475714	0.004572172	0.107335782	Ndufc2	7	97049210	97057009	+	754	protein_coding	NADH:ubiquinone oxidoreductase subunit C2 [Source:MGI Symbol;Acc:MGI:1344370]	-
ENSMUSG00000024384	924.7659773	897.9079218	1109.12952	1559.118193	1372.807895	1289.405606	977.2678064	1407.110565	-0.525536924	0.004632779	0.108348315	Iws1	18	32200794	32237381	+	11083	protein_coding	IWS1, SUPT6 interacting protein [Source:MGI Symbol;Acc:MGI:1920723]	-
novel.1828	252.1161108	726.0860356	392.8370635	766.5830809	928.7475298	828.5777	457.0130699	841.3027702	-0.88128892	0.004634005	0.108348315	-	GL456382.1	14208	14752	+	545	-	- && P62983.2 RecName: Full=Ubiquitin-40S ribosomal protein S27a; AltName: Full=Ubiquitin carboxyl extension protein 80; Contains: RecName: Full=Ubiquitin; Contains: RecName: Full=40S ribosomal protein S27a; Flags: Precursor >P62982.2 RecName: Full=Ubiquitin-40S ribosomal protein S27a; AltName: Full=Ubiquitin carboxyl extension protein 80; Contains: RecName: Full=Ubiquitin; Contains: RecName: Ful…	ubiquitin
ENSMUSG00000022564	3189.728123	1917.753957	1771.675612	1166.843257	1625.071975	1554.951983	2293.052564	1448.955738	0.662172387	0.004639997	0.108348315	Grina	15	76130964	76134104	+	2067	protein_coding	glutamate receptor, ionotropic, N-methyl D-aspartate-associated protein 1 (glutamate binding) [Source:MGI Symbol;Acc:MGI:1913418]	-
ENSMUSG00000028233	393.9952177	497.7292061	521.828338	814.4945235	667.0353571	696.2607765	471.1842539	725.930219	-0.623396331	0.004644983	0.108348315	Tgs1	4	3574875	3616619	+	5314	protein_coding	trimethylguanosine synthase 1 [Source:MGI Symbol;Acc:MGI:2151797]	-
ENSMUSG00000030774	596.0963915	607.4735076	534.5320242	892.3506176	966.5399013	740.0622408	579.3673078	866.3175866	-0.580507419	0.004662439	0.108582039	Pak1	7	97437748	97561588	+	3943	protein_coding	p21 (RAC1) activated kinase 1 [Source:MGI Symbol;Acc:MGI:1339975]	Pkinase
ENSMUSG00000068290	1296.305509	1077.489506	1103.26628	646.8044745	902.2928697	790.2514187	1159.020432	779.782921	0.571620892	0.004696821	0.109110936	Ddrgk1	2	130495880	130506579	-	2084	protein_coding	DDRGK domain containing 1 [Source:MGI Symbol;Acc:MGI:1924256]	-
ENSMUSG00000074264	171.4797839	126.372226	89.90300955	48.90959761	56.68855726	56.57689141	129.2516732	54.05834876	1.256889253	0.004700094	0.109110936	Amy1	3	113349359	113400348	-	3446	protein_coding	amylase 1, salivary [Source:MGI Symbol;Acc:MGI:88019]	-
ENSMUSG00000026171	1220.772747	913.427318	717.2696631	569.9465354	667.9801664	566.6814446	950.4899094	601.5360488	0.659906849	0.004711617	0.109204802	Rnf25	1	74632907	74640556	-	2181	protein_coding	ring finger protein 25 [Source:MGI Symbol;Acc:MGI:1890215]	RWD
ENSMUSG00000019433	1703.569996	1575.218712	1436.49374	799.5221977	1297.223152	1035.722125	1571.760816	1044.155825	0.589827337	0.004719733	0.109219562	Gipc1	8	84379306	84391323	+	1729	protein_coding	GIPC PDZ domain containing family, member 1 [Source:MGI Symbol;Acc:MGI:1926252]	PDZ
ENSMUSG00000027663	155.1483759	235.0079993	240.3928299	334.3819429	427.9986073	346.7615925	210.1830684	369.7140476	-0.814982813	0.004729892	0.10928147	Zmat3	3	32388941	32420163	-	11435	protein_coding	zinc finger matrin type 3 [Source:MGI Symbol;Acc:MGI:1195270]	-
ENSMUSG00000030830	7.144990995	291.5429425	42.0198849	20.96125612	25.50985077	17.33807963	113.5692728	21.26972884	2.415538854	0.004744044	0.109435286	Itgal	7	126895432	126934310	+	6569	protein_coding	integrin alpha L [Source:MGI Symbol;Acc:MGI:96606]	VWA
ENSMUSG00000028403	210.2668778	295.9770557	327.3642196	514.0498524	407.212803	479.078516	277.8693844	466.7803905	-0.748173183	0.00477562	0.1099899	Zdhhc21	4	82716975	82778195	-	12972	protein_coding	zinc finger, DHHC domain containing 21 [Source:MGI Symbol;Acc:MGI:1915518]	-
ENSMUSG00000109608	9.186416993	17.73645278	5.863239753	0	0	0	10.92870317	0	5.963468393	0.004791247	1	Gm45597	7	134511644	134513637	-	1994	TEC	predicted gene 45597 [Source:MGI Symbol;Acc:MGI:5791433]	-
ENSMUSG00000034007	490.9629526	492.1865646	627.3666536	709.6882429	829.5425545	919.8307506	536.8387236	819.6871827	-0.610395986	0.004817896	0.110788854	Scaper	9	55457163	55845403	-	5428	protein_coding	S phase cyclin A-associated protein in the ER [Source:MGI Symbol;Acc:MGI:1925976]	-
ENSMUSG00000005103	2235.361468	2085.14173	1858.647002	2880.675484	2795.690682	2732.116337	2059.716733	2802.827501	-0.444484256	0.004838974	0.111098585	Wdr1	5	38684156	38720564	-	8899	protein_coding	WD repeat domain 1 [Source:MGI Symbol;Acc:MGI:1337100]	-
ENSMUSG00000021969	3034.579747	2382.227314	2166.467089	1984.332246	1737.50428	1525.751007	2527.75805	1749.195844	0.531278385	0.00485159	0.111213376	Zdhhc20	14	58070160	58127733	-	7213	protein_coding	zinc finger, DHHC domain containing 20 [Source:MGI Symbol;Acc:MGI:1923215]	-
ENSMUSG00000014444	430.7408857	349.186414	406.5179562	607.8764275	649.0839806	566.6814446	395.481752	607.8806176	-0.619733587	0.004863244	0.111305785	Piezo1	8	123208437	123278068	-	9935	protein_coding	piezo-type mechanosensitive ion channel component 1 [Source:MGI Symbol;Acc:MGI:3603204]	-
ENSMUSG00000032435	737.9754984	846.9156201	831.6028383	1269.653228	1083.696253	1113.287218	805.4979856	1155.545566	-0.520585689	0.004885564	0.111536118	Dync1li1	9	114517858	114553370	+	3871	protein_coding	dynein cytoplasmic 1 light intermediate chain 1 [Source:MGI Symbol;Acc:MGI:2135610]	-
ENSMUSG00000031016	597.1171045	773.7527524	763.1983745	1228.728871	967.4847105	991.9206607	711.3560772	1062.711414	-0.579048231	0.004888585	0.111536118	Wee1	7	109721253	109742493	+	3419	protein_coding	WEE 1 homolog 1 (S. pombe) [Source:MGI Symbol;Acc:MGI:103075]	Pkinase
ENSMUSG00000022528	1412.666791	1394.5286	1076.881701	870.3912065	783.2468995	988.2705386	1294.692364	880.6362149	0.555715503	0.004899876	0.111619328	Hes1	16	29883202	29886614	+	2037	protein_coding	hes family bHLH transcription factor 1 [Source:MGI Symbol;Acc:MGI:104853]	Hairy_orange
ENSMUSG00000021149	815.5496864	778.1868656	1006.522824	1304.588655	1119.599006	1373.358412	866.7531254	1265.848691	-0.546104342	0.004934389	0.112230449	Gtpbp4	13	9016367	9046119	-	9566	protein_coding	GTP binding protein 4 [Source:MGI Symbol;Acc:MGI:1916487]	-
novel.1403	30.62138998	8.868226388	3.908826502	0	0.944809288	0	14.46614762	0.314936429	5.407730849	0.004959043	1	-	5	36855950	36870565	-	537	-	- && - && -	-
ENSMUSG00000022098	7358.320011	3420.918329	4134.561233	3188.10724	3235.97181	3020.475977	4971.266524	3148.185009	0.659149212	0.005013708	0.11384644	Bmp1	14	70711998	70757674	-	8870	protein_coding	bone morphogenetic protein 1 [Source:MGI Symbol;Acc:MGI:88176]	Astacin
ENSMUSG00000102918	26.53853798	124.1551694	189.5780854	229.5756623	340.1313436	314.8230248	113.4239309	294.8433435	-1.377853409	0.005024974	0.11384644	Pcdhgc3	18	37939417	37974926	+	5499	protein_coding	protocadherin gamma subfamily C, 3 [Source:MGI Symbol;Acc:MGI:1935201]	Cadherin
ENSMUSG00000095597	12428.20148	15009.47316	12819.97372	10590.42512	9611.544883	10075.24932	13419.21612	10092.40644	0.411009684	0.005028828	0.11384644	Rps7-ps3	X	151692501	151693151	-	651	transcribed_processed_pseudogene	ribosomal protein S7, pseudogene 3 [Source:MGI Symbol;Acc:MGI:3648396]	-
novel.925	65.32563195	55.42641493	68.40446379	25.95203139	16.06175789	14.60048811	63.05217022	18.87142579	1.743112001	0.005046992	0.113956377	-	19	24266362	24266851	+	490	-	- && - && -	-
ENSMUSG00000045983	4655.471989	4776.648438	4643.685885	5524.78822	6741.214267	6573.869769	4691.935438	6279.957419	-0.420622049	0.005049293	0.113956377	Eif4g1	16	20487063	20511634	+	7301	protein_coding	eukaryotic translation initiation factor 4, gamma 1 [Source:MGI Symbol;Acc:MGI:2384784]	-
ENSMUSG00000002210	927.8281163	778.1868656	598.0504548	546.9889692	462.0117417	460.8279058	768.0218122	489.9428722	0.648561644	0.00507563	0.11423364	Smg9	7	24099044	24122203	+	3702	protein_coding	smg-9 homolog, nonsense mediated mRNA decay factor (C. elegans) [Source:MGI Symbol;Acc:MGI:1919247]	-
ENSMUSG00000021290	833.9225204	700.5898847	686.9762578	1098.968714	911.7409626	1324.081765	740.4962209	1111.597147	-0.586131821	0.005077224	0.11423364	Atp5mpl	12	111927809	111933411	-	1217	protein_coding	ATP synthase membrane subunit 6.8PL [Source:MGI Symbol;Acc:MGI:1917507]	-
ENSMUSG00000075232	812.4875474	850.241205	1032.907403	1741.780568	1245.258641	1116.93734	898.5453852	1367.992183	-0.606004986	0.005101285	0.114598416	Amd1	10	40163454	40178184	-	3544	protein_coding	S-adenosylmethionine decarboxylase 1 [Source:MGI Symbol;Acc:MGI:88004]	SAM_decarbox
novel.1859	204.1425998	146.3257354	285.3443347	451.1660841	438.3915095	291.0972316	211.9375566	393.5516084	-0.891349813	0.005115227	0.114735081	-	X	90546329	90548674	+	2346	-	- && P04026.1 RecName: Full=Putative Pol polyprotein; Contains: RecName: Full=Reverse transcriptase/ribonuclease H; Short=RT; Contains: RecName: Full=Integrase; Short=IN [Golden hamster intracisternal A-particle H18] && -	-
novel.1746	93.90559593	114.1784148	147.5582005	250.5369184	176.6793368	271.934091	118.5474037	233.0501154	-0.974580849	0.005137867	0.115066161	-	9	37178758	37180564	+	1807	-	- && - && -	-
ENSMUSG00000043535	1020.712999	1028.714261	1187.30605	1695.865436	1386.980034	1499.287622	1078.911103	1527.377697	-0.501230699	0.00516861	0.115577398	Setx	2	29014193	29072483	+	11380	protein_coding	senataxin [Source:MGI Symbol;Acc:MGI:2443480]	-
ENSMUSG00000028830	299.0689088	320.3646783	363.5208647	501.0738368	525.3139639	504.6293701	327.6514839	510.3390569	-0.639051819	0.005200305	0.115710922	AU040320	4	126647337	126763863	+	6259	protein_coding	expressed sequence AU040320 [Source:MGI Symbol;Acc:MGI:2140475]	-
ENSMUSG00000068328	2013.866747	1504.272901	1292.844366	983.1827275	1200.852605	1038.459716	1603.661338	1074.165016	0.57807454	0.005204475	0.115710922	Aup1	6	83031502	83034789	+	3276	protein_coding	ancient ubiquitous protein 1 [Source:MGI Symbol;Acc:MGI:107789]	CUE
ENSMUSG00000068744	544.0400286	453.3880741	453.4238743	285.4723452	249.4296519	355.8868976	483.6173256	296.9296316	0.703507968	0.005209791	0.115710922	Psrc1	3	108291155	108295547	+	3364	protein_coding	proline/serine-rich coiled-coil 1 [Source:MGI Symbol;Acc:MGI:1913099]	-
ENSMUSG00000035914	880.8753183	1111.853883	1276.231853	1646.955838	1475.792107	1620.65418	1089.653685	1581.134042	-0.536980416	0.005221116	0.115710922	Cd276	9	58431581	58462720	-	3658	protein_coding	CD276 antigen [Source:MGI Symbol;Acc:MGI:2183926]	V-set
ENSMUSG00000028382	1043.168685	1387.87743	1551.804121	2303.741863	1741.283517	1845.136684	1327.616745	1963.387355	-0.564371299	0.00522356	0.115710922	Ptbp3	4	59471868	59549364	-	7480	protein_coding	polypyrimidine tract binding protein 3 [Source:MGI Symbol;Acc:MGI:1923334]	RRM_1
ENSMUSG00000031776	1117.680734	1163.954713	1367.112069	1781.70677	1568.383417	1772.134244	1216.249172	1707.408144	-0.489192229	0.005223759	0.115710922	Arl2bp	8	95393228	95401053	+	2802	protein_coding	ADP-ribosylation factor-like 2 binding protein [Source:MGI Symbol;Acc:MGI:1349429]	-
ENSMUSG00000024352	111.2577169	85.35667899	111.4015553	46.9132875	43.46122723	32.85109824	102.6719837	41.07520432	1.323235944	0.005236489	0.115710922	Spata24	18	35789742	35795239	-	1003	protein_coding	spermatogenesis associated 24 [Source:MGI Symbol;Acc:MGI:1918492]	-
ENSMUSG00000039000	568.5371406	732.7372053	902.938922	1155.863552	1102.592439	1072.223345	734.737756	1110.226445	-0.595306295	0.005237976	0.115710922	Ube3c	5	29774240	29881090	+	9544	protein_coding	ubiquitin protein ligase E3C [Source:MGI Symbol;Acc:MGI:2140998]	HECT
ENSMUSG00000090467	7.144990995	11.08528299	14.65809938	51.90406277	54.79893868	33.76362874	10.96279112	46.82221007	-2.092785312	0.005242988	1	Gm4613	7	25528027	25528302	-	276	processed_pseudogene	predicted gene 4613 [Source:MGI Symbol;Acc:MGI:3782796]	-
ENSMUSG00000004285	2101.648065	1645.055995	1684.704222	969.2085568	1358.635756	1363.320577	1810.469428	1230.388296	0.557095511	0.005264438	0.116119828	Atp6v1f	6	29467717	29470511	+	1063	protein_coding	ATPase, H+ transporting, lysosomal V1 subunit F [Source:MGI Symbol;Acc:MGI:1913394]	-
ENSMUSG00000049791	603.2413825	706.1325262	843.3293178	1013.127379	992.049752	1200.890147	717.5677422	1068.689093	-0.574559566	0.005295867	0.116374949	Fzd4	7	89053563	89062342	+	6720	protein_coding	frizzled class receptor 4 [Source:MGI Symbol;Acc:MGI:108520]	Fz
ENSMUSG00000018476	2014.88746	1815.769353	1745.291033	916.3063389	1402.096983	1435.410487	1858.649282	1251.27127	0.570612988	0.005303639	0.116374949	Kdm6b	11	69289334	69304501	-	6954	protein_coding	KDM1 lysine (K)-specific demethylase 6B [Source:MGI Symbol;Acc:MGI:2448492]	JmjC
ENSMUSG00000000339	455.2379977	507.7059607	635.1843066	863.4041211	801.1982759	756.48779	532.7094217	807.0300623	-0.598833942	0.005305855	0.116374949	Rtca	3	116282612	116301857	-	1880	protein_coding	RNA 3'-terminal phosphate cyclase [Source:MGI Symbol;Acc:MGI:1913618]	-
ENSMUSG00000060147	2992.730514	3724.655083	3416.314363	4463.749398	4623.896654	4547.139514	3377.899987	4544.928522	-0.428208214	0.005307884	0.116374949	Serpinb6a	13	34101901	34186777	-	5409	protein_coding	serine (or cysteine) peptidase inhibitor, clade B, member 6a [Source:MGI Symbol;Acc:MGI:103123]	Serpin
ENSMUSG00000038651	812.4875474	177.3645278	234.5295901	147.7269479	195.5755225	172.4682657	408.1272218	171.9235787	1.247360945	0.005319352	0.116451549	Sycp2l	13	41267783	41327827	+	2823	protein_coding	synaptonemal complex protein 2-like [Source:MGI Symbol;Acc:MGI:2685114]	-
ENSMUSG00000037349	259.2611018	361.3802253	189.5780854	120.7767614	163.4520068	135.054515	270.0731375	139.7610944	0.949214969	0.005343059	0.116795434	Nudt22	19	6970386	6973485	-	1195	protein_coding	nudix (nucleoside diphosphate linked moiety X)-type motif 22 [Source:MGI Symbol;Acc:MGI:1915573]	-
ENSMUSG00000090439	12.24855599	36.58143385	15.63530601	2.99446516	0	1.825061013	21.48843195	1.606508724	3.747773419	0.005344705	1	Gm17455	10	60235505	60239338	+	960	protein_coding	predicted gene, 17455 [Source:MGI Symbol;Acc:MGI:4937089]	-
ENSMUSG00000000957	8909.80377	10008.90201	8256.418779	5778.319604	6276.368098	7723.658208	9058.374852	6592.78197	0.458283933	0.005385531	0.117547864	Mmp14	14	54669069	54682821	+	5960	protein_coding	matrix metallopeptidase 14 (membrane-inserted) [Source:MGI Symbol;Acc:MGI:101900]	Hemopexin
ENSMUSG00000097311	35.72495497	0	5.863239753	0	0	0	13.86273158	0	6.308793193	0.005399182	1	Gm26871	3	118223973	118323671	+	5308	lncRNA	predicted gene, 26871 [Source:MGI Symbol;Acc:MGI:5477365]	-
ENSMUSG00000047844	490.9629526	622.9929038	503.2614122	255.5276936	314.6214928	410.638728	539.0724229	326.9293048	0.720592904	0.005414242	0.117998144	Bex4	X	135039745	135041192	+	837	protein_coding	brain expressed X-linked 4 [Source:MGI Symbol;Acc:MGI:3606746]	-
ENSMUSG00000039568	1121.763586	1078.598034	812.0587058	500.0756817	718.0550586	726.3742832	1004.140109	648.1683412	0.63100821	0.005440575	0.118268926	Ubald1	16	4692642	4698179	-	5538	protein_coding	UBA-like domain containing 1 [Source:MGI Symbol;Acc:MGI:1916255]	-
ENSMUSG00000034789	893.1238743	664.0084508	624.4350337	500.0756817	489.411211	414.28885	727.1891196	467.9252476	0.636276766	0.005442865	0.118268926	Rab24	13	55467556	55469759	-	2015	protein_coding	RAB24, member RAS oncogene family [Source:MGI Symbol;Acc:MGI:105065]	Ras
ENSMUSG00000017978	476.6729706	482.2098099	385.0194105	875.3819817	707.6621564	552.993487	447.967397	712.0125417	-0.668516934	0.005468358	0.118646306	Cadps2	6	23262772	23839420	-	9566	protein_coding	Ca2+-dependent activator protein for secretion 2 [Source:MGI Symbol;Acc:MGI:2443963]	PH
ENSMUSG00000038759	1249.352711	1058.644525	1228.348728	2026.254758	1465.399205	1605.141161	1178.781988	1698.931708	-0.527030903	0.005502002	0.119199149	Nup205	6	35154356	35224531	+	9306	protein_coding	nucleoporin 205 [Source:MGI Symbol;Acc:MGI:2141625]	-
ENSMUSG00000030917	168.4176449	272.6979614	313.6833268	140.7398625	104.8738309	140.529698	251.5996444	128.7144638	0.967114789	0.005528072	0.119586531	Tmem159	7	119701576	119720215	+	1962	protein_coding	transmembrane protein 159 [Source:MGI Symbol;Acc:MGI:1925752]	-
ENSMUSG00000071054	2673.247345	1610.691618	1791.219745	1130.909675	1435.165308	1439.060609	2025.052902	1335.045197	0.601048486	0.005538102	0.119626273	Safb	17	56891825	56913294	+	7268	protein_coding	scaffold attachment factor B [Source:MGI Symbol;Acc:MGI:2146974]	RRM_1
ENSMUSG00000103716	0	0	0	9.981550533	11.33771145	10.95036608	0	10.75654269	-5.821574568	0.005553771	1	Gm19430	1	34967590	34969726	+	2137	processed_pseudogene	predicted gene, 19430 [Source:MGI Symbol;Acc:MGI:5011615]	-
ENSMUSG00000034161	406.2437737	475.5586401	331.2730461	221.5904218	269.270647	237.2579317	404.3584866	242.7063335	0.735719891	0.005605997	0.120827566	Scx	15	76341652	76343658	+	2007	protein_coding	scleraxis [Source:MGI Symbol;Acc:MGI:102934]	HLH
ENSMUSG00000041236	1406.542513	1628.428071	1659.29685	2325.701274	2122.986469	2014.867359	1564.755811	2154.518367	-0.461371246	0.005627585	0.120827566	Vps41	13	18901456	19050981	+	6728	protein_coding	VPS41 HOPS complex subunit [Source:MGI Symbol;Acc:MGI:1929215]	-
ENSMUSG00000029538	3021.310478	3027.390783	2436.176117	1949.396819	2156.054794	2075.094372	2828.29246	2060.181995	0.457016609	0.005637369	0.120827566	Srsf9	5	115465236	115471139	+	1653	protein_coding	serine and arginine-rich splicing factor 9 [Source:MGI Symbol;Acc:MGI:104896]	RRM_1
ENSMUSG00000091387	20.41425998	38.79849045	11.72647951	59.8893032	83.14321731	88.51545914	23.64640998	77.18265988	-1.712520611	0.005645244	0.120827566	Gcnt4	13	97061197	97087414	+	5087	protein_coding	glucosaminyl (N-acetyl) transferase 4, core 2 (beta-1,6-N-acetylglucosaminyltransferase) [Source:MGI Symbol;Acc:MGI:2684919]	-
ENSMUSG00000091623	158.2105149	111.9613582	71.33608366	35.93358192	55.74374797	40.15134229	113.8359856	43.94289073	1.372476751	0.005649443	0.120827566	Gm17092	5	100125545	100128030	+	2011	lncRNA	predicted gene 17092 [Source:MGI Symbol;Acc:MGI:4937919]	-
ENSMUSG00000031783	1505.551674	1553.048146	1238.120795	1024.107085	862.6108796	1097.774199	1432.240205	994.8307212	0.525544702	0.005651288	0.120827566	Polr2c	8	95584078	95600163	+	5256	protein_coding	polymerase (RNA) II (DNA directed) polypeptide C [Source:MGI Symbol;Acc:MGI:109299]	RNA_pol_A_bac
ENSMUSG00000039257	1828.096982	1229.357883	712.38363	533.0147985	846.5491217	771.0882781	1256.612832	716.8840661	0.809447729	0.005651639	0.120827566	Vstm2b	7	40547752	40580018	+	2747	protein_coding	V-set and transmembrane domain containing 2B [Source:MGI Symbol;Acc:MGI:1914525]	V-set
ENSMUSG00000046994	95.94702193	134.1319241	137.7861342	226.5811971	211.6372804	250.0333588	122.6216934	229.4172788	-0.903997233	0.005694701	0.121570204	Mars2	1	55276336	55287629	+	11294	protein_coding	methionine-tRNA synthetase 2 (mitochondrial) [Source:MGI Symbol;Acc:MGI:2444136]	-
ENSMUSG00000032788	114.3198559	123.0466411	128.0140679	195.6383904	196.5203318	305.6977197	121.7935217	232.618814	-0.933948371	0.005732217	0.122067192	Pdxk	10	78272578	78300809	-	5397	protein_coding	pyridoxal (pyridoxine, vitamin B6) kinase [Source:MGI Symbol;Acc:MGI:1351869]	-
ENSMUSG00000050244	643.0491895	460.0392439	587.3011819	809.5037482	817.2600338	911.6179761	563.4632051	846.1272527	-0.586172693	0.0057347	0.122067192	Heatr1	13	12409908	12455170	+	7828	protein_coding	HEAT repeat containing 1 [Source:MGI Symbol;Acc:MGI:2442524]	-
ENSMUSG00000059119	2025.09459	2518.576294	2424.449638	3131.212402	3364.465873	3006.788019	2322.706841	3167.488765	-0.447584042	0.005761249	0.122370784	Nap1l4	7	143067316	143102843	-	3094	protein_coding	nucleosome assembly protein 1-like 4 [Source:MGI Symbol;Acc:MGI:1316687]	-
ENSMUSG00000070280	0	0	0	15.97048085	12.28252074	4.562652533	0	10.93855137	-5.844853203	0.005764766	1	Slc22a14	9	118998523	119194619	-	2432	protein_coding	solute carrier family 22 (organic cation transporter), member 14 [Source:MGI Symbol;Acc:MGI:2685974]	Sugar_tr
ENSMUSG00000085783	248.0332588	254.9615087	315.63774	437.1919133	430.8330352	441.6647652	272.8775025	436.5632379	-0.677443433	0.005776678	0.122370784	Gm9816	16	62537400	62538813	+	1414	processed_pseudogene	predicted pseudogene 9816 [Source:MGI Symbol;Acc:MGI:3704465]	-
ENSMUSG00000117183	159.2312279	86.46520729	154.3986468	71.86716384	53.8541294	41.0638728	133.3650273	55.59505534	1.26461086	0.00577934	0.122370784	Gm20008	17	22932763	22935918	-	2370	processed_pseudogene	predicted gene, 20008 [Source:MGI Symbol;Acc:MGI:5012193]	KRAB
ENSMUSG00000018819	9681.462798	8357.194843	8091.270859	5424.972715	7153.151117	6571.132178	8709.976167	6383.085336	0.448380557	0.005782701	0.122370784	Lsp1	7	142014546	142048604	+	5174	protein_coding	lymphocyte specific 1 [Source:MGI Symbol;Acc:MGI:96832]	-
ENSMUSG00000007656	1267.725545	1668.335089	1801.969017	2739.935621	2088.973335	2073.269311	1579.343217	2300.726089	-0.542650935	0.00579677	0.122370784	Arpp19	9	74944896	74967595	+	4957	protein_coding	cAMP-regulated phosphoprotein 19 [Source:MGI Symbol;Acc:MGI:1891691]	-
ENSMUSG00000058656	21.43497298	33.25584896	36.15664514	88.83579974	102.9842124	63.87713546	30.28248903	85.23238252	-1.492626249	0.005800479	0.122370784	Samd12	15	53317206	53765933	-	9283	protein_coding	sterile alpha motif domain containing 12 [Source:MGI Symbol;Acc:MGI:2444518]	SAM_2
ENSMUSG00000062906	808.4046954	433.4345647	397.7230966	357.3395091	289.111642	277.409274	546.5207856	307.953475	0.827929272	0.005810042	0.122370784	Hdac10	15	89007510	89012903	-	3379	protein_coding	histone deacetylase 10 [Source:MGI Symbol;Acc:MGI:2158340]	Hist_deacetyl
ENSMUSG00000070394	901.2895783	730.5201488	511.0790652	295.4538958	404.3783751	546.6057734	714.2962641	415.4793481	0.781067972	0.005816006	0.122370784	Tmem256	11	69729340	69730444	+	1105	protein_coding	transmembrane protein 256 [Source:MGI Symbol;Acc:MGI:1916436]	-
ENSMUSG00000067561	2.041425998	0	0.977206626	12.97601569	43.46122723	3.650122026	1.006210875	20.02912165	-4.297243678	0.005824153	1	Dmrtc1c2	X	101891245	101898222	-	1637	protein_coding	DMRT-like family C1c2 [Source:MGI Symbol;Acc:MGI:3802967]	-
ENSMUSG00000060288	225.5775728	185.1242259	276.549475	157.7084984	97.31535663	90.34052015	229.0837579	115.1214584	0.994472214	0.00584331	0.122768371	Ppih	4	119157207	119177743	-	1894	protein_coding	peptidyl prolyl isomerase H [Source:MGI Symbol;Acc:MGI:106499]	Pro_isomerase
ENSMUSG00000078652	1612.726539	1506.489958	1369.066482	1950.394974	2190.067929	2012.129767	1496.094326	2050.864223	-0.455125082	0.005856903	0.122877149	Psme3	11	101207039	101214363	+	2949	protein_coding	proteaseome (prosome, macropain) activator subunit 3 (PA28 gamma, Ki) [Source:MGI Symbol;Acc:MGI:1096366]	-
ENSMUSG00000024246	303.1517608	353.6205272	221.825904	169.6863591	175.7345275	142.354759	292.866064	162.5918819	0.848552813	0.005878508	0.123153486	Thumpd2	17	81333761	81372511	-	2239	protein_coding	THUMP domain containing 2 [Source:MGI Symbol;Acc:MGI:1919417]	-
ENSMUSG00000017765	1581.084436	1026.497204	983.0698653	629.8358386	832.3769824	839.5280661	1196.883835	767.2469624	0.641367614	0.005887501	0.123165173	Slc12a4	8	106670222	106692729	-	4279	protein_coding	solute carrier family 12, member 4 [Source:MGI Symbol;Acc:MGI:1309465]	AA_permease
ENSMUSG00000036030	48.99422396	96.44196197	91.8574228	178.6697545	200.299569	137.7921065	79.09786958	172.25381	-1.123215631	0.005906314	0.1232101	Prtg	9	72714156	72824573	+	9158	protein_coding	protogenin [Source:MGI Symbol;Acc:MGI:2444710]	I-set
ENSMUSG00000031860	142.8998199	84.24815069	58.63239753	36.93173697	27.39946934	37.41375077	95.2601227	33.91498569	1.489870231	0.005910229	0.1232101	Pbx4	8	70285141	70324942	+	2217	protein_coding	pre B cell leukemia homeobox 4 [Source:MGI Symbol;Acc:MGI:1931321]	PBC
ENSMUSG00000041359	558.3300106	343.6437726	635.1843066	691.7214519	980.7120406	845.9157796	512.3860299	839.4497574	-0.711570251	0.005914962	0.1232101	Tcl1	12	105183009	105189052	-	1845	protein_coding	T cell lymphoma breakpoint 1 [Source:MGI Symbol;Acc:MGI:1097166]	-
ENSMUSG00000027160	1224.855599	1359.055694	1157.012645	882.3690671	865.4453075	918.0056896	1246.974646	888.6066881	0.488593033	0.005965939	0.124059869	Ccdc34	2	109848162	110003705	+	6558	protein_coding	coiled-coil domain containing 34 [Source:MGI Symbol;Acc:MGI:1915451]	-
novel.1128	24.49711198	75.3799243	68.40446379	224.584887	348.6346271	22.81326266	56.09383336	198.6775923	-1.824781006	0.005972749	0.124059869	-	3	59473028	59477804	+	2094	-	- && - && PF00552:Integrase DNA binding domain	-
ENSMUSG00000037353	970.6980623	771.5356958	706.5203903	470.1310301	539.4861032	601.3576038	816.2513828	536.9915791	0.603827214	0.005989429	0.12422961	Letmd1	15	100366904	100377045	+	4847	protein_coding	LETM1 domain containing 1 [Source:MGI Symbol;Acc:MGI:1915864]	-
ENSMUSG00000040563	939.0559593	343.6437726	477.8540399	207.6162511	371.31005	328.5109824	586.8512572	302.4790945	0.956074076	0.006011049	0.124429533	Plppr2	9	21848329	21860203	+	2750	protein_coding	phospholipid phosphatase related 2 [Source:MGI Symbol;Acc:MGI:2384575]	-
ENSMUSG00000045136	571.5992796	715.0007526	718.2468698	683.7362115	1299.112771	1263.854752	668.2823006	1082.234578	-0.695770658	0.006016725	0.124429533	Tubb2b	13	34310731	34314449	-	2294	protein_coding	tubulin, beta 2B class IIB [Source:MGI Symbol;Acc:MGI:1920960]	Tubulin
ENSMUSG00000030980	757.3690454	948.9002236	909.7793684	1204.773149	1148.888094	1411.684694	872.0162125	1255.115312	-0.52560434	0.006031604	0.124429533	Knop1	7	118441445	118455477	-	5880	protein_coding	lysine rich nucleolar protein 1 [Source:MGI Symbol;Acc:MGI:1913606]	-
novel.936	13.26926899	7.75969809	9.772066255	0	0	0	10.26701111	0	5.87519945	0.006036332	1	-	19	47704584	47705710	+	837	-	- && - && -	-
ENSMUSG00000079215	1202.399913	1622.885429	1680.795396	2302.743708	2141.882655	1970.153364	1502.026913	2138.259909	-0.509490206	0.00603718	0.124429533	Zfp664	5	124939755	124979757	+	7832	protein_coding	zinc finger protein 664 [Source:MGI Symbol;Acc:MGI:2442505]	-
ENSMUSG00000097085	18.37283399	4.434113194	8.79485963	0	0	0	10.5339356	0	5.912673078	0.006038329	1	Gm26634	15	78747156	78752733	-	1570	lncRNA	predicted gene, 26634 [Source:MGI Symbol;Acc:MGI:5477128]	-
ENSMUSG00000060591	3472.465623	5180.152739	3924.461808	2737.939311	3124.484314	3044.20177	4192.360057	2968.875132	0.497698255	0.006041675	0.124429533	Ifitm2	7	140534750	140535900	-	655	protein_coding	interferon induced transmembrane protein 2 [Source:MGI Symbol;Acc:MGI:1933382]	-
ENSMUSG00000083836	0	6.651169791	11.72647951	77.85609416	21.73061362	30.11350672	6.125883099	43.23340483	-2.815204819	0.00604824	1	Ldha-ps2	4	119191586	119192642	-	1057	processed_pseudogene	lactate dehydrogenase A, pseudogene 2 [Source:MGI Symbol;Acc:MGI:96761]	-
ENSMUSG00000074987	952.3252283	537.6362248	530.6231977	433.1992931	406.2679937	374.1375077	673.5282169	404.5349315	0.735732215	0.006063475	0.124702619	Wt1os	2	104906883	104956855	-	4183	lncRNA	Wilms tumor 1 homolog, opposite strand [Source:MGI Symbol;Acc:MGI:2138884]	-
ENSMUSG00000035713	1102.370039	311.4964519	441.6973947	221.5904218	397.7647101	273.759152	618.5212953	297.7047613	1.05500272	0.006086231	0.124887154	Usp35	7	96958587	96981227	-	5288	protein_coding	ubiquitin specific peptidase 35 [Source:MGI Symbol;Acc:MGI:2685339]	UCH
ENSMUSG00000060708	595.0756786	562.0238474	471.9908001	380.2970753	298.5597349	361.3620806	543.0301087	346.7396303	0.647112826	0.006089553	0.124887154	Bloc1s4	5	36904722	36905994	-	1273	protein_coding	biogenesis of lysosomal organelles complex-1, subunit 4, cappuccino [Source:MGI Symbol;Acc:MGI:1929230]	-
ENSMUSG00000035247	2013.866747	2008.653277	2337.478248	3316.869242	2691.76166	2736.678989	2119.999424	2915.103297	-0.459305616	0.00612433	0.125424207	Hectd1	12	51790505	51876319	-	14950	protein_coding	HECT domain E3 ubiquitin protein ligase 1 [Source:MGI Symbol;Acc:MGI:2384768]	HECT
ENSMUSG00000062729	1932.209708	611.9076208	758.3123414	590.9077916	684.9867335	462.6529668	1100.80989	579.5158306	0.925855936	0.0061749	0.126282753	Ppox	1	171103563	171108760	-	4516	protein_coding	protoporphyrinogen oxidase [Source:MGI Symbol;Acc:MGI:104968]	Amino_oxidase
ENSMUSG00000107002	1989.369635	1515.358184	1477.536418	1078.007458	1094.089155	1293.055728	1660.754746	1155.05078	0.523797704	0.006223874	0.1271063	0610012G03Rik	16	31765868	31767312	-	1445	protein_coding	RIKEN cDNA 0610012G03 gene [Source:MGI Symbol;Acc:MGI:1913301]	-
ENSMUSG00000029177	1123.805012	1522.009354	1114.015553	906.3247884	830.4873638	848.6533711	1253.27664	861.8218411	0.539982753	0.006252171	0.127505869	Cenpa	5	30824121	30832174	+	5860	protein_coding	centromere protein A [Source:MGI Symbol;Acc:MGI:88375]	Histone
ENSMUSG00000032101	341.9388547	356.9461121	338.1134924	515.0480075	591.4506141	485.4662295	345.6661531	530.6549504	-0.618506538	0.006268158	0.127505915	Ddx25	9	35447943	35469824	-	6934	protein_coding	DEAD box helicase 25 [Source:MGI Symbol;Acc:MGI:1353582]	DEAD
ENSMUSG00000003531	1484.116701	1098.551544	813.0359124	596.8967219	763.4059044	789.3388882	1131.901386	716.5471715	0.659321717	0.006269637	0.127505915	Dgcr6	16	17870724	17889496	+	2985	protein_coding	DiGeorge syndrome critical region gene 6 [Source:MGI Symbol;Acc:MGI:1202877]	-
ENSMUSG00000006299	2883.514223	3516.251763	2785.038883	1889.507516	2375.250549	2332.427975	3061.601623	2199.062013	0.477182586	0.006279158	0.127521927	Aamp	1	74318999	74323897	-	3458	protein_coding	angio-associated migratory protein [Source:MGI Symbol;Acc:MGI:107809]	-
ENSMUSG00000075600	685.9191355	475.5586401	392.8370635	171.6826692	392.0958544	277.409274	518.1049463	280.3959325	0.885281265	0.006289364	0.127538477	Zc3h3	15	75626279	75713764	-	3509	protein_coding	zinc finger CCCH type containing 3 [Source:MGI Symbol;Acc:MGI:2663721]	-
novel.183	172.5004969	123.0466411	119.2192083	85.84133458	41.57160866	49.27664736	138.2554488	58.8965302	1.232771285	0.006297442	0.127538477	-	10	128334843	128339870	+	2245	-	- && P46935.3 RecName: Full=E3 ubiquitin-protein ligase NEDD4; AltName: Full=HECT-type E3 ubiquitin transferase NEDD4; AltName: Full=Neural precursor cell expressed developmentally down-regulated protein 4; Short=NEDD-4 && -	-
ENSMUSG00000040350	819.6325384	258.2870936	221.825904	201.6273208	176.6793368	217.1822606	433.248512	198.496306	1.126167788	0.006404908	0.129535273	Trim7	11	48716967	48743036	+	7597	protein_coding	tripartite motif-containing 7 [Source:MGI Symbol;Acc:MGI:2137353]	SPRY
ENSMUSG00000090031	73.49133594	60.96905642	44.95150477	24.95387633	16.06175789	10.03783557	59.80396571	17.01782326	1.816034041	0.006441092	0.13008689	4732440D04Rik	1	6280090	6285517	-	5428	lncRNA	RIKEN cDNA 4732440D04 gene [Source:MGI Symbol;Acc:MGI:3604103]	-
ENSMUSG00000109147	27.55925098	37.68996215	54.72357103	11.97786064	8.503283589	4.562652533	39.99092805	8.347932254	2.264768146	0.006446014	1	4930431P19Rik	7	109351527	109354485	+	2959	transcribed_processed_pseudogene	RIKEN cDNA 4930431P19 gene [Source:MGI Symbol;Acc:MGI:1921136]	-
ENSMUSG00000002289	603.2413825	973.2878461	906.8477485	456.1568594	609.4019905	509.1920227	827.7923257	524.9169575	0.656892135	0.006462926	0.130347584	Angptl4	17	33992724	34000804	-	3541	protein_coding	angiopoietin-like 4 [Source:MGI Symbol;Acc:MGI:1888999]	Fibrinogen_C
ENSMUSG00000037149	1912.816161	2406.614936	2310.116463	2978.494679	2971.42521	3040.551648	2209.849187	2996.823846	-0.439560624	0.006476522	0.130405582	Ddx1	12	13266974	13299214	-	5080	protein_coding	DEAD box helicase 1 [Source:MGI Symbol;Acc:MGI:2144727]	DEAD
ENSMUSG00000081272	442.9894417	873.5202993	701.6343571	1055.049891	1063.855258	1072.223345	672.7146994	1063.709498	-0.66145029	0.006483663	0.130405582	Ap2m1-ps	2	49198167	49199474	+	1308	processed_pseudogene	adaptor-related protein complex 2, mu 1 subunit, pseudogene [Source:MGI Symbol;Acc:MGI:3649640]	Adap_comp_sub
ENSMUSG00000039878	137.7962549	58.75199982	10.74927288	9.981550533	18.89618575	15.51301861	69.09917587	14.7969183	2.221795361	0.006501429	0.130493832	Slc39a5	10	128231800	128237098	-	2225	protein_coding	solute carrier family 39 (metal ion transporter), member 5 [Source:MGI Symbol;Acc:MGI:1919336]	-
ENSMUSG00000078453	546.0814546	473.3415835	509.1246519	344.3634934	345.8001993	303.8726587	509.5158967	331.3454505	0.621130302	0.006519295	0.130493832	Abracl	10	17887008	17899036	-	1056	protein_coding	ABRA C-terminal like [Source:MGI Symbol;Acc:MGI:1920362]	-
ENSMUSG00000056938	607.3242345	359.1631687	395.7686833	251.5350734	263.6017913	292.0097621	454.0853622	269.0488756	0.755141831	0.006523807	0.130493832	Acbd4	11	102992508	103003026	+	2937	protein_coding	acyl-Coenzyme A binding domain containing 4 [Source:MGI Symbol;Acc:MGI:1914381]	-
ENSMUSG00000057777	16.33140799	12.19381128	2.931619877	0	0	0	10.48561305	0	5.904351094	0.006525617	1	Mab21l2	3	86452888	86455936	-	3049	protein_coding	mab-21-like 2 [Source:MGI Symbol;Acc:MGI:1346022]	-
ENSMUSG00000033557	498.1079436	681.7449036	528.6687844	965.2159365	718.0550586	914.3555676	569.5072106	865.8755209	-0.604856478	0.006527575	0.130493832	Fam20b	1	156506102	156546656	-	8770	protein_coding	FAM20B, glycosaminoglycan xylosylkinase [Source:MGI Symbol;Acc:MGI:2443990]	DUF1193
ENSMUSG00000027002	2667.123067	2815.661878	2904.258091	4393.878545	3469.339704	3526.930408	2795.681012	3796.716219	-0.441471457	0.006532735	0.130493832	Nckap1	2	80330856	80411724	-	4964	protein_coding	NCK-associated protein 1 [Source:MGI Symbol;Acc:MGI:1355333]	-
ENSMUSG00000078566	727.7683684	1423.350335	1429.653293	870.3912065	700.1036821	618.6956835	1193.590666	729.7301907	0.710007424	0.006548278	0.130625624	Bnip3	7	138492565	138511248	-	2265	protein_coding	BCL2/adenovirus E1B interacting protein 3 [Source:MGI Symbol;Acc:MGI:109326]	-
ENSMUSG00000030103	417.4716167	336.9926028	533.5548175	272.4963295	291.0012606	149.6550031	429.339679	237.7175311	0.853895964	0.006564305	0.130766682	Bhlhe40	6	108637590	108643886	+	4705	protein_coding	basic helix-loop-helix family, member e40 [Source:MGI Symbol;Acc:MGI:1097714]	HLH
ENSMUSG00000044628	273.5510838	242.7676974	216.9398709	105.8044356	115.2667331	170.6432047	244.4195507	130.5714578	0.903503609	0.006593221	0.131163782	Rnf208	2	25132941	25134274	+	1334	protein_coding	ring finger protein 208 [Source:MGI Symbol;Acc:MGI:1916096]	-
ENSMUSG00000030316	265.3853798	313.7135085	423.1304689	483.1070458	561.2167169	573.9816886	334.0764524	539.4351504	-0.690903142	0.00662579	0.131546468	Tamm41	6	114981342	115014837	-	5276	protein_coding	TAM41 mitochondrial translocator assembly and maintenance homolog [Source:MGI Symbol;Acc:MGI:1916221]	-
ENSMUSG00000041096	2275.169275	1330.233958	1060.269189	670.7601958	1076.137779	1046.672491	1555.224141	931.1901552	0.739785837	0.006647368	0.131546468	Tspyl2	X	151119848	151125421	-	2820	protein_coding	TSPY-like 2 [Source:MGI Symbol;Acc:MGI:106244]	-
ENSMUSG00000056612	3712.333178	3129.375387	2529.987954	1686.88204	2289.272904	2452.882002	3123.89884	2143.012315	0.543538253	0.006647973	0.131546468	Ppp1r14b	19	6952336	6954692	+	1526	protein_coding	protein phosphatase 1, regulatory inhibitor subunit 14B [Source:MGI Symbol;Acc:MGI:107682]	-
ENSMUSG00000019362	1789.309888	1535.311694	986.0014852	761.5923057	1067.634495	931.6936472	1436.874355	920.306816	0.642459432	0.006648493	0.131546468	D8Ertd738e	8	84972867	84976348	-	616	protein_coding	DNA segment, Chr 8, ERATO Doi 738, expressed [Source:MGI Symbol;Acc:MGI:1289231]	-
ENSMUSG00000052642	0	4.434113194	0.977206626	20.96125612	34.01313436	11.86289659	1.803773273	22.27909569	-3.65165956	0.006678655	1	Lypd9	11	58336975	58343749	-	549	protein_coding	LY6/PLAUR domain containing 9 [Source:MGI Symbol;Acc:MGI:2685370]	-
ENSMUSG00000019731	436.8651637	536.5276965	643.0019596	767.581236	762.4610951	929.8685862	538.7982733	819.9703058	-0.605737726	0.006694498	0.132277489	Slc35e1	8	73234485	73246458	-	4470	protein_coding	solute carrier family 35, member E1 [Source:MGI Symbol;Acc:MGI:2142403]	-
ENSMUSG00000048703	0	0	0	23.95572128	6.613665013	2.73759152	0	11.10232594	-5.865586154	0.006703498	1	Speer4b	5	27700637	27706436	-	2651	protein_coding	spermatogenesis associated glutamate (E)-rich protein 4B [Source:MGI Symbol;Acc:MGI:1920776]	-
ENSMUSG00000102297	15.31069499	22.17056597	21.49854576	0	1.889618575	2.73759152	19.65993557	1.542403365	3.656795439	0.0067427	1	5730585A16Rik	15	102966707	102967733	-	1027	TEC	RIKEN cDNA 5730585A16 gene [Source:MGI Symbol;Acc:MGI:1924346]	-
ENSMUSG00000007589	659.3805975	595.2796963	853.1013841	905.3266333	1146.053666	1094.124077	702.587226	1048.501459	-0.577231441	0.006747743	0.132859154	Tinf2	14	55912146	55919277	-	4938	protein_coding	Terf1 (TRF1)-interacting nuclear factor 2 [Source:MGI Symbol;Acc:MGI:107246]	-
ENSMUSG00000020232	2489.519005	1330.233958	1454.083459	1029.09786	1198.962986	1164.388926	1757.945474	1130.816591	0.636559041	0.006750756	0.132859154	Hmg20b	10	81181882	81186314	-	3149	protein_coding	high mobility group 20B [Source:MGI Symbol;Acc:MGI:1341190]	HMG_box
ENSMUSG00000068284	583.8478356	484.4268665	584.3695621	808.5055932	831.4321731	771.0882781	550.8814214	803.6753481	-0.544445901	0.006751232	0.132859154	Usf3	16	43993609	44047828	+	13050	protein_coding	upstream transcription factor family member 3 [Source:MGI Symbol;Acc:MGI:2685454]	HLH
ENSMUSG00000104283	20.41425998	17.73645278	0	0	0	0	12.71690425	0	6.182481384	0.006771463	1	Gm37459	3	32993463	33037450	+	3365	lncRNA	predicted gene, 37459 [Source:MGI Symbol;Acc:MGI:5610687]	-
ENSMUSG00000070368	27.55925098	0	10.74927288	0	0	0	12.76950795	0	6.190577095	0.006772645	1	Prok1	3	107140113	107147023	-	3241	protein_coding	prokineticin 1 [Source:MGI Symbol;Acc:MGI:2180370]	-
ENSMUSG00000048644	1684.176449	1595.172222	1757.017513	956.2325411	1232.031311	1352.370211	1678.788728	1180.211354	0.508210693	0.006775702	0.133051764	Ctxn1	8	4307660	4309274	-	1212	protein_coding	cortexin 1 [Source:MGI Symbol;Acc:MGI:88566]	-
ENSMUSG00000018830	713.4783865	874.6288276	884.3719961	404.2527966	577.2784747	621.433275	824.1597367	534.3215154	0.624757573	0.006779243	0.133051764	Myh11	16	14012399	14109236	-	7599	protein_coding	myosin, heavy polypeptide 11, smooth muscle [Source:MGI Symbol;Acc:MGI:102643]	Myosin_head
ENSMUSG00000097047	33.68352897	21.06203767	27.36178552	1.996310107	1.889618575	7.300244053	27.36911739	3.728724245	2.868507807	0.006790894	1	1110020A21Rik	17	85224610	85265138	-	1272	lncRNA	RIKEN cDNA 1110020A21 gene [Source:MGI Symbol;Acc:MGI:1915781]	-
ENSMUSG00000021838	288.8617788	273.8064897	348.8627653	478.1162705	517.7554896	438.0146432	303.8436779	477.9621344	-0.652939797	0.006792702	0.133076087	Samd4	14	47120311	47343272	+	8658	protein_coding	sterile alpha motif domain containing 4 [Source:MGI Symbol;Acc:MGI:1921730]	SAM_1
ENSMUSG00000034486	34.70424197	0	4.886033128	0	0	0	13.19675837	0	6.237738886	0.0068027	1	Gbx2	1	89855678	89858901	-	2177	protein_coding	gastrulation brain homeobox 2 [Source:MGI Symbol;Acc:MGI:95668]	Homeobox
ENSMUSG00000038533	695.1055525	726.0860356	666.4549186	964.2177815	990.1601334	987.3580081	695.8821689	980.578641	-0.494973414	0.006811961	0.133076087	Cbfa2t2	2	154278401	154381276	+	8650	protein_coding	CBFA2/RUNX1 translocation partner 2 [Source:MGI Symbol;Acc:MGI:1333833]	zf-MYND
ENSMUSG00000005802	493.0043786	620.7758472	750.4946884	1470.282394	920.2442462	710.8612646	621.4249714	1033.795968	-0.73387891	0.006813236	0.133076087	Slc30a4	2	122523153	122544583	-	5482	protein_coding	solute carrier family 30 (zinc transporter), member 4 [Source:MGI Symbol;Acc:MGI:1345282]	-
ENSMUSG00000025144	1252.41485	1024.280148	847.2381443	598.893032	674.5938314	799.3767238	1041.311047	690.954529	0.591403417	0.006826412	0.133076087	Cenpx	11	120601768	120604564	-	1077	protein_coding	centromere protein X [Source:MGI Symbol;Acc:MGI:894324]	-
ENSMUSG00000081992	233.7432768	148.542792	142.6721673	95.82288512	57.63336655	93.07811167	174.9860787	82.17812111	1.090757845	0.006826561	0.133076087	Gm13408	2	34455011	34455808	+	798	processed_pseudogene	predicted gene 13408 [Source:MGI Symbol;Acc:MGI:3649613]	-
ENSMUSG00000040663	698.1676915	384.6593196	479.8084531	298.4483609	332.5728692	308.4353112	520.8784881	313.1521805	0.73436672	0.006835164	0.133076087	Clcf1	19	4264292	4273544	+	3806	protein_coding	cardiotrophin-like cytokine factor 1 [Source:MGI Symbol;Acc:MGI:1930088]	-
ENSMUSG00000064043	1247.311285	902.342035	884.3719961	487.099666	725.6135329	739.1497103	1011.341772	650.6209697	0.636101171	0.006863081	0.13337603	Trerf1	17	47451801	47672883	+	9069	protein_coding	transcriptional regulating factor 1 [Source:MGI Symbol;Acc:MGI:2442086]	ELM2
ENSMUSG00000038943	253.1368238	422.3492818	688.930671	883.3672222	833.3217917	695.348246	454.8055922	804.01242	-0.821428731	0.006868838	0.13337603	Prc1	7	79944198	79966007	+	8225	protein_coding	protein regulator of cytokinesis 1 [Source:MGI Symbol;Acc:MGI:1858961]	-
ENSMUSG00000020308	1135.032855	1221.598185	1006.522824	538.0055737	859.7764518	819.4523949	1121.051288	739.0781401	0.6005765	0.006880717	0.133429265	Tpgs1	10	79505203	79511961	+	1402	protein_coding	tubulin polyglutamylase complex subunit 1 [Source:MGI Symbol;Acc:MGI:106618]	-
ENSMUSG00000053436	1052.355102	1040.908072	1300.662019	1447.324827	1651.526635	1668.105766	1131.308398	1588.985743	-0.489954762	0.006893665	0.133494893	Mapk14	17	28910303	28967380	+	4376	protein_coding	mitogen-activated protein kinase 14 [Source:MGI Symbol;Acc:MGI:1346865]	Pkinase
novel.458	480.7558226	482.2098099	420.198849	335.3800979	249.4296519	287.4471096	461.0548272	290.7522865	0.665276169	0.006905141	0.133494893	-	13	49121503	49123441	+	1606	-	- && - && -	-
ENSMUSG00000066026	1511.675952	1339.102185	1579.165907	695.7140721	940.0852412	1268.417404	1476.648014	968.0722392	0.608901123	0.00691984	0.133494893	Dhrs3	4	144619397	144654779	+	2927	protein_coding	dehydrogenase/reductase (SDR family) member 3 [Source:MGI Symbol;Acc:MGI:1315215]	adh_short
ENSMUSG00000027257	716.5405255	680.6363753	402.6091297	368.3192147	316.5111114	403.3384839	599.9286768	362.7229366	0.725445283	0.006920671	0.133494893	Pacsin3	2	91086299	91095024	+	4327	protein_coding	protein kinase C and casein kinase substrate in neurons 3 [Source:MGI Symbol;Acc:MGI:1891410]	-
ENSMUSG00000000120	630.8006335	862.4350163	839.4204913	1066.029597	1104.482057	1220.965818	777.552047	1130.492491	-0.540153299	0.00696918	0.134033321	Ngfr	11	95459644	95478561	-	3446	protein_coding	nerve growth factor receptor (TNFR superfamily, member 16) [Source:MGI Symbol;Acc:MGI:97323]	Death
ENSMUSG00000087370	191.8940439	241.6591691	250.1648961	435.1956032	342.9657714	352.2367755	227.9060364	376.7993834	-0.725138359	0.006975075	0.134033321	Tmem170b	13	41759383	41794831	+	7477	protein_coding	transmembrane protein 170B [Source:MGI Symbol;Acc:MGI:3647046]	-
ENSMUSG00000059791	537.9157506	584.1944133	472.9680068	254.5295386	364.696385	377.7876297	531.6927236	332.3378511	0.677138046	0.006976121	0.134033321	Nrm	17	36172210	36176294	+	1466	protein_coding	nurim (nuclear envelope membrane protein) [Source:MGI Symbol;Acc:MGI:2146855]	-
novel.1922	377.6638097	417.9151686	379.1561707	194.6402354	276.8291213	246.3832368	391.578383	239.2841978	0.709962433	0.006998703	0.134290497	-	X	169066267	169089033	-	5858	-	- && B0F2B4.1 RecName: Full=Neuroligin 4-like; AltName: Full=Neuroligin-4; Short=NL-4; Flags: Precursor && -	-
ENSMUSG00000002718	1437.163903	1586.303995	1721.838074	2458.455896	2013.388592	2071.44425	1581.768657	2181.096246	-0.463376197	0.007014841	0.134423495	Cse1l	2	166747960	166788309	+	5273	protein_coding	chromosome segregation 1-like (S. cerevisiae) [Source:MGI Symbol;Acc:MGI:1339951]	-
novel.761	0	0	0.977206626	5.98893032	3.779237151	32.85109824	0.325735542	14.2064219	-5.262415129	0.007055277	1	-	16	86336530	86339231	-	289	-	- && - && -	-
ENSMUSG00000038664	1398.376809	1261.505204	1341.704697	1774.719685	1981.265076	1706.432047	1333.862237	1820.805603	-0.448868678	0.007079423	0.135483274	Herc1	9	66257732	66416057	+	27464	protein_coding	HECT and RLD domain containing E3 ubiquitin protein ligase family member 1 [Source:MGI Symbol;Acc:MGI:2384589]	HECT
ENSMUSG00000025157	258.2403888	288.2173576	325.4098063	439.1882235	498.8593039	432.5394601	290.6225176	456.8623291	-0.652392918	0.007126941	0.136011618	Zdhhc16	19	41921919	41932543	+	3336	protein_coding	zinc finger, DHHC domain containing 16 [Source:MGI Symbol;Acc:MGI:1921418]	-
ENSMUSG00000011158	1293.24337	996.5669404	898.0528889	672.7565059	772.8539973	719.9865697	1062.621066	721.865691	0.557729788	0.007134445	0.136011618	Brf1	12	112923705	112964324	-	7788	protein_coding	BRF1, RNA polymerase III transcription initiation factor 90 kDa subunit [Source:MGI Symbol;Acc:MGI:1919558]	TFIIB_Zn_Ribbon
ENSMUSG00000019487	1230.979877	911.2102614	910.756575	523.0332479	608.4571812	838.6155355	1017.648904	656.7019882	0.631620912	0.007137344	0.136011618	Trip10	17	57556455	57570665	+	3180	protein_coding	thyroid hormone receptor interactor 10 [Source:MGI Symbol;Acc:MGI:2146901]	SH3_1
ENSMUSG00000114172	81.65703994	79.8140375	107.4927288	34.93542687	44.40603652	18.25061013	89.65460208	32.53069117	1.46426423	0.007144289	0.136011618	Gm36298	13	62787700	62791066	-	1732	processed_pseudogene	predicted gene, 36298 [Source:MGI Symbol;Acc:MGI:5595457]	zf-C2H2
ENSMUSG00000032939	841.0675114	947.7916953	817.9219456	1083.996388	1255.651543	1352.370211	868.9270507	1230.672714	-0.502518939	0.007174582	0.136410481	Nup93	8	94941192	95043855	+	4257	protein_coding	nucleoporin 93 [Source:MGI Symbol;Acc:MGI:1919055]	-
ENSMUSG00000085204	29.60067698	41.01554705	14.65809938	3.992620213	4.724046438	4.562652533	28.42477447	4.426439728	2.680476456	0.007205291	1	Gm15327	13	111945675	111947573	+	752	lncRNA	predicted gene 15327 [Source:MGI Symbol;Acc:MGI:3705295]	-
ENSMUSG00000036775	558.3300106	458.9307156	547.2357103	396.2675562	268.3258377	320.2982078	521.4988122	328.2972006	0.668309856	0.007207129	0.136714519	Decr2	17	26300182	26309311	-	2653	protein_coding	2-4-dienoyl-Coenzyme A reductase 2, peroxisomal [Source:MGI Symbol;Acc:MGI:1347059]	adh_short
ENSMUSG00000066232	1642.327216	1957.660975	1821.51315	2912.616446	2269.431909	2323.30267	1807.167114	2501.783675	-0.469213986	0.007209653	0.136714519	Ipo7	7	109617481	109655816	+	11169	protein_coding	importin 7 [Source:MGI Symbol;Acc:MGI:2152414]	-
ENSMUSG00000013997	850.2539284	580.8688284	513.0334784	292.4594306	453.5084581	428.8893381	648.0520784	391.6190756	0.72627549	0.00722239	0.136714519	Nit1	1	171165576	171173214	-	4932	protein_coding	nitrilase 1 [Source:MGI Symbol;Acc:MGI:1350916]	CN_hydrolase
novel.1275	0	0	0	13.97417075	3.779237151	13.6879576	0	10.48045517	-5.783819994	0.007227634	1	-	4	15308922	15310080	-	327	-	- && - && -	-
ENSMUSG00000117255	91.86416993	27.71320746	25.40737226	2.99446516	5.668855726	18.25061013	48.32824989	8.971310339	2.423936351	0.007231399	1	Gm49864	17	29018468	29020597	-	2130	lncRNA	predicted gene, 49864 [Source:MGI Symbol;Acc:MGI:6270538]	-
ENSMUSG00000029005	40.82851997	86.46520729	125.0824481	32.93911676	17.95137647	31.02603722	84.12539178	27.30551015	1.624191908	0.007235837	0.136714519	Draxin	4	148182894	148215155	-	5200	protein_coding	dorsal inhibitory axon guidance protein [Source:MGI Symbol;Acc:MGI:1917683]	-
ENSMUSG00000049339	826.7775294	1652.815693	1528.351162	1911.466927	2188.17831	2103.382818	1335.981462	2067.676018	-0.630268658	0.007239244	0.136714519	Retreg2	1	75119422	75124557	+	2999	protein_coding	reticulophagy regulator family member 2 [Source:MGI Symbol;Acc:MGI:2388278]	-
ENSMUSG00000024892	520.5636296	363.5972819	450.4922544	696.7122272	764.3507137	593.1448293	444.8843886	684.7359234	-0.621563415	0.00725095	0.136714519	Pcx	19	4560500	4671780	+	4753	protein_coding	pyruvate carboxylase [Source:MGI Symbol;Acc:MGI:97520]	CPSase_L_D2
ENSMUSG00000035960	43.89065897	76.4884526	102.6066957	209.6125612	184.2378111	113.1537828	74.32860242	169.001385	-1.183921593	0.007262373	0.136714519	Apex1	14	51162425	51164596	+	1422	protein_coding	apurinic/apyrimidinic endonuclease 1 [Source:MGI Symbol;Acc:MGI:88042]	Exo_endo_phos
ENSMUSG00000011658	646.1113285	425.6748666	325.4098063	296.4520508	269.270647	243.6456453	465.7320005	269.7894477	0.78781009	0.007265475	0.136714519	Fuz	7	44545503	44552055	+	5003	protein_coding	fuzzy planar cell polarity protein [Source:MGI Symbol;Acc:MGI:1917550]	-
ENSMUSG00000029601	59.20135396	24.38762257	26.38457889	7.985240426	5.668855726	8.212774559	36.6578518	7.288956904	2.330889453	0.00731174	1	Iqcd	5	120727081	120745183	+	1680	protein_coding	IQ motif containing D [Source:MGI Symbol;Acc:MGI:1922982]	-
ENSMUSG00000021905	967.6359233	727.1945639	689.9078776	507.0627671	511.1418246	570.3315666	794.9127883	529.5120528	0.586038513	0.007335001	0.137653717	Dph3	14	31802523	31807686	-	3592	protein_coding	diphthamine biosynthesis 3 [Source:MGI Symbol;Acc:MGI:1922658]	-
ENSMUSG00000037152	1235.062729	1104.094185	944.9588069	765.5849259	833.3217917	669.7973918	1094.70524	756.2347031	0.533628849	0.007343216	0.137653717	Ndufc1	3	51312098	51316409	-	1495	protein_coding	NADH:ubiquinone oxidoreductase subunit C1 [Source:MGI Symbol;Acc:MGI:1913627]	-
novel.1855	590.9928266	692.8301866	644.9563729	778.5609416	1074.24816	981.8828251	642.926462	944.8973089	-0.555839755	0.007343668	0.137653717	-	X	66665209	66668315	+	3107	-	- && P12894.1 RecName: Full=Probable Pol polyprotein; Contains: RecName: Full=Reverse transcriptase/ribonuclease H; Short=RT; Contains: RecName: Full=Integrase; Short=IN && PF00552:Integrase DNA binding domain	-
ENSMUSG00000038119	2059.798832	2566.243011	2486.990862	2931.581392	3214.241197	3556.131384	2371.010902	3233.984657	-0.447922497	0.007387598	0.13829963	Cdon	9	35332424	35418948	+	7715	protein_coding	cell adhesion molecule-related/down-regulated by oncogenes [Source:MGI Symbol;Acc:MGI:1926387]	I-set
ENSMUSG00000028601	516.4807776	596.3882246	525.7371645	306.4336014	318.4007299	424.3266856	546.2020556	349.720339	0.642582591	0.0074039	0.138427336	Echdc2	4	108022634	108036505	+	2287	protein_coding	enoyl Coenzyme A hydratase domain containing 2 [Source:MGI Symbol;Acc:MGI:1289238]	ECH
ENSMUSG00000048756	2124.103751	2623.886483	2620.86817	3028.402432	3481.622225	3499.554493	2456.286135	3336.526383	-0.441946775	0.00741651	0.138485785	Foxo3	10	42057837	42152751	-	7571	protein_coding	forkhead box O3 [Source:MGI Symbol;Acc:MGI:1890081]	Fork_head
novel.1020	0	7.75969809	30.29340539	0	0	0	12.68436783	0	6.181083337	0.00744881	1	-	2	130115589	130116147	+	559	-	- && - && -	-
ENSMUSG00000019699	609.3656605	747.1480732	921.5058479	1206.769459	1145.108857	1014.733923	759.3398606	1122.20408	-0.563210337	0.007450757	0.138947569	Akt3	1	176847639	177085769	-	5124	protein_coding	thymoma viral proto-oncogene 3 [Source:MGI Symbol;Acc:MGI:1345147]	Pkinase
ENSMUSG00000059108	0	0	0	8.98339548	18.89618575	3.650122026	0	10.50990109	-5.787765472	0.007462793	1	Ifitm6	7	140595612	140597837	-	905	protein_coding	interferon induced transmembrane protein 6 [Source:MGI Symbol;Acc:MGI:2686976]	-
ENSMUSG00000038775	440.9480157	213.9459616	287.2987479	94.82473006	226.754229	142.354759	314.0642417	154.6445727	1.021935082	0.00748531	0.13941389	Vill	9	118881846	118900593	+	4409	protein_coding	villin-like [Source:MGI Symbol;Acc:MGI:1201781]	-
ENSMUSG00000054894	388.8916527	239.4421125	327.3642196	195.6383904	179.5137647	177.0309183	318.5659949	184.0610245	0.792149862	0.007506726	0.139634669	Dmac2l	12	69771724	69791434	+	2039	protein_coding	distal membrane arm assembly complex 2 like [Source:MGI Symbol;Acc:MGI:1915305]	-
ENSMUSG00000043168	235.7847028	127.4807543	148.5354071	49.90775266	91.6465009	91.25305066	170.6002881	77.60243474	1.135664925	0.007522063	0.139741942	4930426D05Rik	18	21784505	21789162	+	3001	lncRNA	RIKEN cDNA 4930426D05 gene [Source:MGI Symbol;Acc:MGI:1921894]	BACK
ENSMUSG00000038059	386.8502267	549.8300361	602.936488	351.3505788	281.5531677	322.1232688	513.2055836	318.3423384	0.689144649	0.007568791	0.140431369	Smim3	18	60607263	60635059	-	6828	protein_coding	small integral membrane protein 3 [Source:MGI Symbol;Acc:MGI:1917088]	-
ENSMUSG00000079019	40.82851997	0	0.977206626	0	0	0	13.9352422	0	6.316055964	0.007577565	1	Insl3	8	72141858	72143219	+	623	protein_coding	insulin-like 3 [Source:MGI Symbol;Acc:MGI:108427]	-
ENSMUSG00000030790	81.65703994	221.7056597	291.2075744	92.82841996	88.81207304	75.74003205	198.1900914	85.79350835	1.208415491	0.007624026	0.141276678	Adm	7	110226868	110229027	+	1619	protein_coding	adrenomedullin [Source:MGI Symbol;Acc:MGI:108058]	-
ENSMUSG00000041734	832.9018074	1104.094185	1094.471421	1491.24365	1452.171875	1347.807558	1010.489138	1430.407694	-0.501401131	0.007643587	0.141459645	Kirrel	3	86985900	87082054	-	7463	protein_coding	kirre like nephrin family adhesion molecule 1 [Source:MGI Symbol;Acc:MGI:1891396]	I-set
ENSMUSG00000021718	1.020712999	0	7.817653004	25.95203139	24.56504148	32.85109824	2.946122001	27.78939037	-3.216634711	0.007645373	1	Nt5el	13	105218630	105258290	+	2157	protein_coding	5' nucleotidase, ecto-like [Source:MGI Symbol;Acc:MGI:1914013]	Metallophos
novel.1694	63.28420595	65.40316961	114.3331752	25.95203139	23.62023219	36.50122026	81.00685025	28.69116128	1.497406889	0.007663751	0.141653283	-	8	120616372	120623779	+	869	-	- && - && -	-
ENSMUSG00000038489	654.2770325	493.2950929	491.5349326	193.6420803	394.9302822	363.1871416	546.3690193	317.2531681	0.78368673	0.00768567	0.141728778	Polr2l	7	141051773	141055045	-	1650	protein_coding	polymerase (RNA) II (DNA directed) polypeptide L [Source:MGI Symbol;Acc:MGI:1913741]	-
ENSMUSG00000098090	668.5670145	803.6830165	405.5407496	431.202983	370.3652408	322.1232688	625.9302602	374.5638309	0.740517389	0.007687248	0.141728778	2700099C18Rik	17	95057528	95082560	+	2190	transcribed_unprocessed_pseudogene	RIKEN cDNA 2700099C18 gene [Source:MGI Symbol;Acc:MGI:1924272]	-
ENSMUSG00000034739	15.31069499	0	14.65809938	60.88745825	66.13665013	33.76362874	9.989598124	53.59591238	-2.415216061	0.007693871	1	Mfrp	9	44013026	44020484	+	4334	protein_coding	membrane frizzled-related protein [Source:MGI Symbol;Acc:MGI:2385957]	CUB
ENSMUSG00000028360	30.62138998	65.40316961	87.9485963	159.7048085	156.8383417	118.6289659	61.3243853	145.057372	-1.241202882	0.007715361	0.141912514	Slc44a5	3	153679073	153977359	+	7281	protein_coding	solute carrier family 44, member 5 [Source:MGI Symbol;Acc:MGI:3035141]	-
ENSMUSG00000020495	305.1931868	233.899471	351.7943852	400.2601764	517.7554896	527.4426328	296.9623477	481.8194329	-0.697601017	0.007716651	0.141912514	Smg8	11	86968558	86977600	-	3218	protein_coding	smg-8 homolog, nonsense mediated mRNA decay factor (C. elegans) [Source:MGI Symbol;Acc:MGI:1921383]	-
ENSMUSG00000066357	1206.482765	1178.365581	1448.220219	1762.741824	1658.1403	1864.299825	1277.689522	1761.727316	-0.463260038	0.007727582	0.141934785	Wdr6	9	108449510	108455938	-	4163	protein_coding	WD repeat domain 6 [Source:MGI Symbol;Acc:MGI:1930140]	-
ENSMUSG00000035142	75.53276194	111.9613582	218.8942841	228.5775072	288.1668327	321.2107383	135.4628014	279.3183594	-1.042920811	0.0077746	0.142461958	Nubpl	12	52144520	52359527	+	4954	protein_coding	nucleotide binding protein-like [Source:MGI Symbol;Acc:MGI:1924076]	-
ENSMUSG00000003847	1986.307496	2031.932371	2447.902597	3875.836072	2906.233369	2488.470691	2155.380822	3090.180044	-0.519546883	0.007775796	0.142461958	Nfat5	8	108020102	108106149	+	18378	protein_coding	nuclear factor of activated T cells 5 [Source:MGI Symbol;Acc:MGI:1859333]	RHD
ENSMUSG00000001661	1337.134029	863.5435446	752.4491017	485.1033559	712.3862029	650.6342512	984.3755584	616.04127	0.675967661	0.007827329	0.143226393	Hoxc6	15	102906689	102920313	+	2408	protein_coding	homeobox C6 [Source:MGI Symbol;Acc:MGI:96197]	-
ENSMUSG00000027968	762.4726104	1079.706563	1051.474329	1224.73625	1622.237547	1384.308778	964.5511674	1410.427525	-0.548380465	0.007839806	0.143275162	Larp7	3	127330363	127346998	-	2366	protein_coding	La ribonucleoprotein domain family, member 7 [Source:MGI Symbol;Acc:MGI:107634]	RRM_1
ENSMUSG00000041958	1044.189398	1214.947015	1394.473855	1534.164317	1797.027265	1798.597628	1217.870089	1709.929737	-0.489554834	0.007853271	0.143341831	Pigs	11	78219241	78233608	+	2501	protein_coding	phosphatidylinositol glycan anchor biosynthesis, class S [Source:MGI Symbol;Acc:MGI:2687325]	-
ENSMUSG00000057666	381.7466617	141.8916222	165.1479197	110.7952109	79.36398016	125.0166794	229.5954012	105.0586235	1.128134045	0.007895519	0.143933038	Gapdh	6	125138678	125143430	-	4133	protein_coding	glyceraldehyde-3-phosphate dehydrogenase [Source:MGI Symbol;Acc:MGI:95640]	-
ENSMUSG00000039097	0	0	47.88312465	0	0	0	15.96104155	0	6.512900476	0.007903315	1	Rln1	19	29308570	29312070	-	3501	protein_coding	relaxin 1 [Source:MGI Symbol;Acc:MGI:97931]	-
ENSMUSG00000085289	0	0	0	13.97417075	13.22733003	3.650122026	0	10.28387427	-5.75588398	0.007912682	1	Gm15337	18	39500091	39522478	-	3888	lncRNA	predicted gene 15337 [Source:MGI Symbol;Acc:MGI:3705103]	-
ENSMUSG00000030188	309.2760388	422.3492818	285.3443347	222.5885769	186.1274297	191.6314064	338.9898851	200.1158043	0.760007909	0.00793839	0.144534129	Magohb	6	131261351	131270207	-	1720	protein_coding	mago homolog B, exon junction complex core component [Source:MGI Symbol;Acc:MGI:1913691]	-
ENSMUSG00000114452	54.09778896	23.27909427	15.63530601	8.98339548	0.944809288	0	31.00406308	3.309401589	3.242906923	0.007956102	1	A530001N23Rik	13	60631318	60636622	-	3901	lncRNA	RIKEN cDNA A530001N23 gene [Source:MGI Symbol;Acc:MGI:3045361]	-
ENSMUSG00000100213	138.8169679	167.3877731	52.76915778	41.92251224	48.18527367	48.36411685	119.6579663	46.15730092	1.372671083	0.007983188	0.145168763	Gm28151	1	46888689	46889639	-	951	lncRNA	predicted gene 28151 [Source:MGI Symbol;Acc:MGI:5578857]	-
ENSMUSG00000056501	894.1445873	1361.272751	1023.135337	596.8967219	898.5136325	630.55858	1092.850892	708.6563115	0.62458765	0.008023975	0.145687394	Cebpb	2	167530835	167532338	+	1504	protein_coding	CCAAT/enhancer binding protein (C/EBP), beta [Source:MGI Symbol;Acc:MGI:88373]	bZIP_2
ENSMUSG00000061911	250.0746848	126.372226	129.9684812	322.4040822	359.9723386	264.6338469	168.8051307	315.6700892	-0.902541896	0.008031664	0.145687394	Myt1l	12	29578383	29973212	+	14018	protein_coding	myelin transcription factor 1-like [Source:MGI Symbol;Acc:MGI:1100511]	zf-C2HC
ENSMUSG00000067847	469.5279796	622.9929038	337.1362858	203.6236309	277.7739306	340.373879	476.5523897	273.9238135	0.797667113	0.008042401	0.145701159	Romo1	2	155985959	155987717	+	747	protein_coding	reactive oxygen species modulator 1 [Source:MGI Symbol;Acc:MGI:1914317]	-
ENSMUSG00000054708	1219.752034	369.1399234	560.9166031	301.4428261	429.8882259	399.6883619	716.6028535	377.0064713	0.926655578	0.008055275	0.145753572	Ankrd24	10	81464374	81483444	+	8142	protein_coding	ankyrin repeat domain 24 [Source:MGI Symbol;Acc:MGI:1890394]	-
ENSMUSG00000084845	110.2370039	138.5660373	60.58681078	43.91882235	45.35084581	31.02603722	103.1299507	40.09856846	1.362371909	0.008102376	0.146424374	Tmem240	4	155819257	155825021	+	5514	protein_coding	transmembrane protein 240 [Source:MGI Symbol;Acc:MGI:3648074]	-
ENSMUSG00000044125	0	0	0	3.992620213	20.78580433	6.387713546	0	10.3887127	-5.771666586	0.008116416	1	9530080O11Rik	4	95847952	95855892	-	1725	lncRNA	RIKEN cDNA 9530080O11 gene [Source:MGI Symbol;Acc:MGI:2441751]	-
ENSMUSG00000085078	31.64210298	0	5.863239753	0	0	0	12.50178091	0	6.15976659	0.008116881	1	C030013C21Rik	11	80398236	80399932	-	795	lncRNA	RIKEN cDNA C030013C21 gene [Source:MGI Symbol;Acc:MGI:1924667]	-
ENSMUSG00000024953	2113.896621	2570.677124	2090.244972	1424.367261	1735.614661	1742.933268	2258.272906	1634.305063	0.466277542	0.008124987	0.146651493	Prdx5	19	6884065	6887474	-	2139	protein_coding	peroxiredoxin 5 [Source:MGI Symbol;Acc:MGI:1859821]	-
ENSMUSG00000032946	444.0101547	364.7058102	402.6091297	306.4336014	219.1957547	215.3571996	403.7750315	246.9955185	0.709888901	0.008154837	0.14700855	Rasgrp2	19	6449370	6465246	+	12384	protein_coding	RAS, guanyl releasing protein 2 [Source:MGI Symbol;Acc:MGI:1333849]	C1_1
ENSMUSG00000023951	3180.541706	2382.227314	2466.469523	2402.559213	1593.893268	1349.632619	2676.412847	1782.028367	0.587011996	0.008172029	0.147014125	Vegfa	17	46327919	46343295	-	4285	protein_coding	vascular endothelial growth factor A [Source:MGI Symbol;Acc:MGI:103178]	-
ENSMUSG00000068614	40.82851997	64.29464132	23.45295901	38.92804708	51.01970153	378.7001602	42.85870677	156.2159696	-1.868573851	0.008178123	0.147014125	Actc1	2	113877763	113884029	-	1618	protein_coding	actin, alpha, cardiac muscle 1 [Source:MGI Symbol;Acc:MGI:87905]	Actin
ENSMUSG00000074582	673.6705795	690.61313	677.2041915	1106.953954	884.3414932	919.8307506	680.495967	970.3753993	-0.511825472	0.00818535	0.147014125	Arfgef2	2	166647508	166739972	+	8770	protein_coding	ADP-ribosylation factor guanine nucleotide-exchange factor 2 (brefeldin A-inhibited) [Source:MGI Symbol;Acc:MGI:2139354]	Sec7
ENSMUSG00000085582	0	0	0	19.96310107	17.95137647	0	0	12.63815918	-6.053196123	0.008212171	1	3110099E03Rik	2	115323994	115358225	-	2935	lncRNA	RIKEN cDNA 3110099E03 gene [Source:MGI Symbol;Acc:MGI:1925761]	-
ENSMUSG00000075470	658.3598845	920.0784878	1032.907403	1555.125573	1158.336187	1199.977616	870.4485918	1304.479792	-0.58345918	0.008225323	0.147420438	Alg10b	15	90108514	90117674	+	6644	protein_coding	asparagine-linked glycosylation 10B (alpha-1,2-glucosyltransferase) [Source:MGI Symbol;Acc:MGI:2146159]	-
ENSMUSG00000032252	325.6074468	659.5743376	564.8254296	960.2251613	753.9578115	799.3767238	516.6690713	837.8532322	-0.69772104	0.008230442	0.147420438	Glce	9	61964530	62029937	-	6828	protein_coding	glucuronyl C5-epimerase [Source:MGI Symbol;Acc:MGI:2136405]	-
ENSMUSG00000025932	2.041425998	8.868226388	9.772066255	45.91513245	38.73718079	24.63832368	6.893906214	36.43021231	-2.401814665	0.008236679	1	Eya1	1	14239178	14380459	-	7808	protein_coding	EYA transcriptional coactivator and phosphatase 1 [Source:MGI Symbol;Acc:MGI:109344]	-
ENSMUSG00000002741	929.8695423	1146.218261	1153.103818	1853.573934	1219.74879	1630.692015	1076.397207	1568.004913	-0.542672019	0.00825519	0.147420438	Ykt6	11	5905693	5917780	+	2984	protein_coding	YKT6 v-SNARE homolog (S. cerevisiae) [Source:MGI Symbol;Acc:MGI:1927550]	-
novel.348	136.7755419	228.3568295	84.0397698	59.8893032	64.24703156	70.26484901	149.7240471	64.80039459	1.206474588	0.00825716	0.147420438	-	11	120642933	120646759	-	940	-	- && P21436.1 RecName: Full=Envelope glycoprotein; AltName: Full=Env polyprotein; Contains: RecName: Full=Surface protein; Short=SU; AltName: Full=Glycoprotein 76; Short=gp76; Contains: RecName: Full=Transmembrane protein; Short=TM; AltName: Full=Envelope protein p15E; Contains: RecName: Full=R-peptide; AltName: Full=p2E; Flags: Precursor && -	-
ENSMUSG00000015656	19855.92997	20920.14605	17361.05291	25060.67892	25558.03604	24679.38755	19379.04298	25099.3675	-0.373173059	0.008258452	0.147420438	Hspa8	9	40712280	40721383	+	4301	protein_coding	heat shock protein 8 [Source:MGI Symbol;Acc:MGI:105384]	-
ENSMUSG00000022204	894.1445873	1024.280148	921.5058479	541.9981939	717.1102493	698.0858375	946.6435277	652.3980936	0.536648658	0.008348619	0.148801514	Ngdn	14	55252911	55261594	+	1483	protein_coding	neuroguidin, EIF4E binding protein [Source:MGI Symbol;Acc:MGI:1916216]	-
ENSMUSG00000040841	2616.087417	1233.791996	1203.918563	935.2712849	1111.095722	1053.060205	1684.599325	1033.142404	0.705376293	0.008356201	0.148801514	Six5	7	18828519	18832474	+	3007	protein_coding	sine oculis-related homeobox 5 [Source:MGI Symbol;Acc:MGI:106220]	Homeobox
ENSMUSG00000112805	0	0	0	21.95941117	3.779237151	5.475183039	0	10.40461045	-5.77211467	0.00840847	1	Gm34574	10	99052304	99064768	-	2312	lncRNA	predicted gene, 34574 [Source:MGI Symbol;Acc:MGI:5593733]	-
ENSMUSG00000004446	159.2312279	189.5583391	194.4641185	376.3044551	244.7056055	312.9979638	181.0845618	311.3360081	-0.781572185	0.008435271	0.150026579	Bid	6	120868891	120893814	-	3550	protein_coding	BH3 interacting domain death agonist [Source:MGI Symbol;Acc:MGI:108093]	-
ENSMUSG00000005089	29.60067698	27.71320746	43.97429815	79.85240426	146.4454396	55.6643609	33.76272753	93.98740158	-1.475175218	0.008450245	0.150110067	Slc1a2	2	102489004	102621129	+	13133	protein_coding	solute carrier family 1 (glial high affinity glutamate transporter), member 2 [Source:MGI Symbol;Acc:MGI:101931]	SDF
ENSMUSG00000051306	528.7293336	615.2332057	897.0756822	1059.042512	1061.02083	975.4951115	680.3460738	1031.852818	-0.600440328	0.008471087	0.150113158	Usp42	5	143696080	143718035	-	6238	protein_coding	ubiquitin specific peptidase 42 [Source:MGI Symbol;Acc:MGI:1924050]	UCH
ENSMUSG00000048486	119.4234209	156.3024901	222.8031106	313.4206867	311.7870649	268.2839689	166.1763405	297.8305735	-0.840867937	0.008473291	0.150113158	Fitm2	2	163308299	163314549	-	3967	protein_coding	fat storage-inducing transmembrane protein 2 [Source:MGI Symbol;Acc:MGI:2444508]	-
ENSMUSG00000025094	1076.852214	535.4191682	446.5834279	400.2601764	410.0472308	371.3999162	686.2849368	393.9024411	0.801060919	0.00848126	0.150113158	Slc18a2	19	59249328	59284444	+	5225	protein_coding	solute carrier family 18 (vesicular monoamine), member 2 [Source:MGI Symbol;Acc:MGI:106677]	MFS_1
ENSMUSG00000032332	1490.240979	2590.630634	3043.998639	3400.714267	3498.628792	3851.791268	2374.95675	3583.711442	-0.593548668	0.008506277	0.150373673	Col12a1	9	79506273	79626113	-	15228	protein_coding	collagen, type XII, alpha 1 [Source:MGI Symbol;Acc:MGI:88448]	VWA
ENSMUSG00000046338	744.0997764	676.2022621	663.5232987	826.4723841	1222.583218	1004.696088	694.6084458	1017.91723	-0.551485039	0.008529	0.150488283	Gpat2	2	127267119	127278012	+	2628	protein_coding	glycerol-3-phosphate acyltransferase 2, mitochondrial [Source:MGI Symbol;Acc:MGI:2684962]	Acyltransferase
ENSMUSG00000028969	1635.182225	1022.063091	1033.88461	783.5517168	893.7895861	775.6509306	1230.376642	817.6640778	0.589596008	0.008533372	0.150488283	Cdk5	5	24623239	24628528	-	2168	protein_coding	cyclin-dependent kinase 5 [Source:MGI Symbol;Acc:MGI:101765]	Pkinase
ENSMUSG00000027400	15.31069499	3.325584896	10.74927288	0	0	0	9.795184255	0	5.80812651	0.008563605	1	Pdyn	2	129528485	129541764	-	2887	protein_coding	prodynorphin [Source:MGI Symbol;Acc:MGI:97535]	-
ENSMUSG00000053128	113.2991429	164.0621882	206.190598	73.86347394	47.24046438	98.55329471	161.1839764	73.21907768	1.138146412	0.008577424	0.150783442	Rnf26	9	44006928	44024814	-	3641	protein_coding	ring finger protein 26 [Source:MGI Symbol;Acc:MGI:2388131]	-
ENSMUSG00000051592	126.5684119	217.2715465	146.5809938	324.4003923	337.2969157	228.1326266	163.4736508	296.6099782	-0.86048664	0.00857922	0.150783442	Ccnb3	X	6845891	6907858	-	4566	protein_coding	cyclin B3 [Source:MGI Symbol;Acc:MGI:2183443]	Cyclin_C
ENSMUSG00000020483	2165.952984	2218.165125	1908.48454	2370.618252	3072.519803	3235.833176	2097.534216	2892.99041	-0.464058451	0.008586708	0.150783442	Dynll2	11	87870351	87878359	-	2736	protein_coding	dynein light chain LC8-type 2 [Source:MGI Symbol;Acc:MGI:1915347]	-
ENSMUSG00000039329	75.53276194	138.5660373	89.90300955	186.654995	170.0656718	246.3832368	101.3339363	201.0346345	-0.990268898	0.008591414	0.150783442	Tex19.1	11	121036969	121039145	+	1872	protein_coding	testis expressed gene 19.1 [Source:MGI Symbol;Acc:MGI:1920929]	-
ENSMUSG00000110129	30.62138998	19.95350937	47.88312465	1.996310107	4.724046438	10.03783557	32.81934133	5.586064039	2.54909351	0.008660943	1	Gm45453	8	22900473	22901325	+	853	TEC	predicted gene 45453 [Source:MGI Symbol;Acc:MGI:5791289]	-
novel.475	58.18064096	5.542641493	0	0	0	1.825061013	21.24109415	0.608353671	5.099746759	0.00866214	1	-	13	74724398	74725281	+	859	-	- && - && -	-
ENSMUSG00000073155	2653.853798	2879.95652	2375.589307	1715.828537	1849.936585	2208.323826	2636.466541	1924.696316	0.45374723	0.008667053	0.151894673	1810058I24Rik	6	35229589	35240431	+	2784	protein_coding	RIKEN cDNA 1810058I24 gene [Source:MGI Symbol;Acc:MGI:1914955]	-
ENSMUSG00000033792	40.82851997	44.34113194	56.67798428	160.7029636	95.42573805	83.95280661	47.2825454	113.3605027	-1.259890877	0.008675535	0.151894673	Atp7a	X	105070882	105168532	+	8734	protein_coding	ATPase, Cu++ transporting, alpha polypeptide [Source:MGI Symbol;Acc:MGI:99400]	Hydrolase
ENSMUSG00000020475	8.165703994	13.30233958	29.31619877	41.92251224	23.62023219	148.7424726	16.92808078	71.42840567	-2.074946825	0.008703423	0.152142802	Pgam2	11	5751640	5753733	-	840	protein_coding	phosphoglycerate mutase 2 [Source:MGI Symbol;Acc:MGI:1933118]	-
ENSMUSG00000039187	60.22206695	66.51169791	133.8773077	191.6457702	159.6727696	199.8441809	86.87035752	183.7209069	-1.078643433	0.008710545	0.152142802	Fanci	7	79041677	79100012	+	5774	protein_coding	Fanconi anemia, complementation group I [Source:MGI Symbol;Acc:MGI:2384790]	-
ENSMUSG00000109115	0	0	0	8.98339548	13.22733003	7.300244053	0	9.836989853	-5.692484068	0.008716834	1	Gm44669	7	67329083	67331051	-	1969	TEC	predicted gene 44669 [Source:MGI Symbol;Acc:MGI:5753245]	-
ENSMUSG00000006005	1730.108534	2074.056447	2352.136348	2766.885808	2990.321395	2663.676549	2052.100443	2806.961251	-0.451841541	0.008733365	0.152359136	Tpr	1	150268589	150325686	+	10496	protein_coding	translocated promoter region, nuclear basket protein [Source:MGI Symbol;Acc:MGI:1922066]	-
ENSMUSG00000008435	643.0491895	453.3880741	323.4553931	288.4668104	222.0301826	314.8230248	473.2975522	275.1066726	0.782537932	0.008765425	0.152604793	Rdh13	7	4427769	4448648	-	6595	protein_coding	retinol dehydrogenase 13 (all-trans and 9-cis) [Source:MGI Symbol;Acc:MGI:1918732]	adh_short
ENSMUSG00000021313	547.1021676	298.1941123	432.9025351	273.4944846	273.9946934	92.16558116	426.0662717	213.2182531	0.999751986	0.008772662	0.152604793	Ryr2	13	11567988	12121831	-	28790	protein_coding	ryanodine receptor 2, cardiac [Source:MGI Symbol;Acc:MGI:99685]	SPRY
ENSMUSG00000046413	196.9976089	64.29464132	98.69786918	51.90406277	48.18527367	41.0638728	119.9967064	47.05106975	1.351899853	0.008778799	0.152604793	Irx3os	8	92527043	92534167	+	3725	lncRNA	iroquois homeobox 3, opposite strand [Source:MGI Symbol;Acc:MGI:2441953]	-
ENSMUSG00000084106	2058.778119	3049.561349	2636.503476	3715.133108	3399.423817	3590.807543	2581.614315	3568.454823	-0.467135802	0.008812475	0.153008044	Gm6136	1	86836515	86837405	-	891	processed_pseudogene	predicted pseudogene 6136 [Source:MGI Symbol;Acc:MGI:3646897]	-
ENSMUSG00000025468	66.34634495	110.8528299	26.38457889	19.96310107	25.50985077	3.650122026	67.86125123	16.37435795	2.052100773	0.008824748	0.153039151	Caly	7	139649793	139662461	-	2401	protein_coding	calcyon neuron-specific vesicular protein [Source:MGI Symbol;Acc:MGI:1915816]	Calcyon
ENSMUSG00000037062	1660.70005	1689.397127	1853.760969	2568.252952	2134.324181	2303.226999	1734.619382	2335.268044	-0.428832228	0.008860042	0.153354738	Sh3glb1	3	144389439	144426096	-	7467	protein_coding	SH3-domain GRB2-like B1 (endophilin) [Source:MGI Symbol;Acc:MGI:1859730]	SH3_1
ENSMUSG00000040351	653.2563195	614.1246774	852.1241775	1291.612639	845.6043124	1059.447918	706.5017248	1065.554957	-0.592324569	0.00886395	0.153354738	Ankib1	5	3740000	3852925	-	8541	protein_coding	ankyrin repeat and IBR domain containing 1 [Source:MGI Symbol;Acc:MGI:1918047]	IBR
ENSMUSG00000051331	774.7211664	331.4499613	381.110584	301.4428261	224.8646105	295.6598841	495.7605705	273.9891069	0.85582773	0.008909518	0.153789473	Cacna1c	6	118564201	119173851	-	21864	protein_coding	calcium channel, voltage-dependent, L type, alpha 1C subunit [Source:MGI Symbol;Acc:MGI:103013]	Ion_trans
ENSMUSG00000022890	2699.785883	2827.85569	2482.104829	1653.942923	2210.853733	1997.529279	2669.915467	1954.108645	0.450110965	0.008910142	0.153789473	Atp5j	16	84624754	84632513	-	3130	protein_coding	ATP synthase, H+ transporting, mitochondrial F0 complex, subunit F [Source:MGI Symbol;Acc:MGI:107777]	-
ENSMUSG00000084319	5846.64406	6644.518622	5427.405598	5540.758701	3605.392242	3277.80958	5972.856093	4141.320174	0.52838962	0.008923216	0.153808598	Tpt1-ps3	6	99854777	99855295	-	519	processed_pseudogene	tumor protein, translationally-controlled, pseudogene 3 [Source:MGI Symbol;Acc:MGI:2664997]	-
ENSMUSG00000064061	610.3863735	971.0707895	936.1639473	1540.153247	1294.388724	1012.908862	839.2070368	1282.483611	-0.611800681	0.008938981	0.153808598	Dzip3	16	48744595	48814528	-	9081	protein_coding	DAZ interacting protein 3, zinc finger [Source:MGI Symbol;Acc:MGI:1917433]	-
ENSMUSG00000039585	1372.858984	1181.691166	1441.379773	2190.950342	1824.426734	1593.278264	1331.976641	1869.55178	-0.488788733	0.00894285	0.153808598	Myo9a	9	59658179	59836149	+	13034	protein_coding	myosin IXa [Source:MGI Symbol;Acc:MGI:107735]	Myosin_head
ENSMUSG00000025393	6059.973076	8779.544125	8929.714144	11131.42515	10405.18468	11038.88154	7923.077115	10858.49713	-0.454701241	0.008978186	0.154216007	Atp5b	10	127919142	127926260	+	4237	protein_coding	ATP synthase, H+ transporting mitochondrial F1 complex, beta subunit [Source:MGI Symbol;Acc:MGI:107801]	ATP-synt_ab
ENSMUSG00000031383	183.7283399	146.3257354	129.9684812	309.4280665	293.8356885	212.619608	153.3408522	271.961121	-0.826411356	0.008997569	0.154216007	Dusp9	X	72683025	72687120	+	2722	protein_coding	dual specificity phosphatase 9 [Source:MGI Symbol;Acc:MGI:2387107]	DSPc
ENSMUSG00000084131	20.41425998	83.13962239	18.56692589	37.92989203	779.4676623	261.8962554	40.70693609	359.7646032	-3.145045832	0.008998222	0.154216007	Rpl3-ps2	X	73214259	73215472	+	1214	processed_pseudogene	ribosomal protein L3, pseudogene 2 [Source:MGI Symbol;Acc:MGI:3645345]	-
ENSMUSG00000090963	10.20712999	7.75969809	10.74927288	65.87823352	28.34427863	30.11350672	9.572033654	41.44533962	-2.111087841	0.00901787	1	Gm17655	5	110194005	110220379	-	1776	protein_coding	predicted gene, 17655 [Source:MGI Symbol;Acc:MGI:4937289]	KRAB
ENSMUSG00000042079	4110.411248	4233.469572	4855.739722	2166.994621	3313.446172	3701.223735	4399.873514	3060.554842	0.523577354	0.009070345	0.155269837	Hnrnpf	6	117877285	117902583	+	3047	protein_coding	heterogeneous nuclear ribonucleoprotein F [Source:MGI Symbol;Acc:MGI:2138741]	RRM_1
ENSMUSG00000021598	1953.644681	1379.009203	1286.981126	794.5314224	1147.943284	1141.575664	1539.878337	1028.01679	0.58276672	0.009099538	0.15558719	Med10	13	69950514	69964223	+	4491	protein_coding	mediator complex subunit 10 [Source:MGI Symbol;Acc:MGI:106331]	-
ENSMUSG00000056305	459.3208497	476.6671684	600.0048681	682.7380565	735.0616258	864.1663897	511.9976287	760.6553573	-0.57092424	0.009121302	0.155776899	Usp39	6	72295661	72322167	-	2445	protein_coding	ubiquitin specific peptidase 39 [Source:MGI Symbol;Acc:MGI:107622]	UCH
ENSMUSG00000000751	1032.961555	1372.358034	1202.941356	1756.752894	1540.983948	1710.9947	1202.753648	1669.577181	-0.473324165	0.009150706	0.15596446	Rpa1	11	75188992	75239150	-	5578	protein_coding	replication protein A1 [Source:MGI Symbol;Acc:MGI:1915525]	tRNA_anti
ENSMUSG00000024642	449.1137197	446.7369043	743.654242	953.2380759	862.6108796	749.1875459	546.501622	855.0121671	-0.644962472	0.009153646	0.15596446	Tle4	19	14425514	14575415	-	5702	protein_coding	transducin-like enhancer of split 4 [Source:MGI Symbol;Acc:MGI:104633]	-
ENSMUSG00000007888	477.6936836	429.0004515	324.4325997	197.6347006	269.270647	278.3218045	410.3755783	248.4090507	0.723438154	0.009167203	0.156013405	Crlf1	8	70945808	70956731	+	1644	protein_coding	cytokine receptor-like factor 1 [Source:MGI Symbol;Acc:MGI:1340030]	fn3
ENSMUSG00000022199	3947.097168	1691.614184	1604.573279	1262.666142	1547.597613	1549.4768	2414.42821	1453.246852	0.732389255	0.009178959	0.156031613	Slc22a17	14	55143761	55150589	-	4517	protein_coding	solute carrier family 22 (organic cation transporter), member 17 [Source:MGI Symbol;Acc:MGI:1926225]	-
ENSMUSG00000054843	1170.75781	2024.172673	2738.132965	3887.813933	2759.787929	2768.617557	1977.687816	3138.739806	-0.666241657	0.00919335	0.156094528	Atrnl1	19	57599466	58121775	+	6586	protein_coding	attractin like 1 [Source:MGI Symbol;Acc:MGI:2147749]	Lectin_C
ENSMUSG00000028689	855.3574934	390.2019611	312.7061202	239.5572128	308.9526371	290.1847011	519.4218582	279.5648503	0.893594442	0.009210623	0.156206169	Ccdc163	4	116565706	116608403	+	2519	protein_coding	coiled-coil domain containing 163 [Source:MGI Symbol;Acc:MGI:1915644]	-
ENSMUSG00000043019	744.0997764	1074.163921	957.662493	1579.081294	1252.817115	1205.452799	925.3087303	1345.783736	-0.540502992	0.009266121	0.156965086	Edem3	1	151631122	151697802	+	6381	protein_coding	ER degradation enhancer, mannosidase alpha-like 3 [Source:MGI Symbol;Acc:MGI:1914217]	-
ENSMUSG00000029376	622.6349295	782.6209788	753.4263083	569.9465354	465.7909788	393.3006483	719.5607389	476.3460542	0.59543303	0.009317993	0.157660865	Mthfd2l	5	91078976	91169227	+	6645	protein_coding	methylenetetrahydrofolate dehydrogenase (NADP+ dependent) 2-like [Source:MGI Symbol;Acc:MGI:1915871]	-
ENSMUSG00000085755	40.82851997	25.49615087	13.68089276	0	0.944809288	7.300244053	26.6685212	2.748351113	3.263864503	0.009336108	1	Gm13496	2	38886725	38888270	-	1165	lncRNA	predicted gene 13496 [Source:MGI Symbol;Acc:MGI:3651033]	-
ENSMUSG00000025135	1680.093597	2245.878333	2247.575239	1447.324827	1501.301958	1523.925946	2057.849056	1490.85091	0.464928728	0.009376983	0.158362738	Anapc11	11	120489247	120499024	+	5057	protein_coding	anaphase promoting complex subunit 11 [Source:MGI Symbol;Acc:MGI:1913406]	-
ENSMUSG00000062270	1358.569002	2554.0492	3040.089812	3892.804708	3306.832507	3503.204615	2317.569338	3567.613943	-0.622306382	0.009381165	0.158362738	Morf4l1	9	89973718	89996827	-	9754	protein_coding	mortality factor 4 like 1 [Source:MGI Symbol;Acc:MGI:1096551]	-
ENSMUSG00000050395	0	0	0	0.998155053	18.89618575	11.86289659	0	10.5857458	-5.799287663	0.009385793	1	Tnfsf15	4	63642840	63663350	-	5828	protein_coding	tumor necrosis factor (ligand) superfamily, member 15 [Source:MGI Symbol;Acc:MGI:2180140]	-
ENSMUSG00000063659	1390.211105	992.1328272	1316.297325	1940.413424	1721.442522	1571.377532	1232.880419	1744.411159	-0.500321091	0.009394759	0.158384377	Zbtb18	1	177269917	177278330	+	6138	protein_coding	zinc finger and BTB domain containing 18 [Source:MGI Symbol;Acc:MGI:1353609]	BTB
ENSMUSG00000103897	0	0	0	10.97970559	17.95137647	1.825061013	0	10.25204769	-5.751628022	0.009400611	1	Pcdhga8	18	37858759	37974926	+	4730	protein_coding	protocadherin gamma subfamily A, 8 [Source:MGI Symbol;Acc:MGI:1935221]	Cadherin
ENSMUSG00000095690	146.9826719	113.0698865	159.28468	262.514779	296.6701163	196.1940589	139.7790794	251.7929848	-0.847853782	0.009410765	0.158384377	Rab11b-ps2	19	7375789	7376442	-	654	processed_pseudogene	RAB11B, member RAS oncogene family, pseudogene 2 [Source:MGI Symbol;Acc:MGI:3643959]	Ras
ENSMUSG00000041995	2326.204925	2572.894181	2732.269725	1294.607104	1830.09559	2173.647667	2543.78961	1766.116787	0.526213558	0.009414987	0.158384377	Zbed3	13	95460120	95474349	+	2231	protein_coding	zinc finger, BED type containing 3 [Source:MGI Symbol;Acc:MGI:1919364]	-
ENSMUSG00000093565	91.86416993	29.93026406	16.61251263	1.996310107	6.613665013	16.42554912	46.13564888	8.345174746	2.460984363	0.009459842	1	Rab26os	17	24747222	24747718	+	497	lncRNA	RAB26, member RAS oncogene family, opposite strand [Source:MGI Symbol;Acc:MGI:1922864]	-
ENSMUSG00000054640	758.3897584	966.6366763	1293.821572	1895.496446	1402.096983	1288.493075	1006.282669	1528.695501	-0.602926102	0.009464434	0.159032978	Slc8a1	17	81680534	82045806	-	18807	protein_coding	solute carrier family 8 (sodium/calcium exchanger), member 1 [Source:MGI Symbol;Acc:MGI:107956]	Na_Ca_ex
ENSMUSG00000054855	16.33140799	16.62792448	16.61251263	42.92066729	59.52298512	58.40195242	16.52394837	53.61520161	-1.698533571	0.009489018	0.159048439	Rnd1	15	98561302	98575342	-	2967	protein_coding	Rho family GTPase 1 [Source:MGI Symbol;Acc:MGI:2444878]	Ras
ENSMUSG00000059851	2454.814763	925.6211293	902.938922	696.7122272	907.0169161	833.1403525	1427.791605	812.2898319	0.813719128	0.009497328	0.159048439	Kmt5c	7	4743114	4750513	+	4001	protein_coding	lysine methyltransferase 5C [Source:MGI Symbol;Acc:MGI:2385262]	SET
ENSMUSG00000055809	151.0655239	73.1628677	115.3103818	15.97048085	34.95794364	69.3523185	113.1795911	40.093581	1.495054894	0.00951402	0.159048439	Dnaaf3	7	4525932	4535452	-	2224	protein_coding	dynein, axonemal assembly factor 3 [Source:MGI Symbol;Acc:MGI:3588207]	-
ENSMUSG00000043773	257.2196758	266.0467917	269.7090286	193.6420803	135.1077281	123.1916184	264.3251654	150.6471423	0.812085074	0.009520219	0.159048439	1700048O20Rik	9	121766289	121776082	+	2099	lncRNA	RIKEN cDNA 1700048O20 gene [Source:MGI Symbol;Acc:MGI:1920637]	-
ENSMUSG00000098600	41.84923297	0	4.886033128	0	0.944809288	0	15.57842203	0.314936429	5.515328824	0.009520573	1	Mir6929	11	101310013	101310079	-	67	miRNA	microRNA 6929 [Source:MGI Symbol;Acc:MGI:5530680]	-
ENSMUSG00000027823	1364.69328	1650.598637	1644.638751	2358.640391	1883.94972	2144.44669	1553.310222	2129.012267	-0.454822645	0.009530446	0.159048439	Gmps	3	63883527	63930000	+	8105	protein_coding	guanine monophosphate synthetase [Source:MGI Symbol;Acc:MGI:2448526]	GATase
ENSMUSG00000016327	0	0	0	0.998155053	6.613665013	24.63832368	0	10.75004791	-5.822110663	0.00954073	1	Atp1b4	X	37405061	37425646	+	4201	protein_coding	ATPase, (Na+)/K+ transporting, beta 4 polypeptide [Source:MGI Symbol;Acc:MGI:1915071]	-
ENSMUSG00000034911	636.9249115	290.4344142	295.1164009	251.5350734	232.4230848	178.8559793	407.4919089	220.9380458	0.883664476	0.009540749	0.159048439	Ushbp1	8	71836916	71848446	-	6461	protein_coding	USH1 protein network component harmonin binding protein 1 [Source:MGI Symbol;Acc:MGI:1922920]	-
ENSMUSG00000053799	173.5212099	217.2715465	349.8399719	483.1070458	444.0603652	357.7119586	246.8775761	428.2931232	-0.793783152	0.009542355	0.159048439	Exoc6	19	37509327	37672507	+	3876	protein_coding	exocyst complex component 6 [Source:MGI Symbol;Acc:MGI:1351611]	-
ENSMUSG00000024533	637.9456245	575.326187	712.38363	1051.057271	892.8447768	831.3152915	641.8851472	925.0724465	-0.526719907	0.009552491	0.159048439	Spire1	18	67621279	67743860	-	7766	protein_coding	spire type actin nucleation factor 1 [Source:MGI Symbol;Acc:MGI:1915416]	-
ENSMUSG00000105748	79.61561394	8.868226388	11.72647951	0	3.779237151	7.300244053	33.40343994	3.693160401	3.168415506	0.009559314	1	Gm43088	3	137602905	137605251	+	2347	TEC	predicted gene 43088 [Source:MGI Symbol;Acc:MGI:5663225]	-
ENSMUSG00000033669	393.9952177	242.7676974	196.4185317	133.7527771	154.9487232	162.4304302	277.7271489	150.3773102	0.884726555	0.009573496	0.159216617	Zfp7	15	76763459	76776595	+	5816	protein_coding	zinc finger protein 7 [Source:MGI Symbol;Acc:MGI:99208]	KRAB
ENSMUSG00000097042	390.9330787	266.0467917	196.4185317	196.6365455	139.8317746	114.0663133	284.466134	150.1782111	0.922271504	0.009602589	0.15951877	Gm17491	8	22970307	22973348	+	2311	lncRNA	predicted gene, 17491 [Source:MGI Symbol;Acc:MGI:4937125]	-
ENSMUSG00000025794	22258.68837	28930.37154	21570.85905	19134.63237	18313.23842	17225.83837	24253.30632	18224.56972	0.412279286	0.00962149	0.159651127	Rpl14	9	120400510	120403720	+	1651	protein_coding	ribosomal protein L14 [Source:MGI Symbol;Acc:MGI:1914365]	-
ENSMUSG00000063450	3927.703621	1956.552447	2493.831308	1841.596073	1975.59622	1749.320981	2792.695792	1855.504425	0.589956284	0.009642207	0.15981328	Syne2	12	75864908	76157700	+	26726	protein_coding	spectrin repeat containing, nuclear envelope 2 [Source:MGI Symbol;Acc:MGI:2449316]	CH
ENSMUSG00000020812	250.0746848	239.4421125	130.9456878	110.7952109	94.48092876	113.1537828	206.8208284	106.1433075	0.961664525	0.00967289	0.160031196	Snhg16	11	116562430	116575898	+	3353	lncRNA	small nucleolar RNA host gene 16 [Source:MGI Symbol;Acc:MGI:1913543]	-
ENSMUSG00000022119	1443.288181	1230.466411	1417.926814	2294.758468	1821.592307	1621.56671	1363.893802	1912.639161	-0.487538698	0.009685021	0.160031196	Rbm26	14	105344187	105414763	-	7649	protein_coding	RNA binding motif protein 26 [Source:MGI Symbol;Acc:MGI:1921463]	-
ENSMUSG00000002014	1760.729924	2142.785201	2157.672229	1604.035171	1443.668592	1408.034572	2020.395785	1485.246111	0.443999658	0.009688233	0.160031196	Ssr4	X	72830634	72834436	+	3096	protein_coding	signal sequence receptor, delta [Source:MGI Symbol;Acc:MGI:1099464]	-
ENSMUSG00000097702	26.53853798	16.62792448	12.70368613	0	1.889618575	2.73759152	18.62338286	1.542403365	3.579301165	0.009698706	1	Gm26739	8	121325291	121326016	+	427	lncRNA	predicted gene, 26739 [Source:MGI Symbol;Acc:MGI:5477233]	-
ENSMUSG00000025871	1230.979877	1518.683769	1728.678521	2110.099783	1895.287431	2220.186723	1492.780722	2075.191312	-0.475184586	0.009727743	0.160502263	4833439L19Rik	13	54699031	54713248	-	3187	protein_coding	RIKEN cDNA 4833439L19 gene [Source:MGI Symbol;Acc:MGI:1921162]	-
ENSMUSG00000030342	1757.667785	2082.924673	1928.028672	1288.618174	1461.619968	1506.587866	1922.87371	1418.942003	0.438248977	0.009758149	0.160804978	Cd9	6	125437229	125471754	-	2044	protein_coding	CD9 antigen [Source:MGI Symbol;Acc:MGI:88348]	Tetraspannin
ENSMUSG00000023262	663.4634495	488.8609797	497.3981724	333.3837878	374.1444779	371.3999162	549.9075339	359.6427273	0.612583759	0.009775137	0.160804978	Acy1	9	106310180	106315518	-	2966	protein_coding	aminoacylase 1 [Source:MGI Symbol;Acc:MGI:87913]	Peptidase_M20
ENSMUSG00000001228	1912.816161	1735.955316	2455.72025	2735.943001	3752.782491	2374.404378	2034.830575	2954.376623	-0.537767554	0.009779128	0.160804978	Uhrf1	17	56610321	56630486	+	4259	protein_coding	ubiquitin-like, containing PHD and RING finger domains, 1 [Source:MGI Symbol;Acc:MGI:1338889]	ubiquitin
ENSMUSG00000028582	1962.831098	1101.877129	955.7080798	638.8192341	1007.166701	835.877944	1340.138769	827.2879596	0.695803797	0.00982632	0.161271923	Cc2d1b	4	108477137	108491320	+	4771	protein_coding	coiled-coil and C2 domain containing 1B [Source:MGI Symbol;Acc:MGI:2443076]	C2
ENSMUSG00000054604	1905.67117	2187.126333	2586.665938	3550.437525	2727.664413	2962.074024	2226.487813	3080.058654	-0.46804814	0.009840562	0.161271923	Cggbp1	16	64672359	64679870	+	4522	protein_coding	CGG triplet repeat binding protein 1 [Source:MGI Symbol;Acc:MGI:2146370]	-
ENSMUSG00000035953	660.4013105	716.1092809	690.8850843	933.2749748	1039.290216	916.1806286	689.1318919	962.9152733	-0.482721158	0.009841257	0.161271923	Pip4p1	14	51163525	51168313	-	4491	protein_coding	phosphatidylinositol-4,5-bisphosphate 4-phosphatase 1 [Source:MGI Symbol;Acc:MGI:2448501]	-
ENSMUSG00000026209	669.5877275	1013.194865	982.0926587	1321.557291	1247.14826	1283.930423	888.2917503	1284.211991	-0.531894425	0.009851702	0.161271923	Dnpep	1	75284540	75294634	-	4289	protein_coding	aspartyl aminopeptidase [Source:MGI Symbol;Acc:MGI:1278328]	Peptidase_M18
novel.1135	0	0	0	10.97970559	11.33771145	6.387713546	0	9.568376861	-5.652242623	0.009886422	1	-	3	69171003	69178845	+	439	-	- && - && -	-
ENSMUSG00000032042	2012.846034	2193.777503	2328.683389	2788.845219	2802.304347	3040.551648	2178.435642	2877.233738	-0.401393351	0.009890876	0.161731887	Srpr	9	35111471	35159269	+	3364	protein_coding	signal recognition particle receptor ('docking protein') [Source:MGI Symbol;Acc:MGI:1914648]	-
novel.835	0	0	0	11.97786064	11.33771145	5.475183039	0	9.596918377	-5.65637308	0.009953719	1	-	17	69602423	69610611	-	442	-	- && - && -	-
ENSMUSG00000063838	1287.119092	1173.931468	1021.180924	589.9096365	878.6726375	892.4548354	1160.743828	787.0123698	0.560199475	0.009975209	0.162928421	Cdc42ep5	7	4154259	4167859	-	1288	protein_coding	CDC42 effector protein (Rho GTPase binding) 5 [Source:MGI Symbol;Acc:MGI:1929745]	PBD
ENSMUSG00000104145	71.44990995	19.95350937	10.74927288	0.998155053	5.668855726	8.212774559	34.0508974	4.959928446	2.772723674	0.01000364	1	D130019J16Rik	1	137862927	137865084	+	2158	TEC	RIKEN cDNA D130019J16 gene [Source:MGI Symbol;Acc:MGI:2443523]	-
ENSMUSG00000019254	2935.570586	1699.373882	1908.48454	1410.39309	1611.844645	1440.88567	2181.143002	1487.707802	0.552068777	0.010035631	0.16359915	Ppp1r12c	7	4484519	4504679	-	4960	protein_coding	protein phosphatase 1, regulatory subunit 12C [Source:MGI Symbol;Acc:MGI:1924258]	-
ENSMUSG00000041205	5.103564996	0	3.908826502	44.9169774	7.558474301	28.2884457	3.004130499	26.92129913	-3.150275233	0.010037954	1	Map6d1	16	20052053	20060108	-	3280	protein_coding	MAP6 domain containing 1 [Source:MGI Symbol;Acc:MGI:3607784]	-
ENSMUSG00000027378	429.7201727	584.1944133	511.0790652	663.7731104	831.4321731	759.2253815	508.3312171	751.4768883	-0.564428797	0.010054963	0.16359915	Nphp1	2	127582652	127630817	-	2708	protein_coding	nephronophthisis 1 (juvenile) homolog (human) [Source:MGI Symbol;Acc:MGI:1858233]	SH3_1
ENSMUSG00000048277	946.2009503	599.7138095	633.2298933	404.2527966	496.9696853	507.3669617	726.3815511	469.5298145	0.629424227	0.010060069	0.16359915	Syngr2	11	117700494	117705109	+	1776	protein_coding	synaptogyrin 2 [Source:MGI Symbol;Acc:MGI:1328324]	-
ENSMUSG00000038884	385.8295137	297.085584	201.3045649	137.7453974	189.9066668	162.4304302	294.7398875	163.3608314	0.85077367	0.010063654	0.16359915	Shfl	9	20779938	20785603	+	3417	protein_coding	shiftless antiviral inhibitor of ribosomal frameshifting [Source:MGI Symbol;Acc:MGI:2441788]	Fibrinogen_C
ENSMUSG00000012429	709.3955345	573.1091304	444.6290146	357.3395091	327.8488228	416.113911	575.7112265	367.1007476	0.648830933	0.010072294	0.16359915	Mplkip	13	17869777	17874333	+	4503	protein_coding	M-phase specific PLK1 intereacting protein [Source:MGI Symbol;Acc:MGI:1913558]	-
ENSMUSG00000079426	638.9663375	1090.791846	1073.950081	1214.7547	1397.372936	1621.56671	934.5694216	1411.231449	-0.59479823	0.010099481	0.163858468	Arpc4	6	113355076	113367409	+	2321	protein_coding	actin related protein 2/3 complex, subunit 4 [Source:MGI Symbol;Acc:MGI:1915339]	-
ENSMUSG00000043913	287.8410658	140.7830939	177.8516058	81.84871437	133.2181096	81.21521509	202.1585885	98.76067967	1.033785124	0.010131262	0.164191657	Ccdc60	5	116262700	116427044	-	4703	protein_coding	coiled-coil domain containing 60 [Source:MGI Symbol;Acc:MGI:2141043]	-
ENSMUSG00000100215	623.6556425	638.5123	456.3554941	1080.003768	631.1326041	964.5447455	572.8411455	891.8937058	-0.638985613	0.01015103	0.164329639	Gm8292	1	55374560	55374955	+	396	processed_pseudogene	predicted gene 8292 [Source:MGI Symbol;Acc:MGI:3648460]	Ribosomal_S24e
ENSMUSG00000006335	447.0722937	452.2795458	274.5950618	161.7011186	221.0853733	287.4471096	391.3156338	223.4112005	0.80744967	0.010231004	0.165440887	Tfpt	7	3623323	3632928	-	1201	protein_coding	TCF3 (E2A) fusion partner [Source:MGI Symbol;Acc:MGI:1916964]	-
ENSMUSG00000041921	448.0930067	293.7599991	238.4384166	196.6365455	191.7962854	172.4682657	326.7638075	186.9670322	0.805589954	0.010267733	0.165851147	Metap1d	2	71283620	71355538	+	4537	protein_coding	methionyl aminopeptidase type 1D (mitochondrial) [Source:MGI Symbol;Acc:MGI:1913809]	Peptidase_M24
ENSMUSG00000108057	30.62138998	13.30233958	0	0	0	0.912530507	14.64124319	0.304176836	5.424524514	0.010317056	1	Gm44234	6	77300889	77301788	-	900	TEC	predicted gene, 44234 [Source:MGI Symbol;Acc:MGI:5690626]	-
ENSMUSG00000026032	602.2206695	732.7372053	430.9481219	320.4077721	408.1576123	386.0004043	588.6353323	371.5219296	0.663131223	0.010347275	0.166834343	Ndufb3	1	58625543	58635123	+	763	protein_coding	NADH:ubiquinone oxidoreductase subunit B3 [Source:MGI Symbol;Acc:MGI:1913745]	-
ENSMUSG00000071550	113.2991429	12.19381128	27.36178552	6.987085373	17.95137647	3.650122026	50.9515799	9.529527955	2.419810951	0.010364889	1	Cfap44	16	44215159	44302791	+	8405	protein_coding	cilia and flagella associated protein 44 [Source:MGI Symbol;Acc:MGI:1277238]	-
ENSMUSG00000027187	1756.647072	1847.916674	1914.347779	1194.791599	1276.437348	1560.427166	1839.637175	1343.885371	0.452850717	0.010365751	0.166834343	Cat	2	103284194	103315505	-	2613	protein_coding	catalase [Source:MGI Symbol;Acc:MGI:88271]	Catalase
ENSMUSG00000067924	1368.776132	1283.67577	1025.08975	932.2768198	799.3086573	875.1167558	1225.847217	868.9007443	0.496425727	0.010379883	0.166834343	Rtl8b	X	52671144	52672375	-	1232	protein_coding	retrotransposon Gag like 8B [Source:MGI Symbol;Acc:MGI:3576504]	-
ENSMUSG00000052911	3578.619775	2076.273503	2201.646527	1628.989047	1787.579172	1939.127326	2618.846602	1785.231849	0.552821792	0.010406818	0.166834343	Lamb2	9	108356935	108367729	+	6082	protein_coding	laminin, beta 2 [Source:MGI Symbol;Acc:MGI:99916]	Laminin_EGF
ENSMUSG00000005886	1011.526582	1046.450714	1110.106727	1627.990892	1367.139039	1345.982497	1056.028008	1447.037476	-0.454262092	0.010408935	0.166834343	Ncoa2	1	13209329	13444307	-	15642	protein_coding	nuclear receptor coactivator 2 [Source:MGI Symbol;Acc:MGI:1276533]	DUF1518
ENSMUSG00000036281	1510.655239	563.1323757	641.0475464	489.0959761	586.7265676	469.9532109	904.9450536	515.2585849	0.812685163	0.01041858	0.166834343	Snapc4	2	26252777	26270665	-	6622	protein_coding	small nuclear RNA activating complex, polypeptide 4 [Source:MGI Symbol;Acc:MGI:2443935]	-
ENSMUSG00000029213	1006.423017	1219.381128	1161.898678	938.2657501	583.8921398	777.4759916	1129.234274	766.5446272	0.559040023	0.010425818	0.166834343	Commd8	5	72313918	72325532	-	4107	protein_coding	COMM domain containing 8 [Source:MGI Symbol;Acc:MGI:1343485]	-
ENSMUSG00000025260	1459.619589	1633.970712	1444.311393	885.3635323	1212.190316	1145.225786	1512.633898	1080.926545	0.48448406	0.010427403	0.166834343	Hsd17b10	X	150784841	150787438	+	1298	protein_coding	hydroxysteroid (17-beta) dehydrogenase 10 [Source:MGI Symbol;Acc:MGI:1333871]	adh_short
ENSMUSG00000095550	0	0	9.772066255	87.83764469	14.17213931	7.300244053	3.257355418	36.43667602	-3.465127021	0.010431167	1	Gm21671	5	26153251	26159415	-	2421	protein_coding	predicted gene, 21671 [Source:MGI Symbol;Acc:MGI:5435026]	-
ENSMUSG00000026384	328.6695858	468.9074703	575.5747024	1028.099705	580.1129026	650.6342512	457.7172528	752.9489529	-0.7176565	0.010431431	0.166834343	Ptpn4	1	119580197	119765343	-	11321	protein_coding	protein tyrosine phosphatase, non-receptor type 4 [Source:MGI Symbol;Acc:MGI:1099792]	Y_phosphatase
ENSMUSG00000026875	276.6132228	213.9459616	136.8089276	122.7730716	95.42573805	105.8535388	209.122704	108.0174495	0.953028747	0.010516809	0.168015805	Traf1	2	34831762	34851784	-	8819	protein_coding	TNF receptor-associated factor 1 [Source:MGI Symbol;Acc:MGI:101836]	-
ENSMUSG00000025204	715.5198125	1150.652374	998.7051713	553.9760546	658.5320735	698.998368	954.9591192	637.168832	0.583345208	0.010535715	0.168024911	Ndufb8	19	44537011	44543879	-	3146	protein_coding	NADH:ubiquinone oxidoreductase subunit B8 [Source:MGI Symbol;Acc:MGI:1914514]	-
ENSMUSG00000032776	94.92630893	38.79849045	97.72066255	186.654995	199.3547597	123.1916184	77.14848731	169.733791	-1.134923348	0.010540393	0.168024911	Mctp2	7	71727578	71956356	-	12351	protein_coding	multiple C2 domains, transmembrane 2 [Source:MGI Symbol;Acc:MGI:2685335]	C2
ENSMUSG00000030805	1961.810385	1384.551845	1117.92438	838.4502448	1043.069454	1098.68673	1488.095536	993.4021427	0.582824868	0.010554016	0.168058607	Stx4a	7	127423466	127448191	+	2364	protein_coding	syntaxin 4A (placental) [Source:MGI Symbol;Acc:MGI:893577]	SNARE
ENSMUSG00000116964	18.37283399	18.84498108	18.56692589	0	3.779237151	0	18.59491365	1.259745717	3.87994631	0.010566849	1	Gm46555	16	92254365	92259378	+	664	lncRNA	predicted gene, 46555 [Source:MGI Symbol;Acc:MGI:5826192]	-
ENSMUSG00000097487	148.0033849	157.4110184	144.6265806	66.87638857	76.5295523	86.69039813	150.0136613	76.69877966	0.966976918	0.010568061	0.168098934	Ptges3l	11	101309638	101316159	-	2108	protein_coding	prostaglandin E synthase 3 like [Source:MGI Symbol;Acc:MGI:1916146]	-
ENSMUSG00000020018	460.3415627	479.9927533	294.1391943	151.7195681	309.8974463	235.4328707	411.4911701	232.3499617	0.823617888	0.010596038	0.168360547	Snrpf	10	93418891	93425568	-	861	protein_coding	small nuclear ribonucleoprotein polypeptide F [Source:MGI Symbol;Acc:MGI:1917128]	-
ENSMUSG00000079593	276.6132228	301.5196972	246.2560696	120.7767614	200.299569	150.5675336	274.7963299	157.2146213	0.80484134	0.010616597	0.168503855	4933416I08Rik	X	52576568	52610946	-	1374	protein_coding	RIKEN cDNA 4933416I08 gene [Source:MGI Symbol;Acc:MGI:1918409]	-
ENSMUSG00000069045	24.49711198	9.976754687	0	0	0	0	11.49128889	0	6.036893779	0.010623943	1	Ddx3y	Y	1260771	1286629	-	5199	protein_coding	DEAD box helicase 3, Y-linked [Source:MGI Symbol;Acc:MGI:1349406]	DEAD
ENSMUSG00000103715	151.0655239	76.4884526	87.9485963	27.94834149	59.52298512	37.41375077	105.1675243	41.62835913	1.336648164	0.010647586	0.168812129	4933431K14Rik	9	85631131	85632482	+	1352	TEC	RIKEN cDNA 4933431K14 gene [Source:MGI Symbol;Acc:MGI:1918545]	-
ENSMUSG00000097098	54.09778896	6.651169791	4.886033128	0	3.779237151	0.912530507	21.87833063	1.563922552	3.800353592	0.010665897	1	9330111N05Rik	13	81111007	81276983	+	5297	lncRNA	RIKEN cDNA 9330111N05 gene [Source:MGI Symbol;Acc:MGI:2443112]	-
ENSMUSG00000029119	340.9181417	327.0158481	409.4495761	448.1716189	616.9604648	587.6696462	359.1278553	550.93391	-0.617198599	0.010667351	0.168812129	Man2b2	5	36964265	36987997	-	3528	protein_coding	mannosidase 2, alpha B2 [Source:MGI Symbol;Acc:MGI:1195262]	-
ENSMUSG00000020893	1067.665797	1169.497355	1084.699354	741.6292046	890.9551582	758.312851	1107.287502	796.9657379	0.474286658	0.010675769	0.168812129	Per1	11	68986043	69000786	+	5631	protein_coding	period circadian clock 1 [Source:MGI Symbol;Acc:MGI:1098283]	-
ENSMUSG00000031365	949.2630893	887.9311671	912.7109883	1431.354346	1112.040532	1267.504874	916.6350816	1270.299917	-0.470589224	0.01068661	0.168812129	Zfp275	X	72386227	72402686	+	6745	protein_coding	zinc finger protein 275 [Source:MGI Symbol;Acc:MGI:1350985]	zf-C2H2
ENSMUSG00000004952	1346.320446	793.7062618	632.2526867	415.2325022	557.4374797	694.4357155	924.0931315	555.7018991	0.733402898	0.010700628	0.168812129	Rasa4	5	136112770	136140714	+	7485	protein_coding	RAS p21 protein activator 4 [Source:MGI Symbol;Acc:MGI:1858600]	C2
ENSMUSG00000033253	2612.004565	940.0319972	1039.74785	792.5351123	1047.7935	808.5020288	1530.594804	882.943547	0.793767355	0.010705385	0.168812129	Szt2	4	118219940	118266470	-	11947	protein_coding	SZT2 subunit of KICSTOR complex [Source:MGI Symbol;Acc:MGI:3033336]	-
ENSMUSG00000104686	0	43.23260364	13.68089276	0	0	1.825061013	18.97116547	0.608353671	4.934632727	0.010717675	1	Gm42815	5	138617550	138619019	+	1470	TEC	predicted gene 42815 [Source:MGI Symbol;Acc:MGI:5662952]	-
ENSMUSG00000017721	1359.589715	1894.474862	1770.698405	1993.315641	2518.861561	2506.721302	1674.920994	2339.632835	-0.482370924	0.010727608	0.168980079	Pigt	2	164339440	164350221	+	3856	protein_coding	phosphatidylinositol glycan anchor biosynthesis, class T [Source:MGI Symbol;Acc:MGI:1926178]	-
ENSMUSG00000022228	1781.144184	1382.334788	1072.972875	1057.046201	941.0300505	902.492671	1412.150616	966.8563076	0.546537955	0.010780303	0.169627142	Zscan26	13	21626350	21637900	-	4366	protein_coding	zinc finger and SCAN domain containing 26 [Source:MGI Symbol;Acc:MGI:3531417]	SCAN
ENSMUSG00000023191	3561.267654	3020.739614	3289.277502	1871.540725	2656.803717	2627.175328	3290.428256	2385.173257	0.464100763	0.010799837	0.169751583	P3h3	6	124818052	124834715	-	3930	protein_coding	prolyl 3-hydroxylase 3 [Source:MGI Symbol;Acc:MGI:1315208]	-
ENSMUSG00000028458	305.1931868	319.25615	277.5266817	337.376408	581.0577119	538.3929989	300.6586728	485.6090396	-0.692302473	0.0108249	0.169962576	Tesk1	4	43441939	43448064	+	4434	protein_coding	testis specific protein kinase 1 [Source:MGI Symbol;Acc:MGI:1201675]	Pkinase_Tyr
ENSMUSG00000036391	416.4509037	497.7292061	503.2614122	872.3875166	620.739702	634.2087021	472.4805073	709.1119735	-0.585524696	0.010837926	0.169984319	Sec24a	11	51583091	51654461	-	10683	protein_coding	Sec24 related gene family, member A (S. cerevisiae) [Source:MGI Symbol;Acc:MGI:1924621]	-
ENSMUSG00000022217	124.5269859	55.42641493	67.42725716	25.95203139	27.39946934	37.41375077	82.46021933	30.25508383	1.446060978	0.010854406	0.17006012	Emc9	14	55818973	55822759	-	2465	protein_coding	ER membrane protein complex subunit 9 [Source:MGI Symbol;Acc:MGI:1934682]	-
ENSMUSG00000021670	607.3242345	498.8377344	661.5688855	935.2712849	744.5097187	890.6297744	589.2436181	856.8035927	-0.539568439	0.010893909	0.170496103	Hmgcr	13	96785475	96807444	-	7275	protein_coding	3-hydroxy-3-methylglutaryl-Coenzyme A reductase [Source:MGI Symbol;Acc:MGI:96159]	-
ENSMUSG00000105556	0	0	0	12.97601569	13.22733003	2.73759152	0	9.64697908	-5.663626409	0.010945224	1	Gm43080	3	36023533	36026175	-	2643	TEC	predicted gene 43080 [Source:MGI Symbol;Acc:MGI:5663217]	-
ENSMUSG00000028607	524.6464816	634.0781868	625.4122403	837.4520897	872.0589725	817.6273339	594.7123029	842.3794654	-0.502366077	0.010961035	0.170941963	Cpt2	4	107761178	107780807	-	2391	protein_coding	carnitine palmitoyltransferase 2 [Source:MGI Symbol;Acc:MGI:109176]	-
ENSMUSG00000033429	380.7259487	301.5196972	286.3215413	194.6402354	200.299569	200.7567114	322.8557291	198.5655053	0.70123604	0.01097276	0.170941963	Mcee	7	64042355	64061873	+	956	protein_coding	methylmalonyl CoA epimerase [Source:MGI Symbol;Acc:MGI:1920974]	-
ENSMUSG00000026383	511.3772126	524.3338852	748.5402752	809.5037482	946.6989062	880.5919389	594.7504577	878.9315311	-0.563042227	0.010973665	0.170941963	Epb41l5	1	119472767	119576730	-	14758	protein_coding	erythrocyte membrane protein band 4.1 like 5 [Source:MGI Symbol;Acc:MGI:103006]	Band_41
ENSMUSG00000071302	519.5429166	417.9151686	385.9966171	310.4262216	247.5400334	287.4471096	441.1515674	281.8044548	0.646731862	0.010974139	0.170941963	2610044O15Rik8	8	129942835	129960887	-	3859	protein_coding	RIKEN cDNA 2610044O15 gene [Source:MGI Symbol;Acc:MGI:1919389]	-
ENSMUSG00000020581	0	23.27909427	10.74927288	0	0	0	11.34278905	0	6.01726258	0.010979182	1	Agr2	12	36042906	36054086	+	1291	protein_coding	anterior gradient 2 [Source:MGI Symbol;Acc:MGI:1344405]	-
ENSMUSG00000053560	1443.288181	2130.59139	1747.245446	4010.587004	2896.785276	1596.928387	1773.708339	2834.766889	-0.676437939	0.010980931	0.170941963	Ier2	8	85387960	85389483	-	1524	protein_coding	immediate early response 2 [Source:MGI Symbol;Acc:MGI:104815]	-
ENSMUSG00000026655	630.8006335	850.241205	852.1241775	1241.704886	1156.446568	964.5447455	777.7220053	1120.898733	-0.527265716	0.011015354	0.171206486	Fam107b	2	3571525	3783179	+	4329	protein_coding	family with sequence similarity 107, member B [Source:MGI Symbol;Acc:MGI:1913790]	-
ENSMUSG00000051335	35.72495497	54.31788663	72.31329029	125.7675367	128.4940631	107.6785998	54.11871063	120.6467332	-1.155601268	0.011027675	0.171206486	Gfod1	13	43348721	43457648	-	7208	protein_coding	glucose-fructose oxidoreductase domain containing 1 [Source:MGI Symbol;Acc:MGI:2145304]	GFO_IDH_MocA
ENSMUSG00000044216	17.35212099	12.19381128	4.886033128	0	0.944809288	0	11.4773218	0.314936429	5.073127611	0.011032655	1	Kcnj4	15	79367915	79389442	-	2152	protein_coding	potassium inwardly-rectifying channel, subfamily J, member 4 [Source:MGI Symbol;Acc:MGI:104743]	-
ENSMUSG00000042985	603.2413825	1560.807844	1481.445244	1614.016721	1947.251942	2478.432856	1215.164824	2013.23384	-0.728538797	0.011033098	0.171206486	Upk3b	5	136067350	136075341	+	3530	protein_coding	uroplakin 3B [Source:MGI Symbol;Acc:MGI:2140882]	-
ENSMUSG00000026766	1257.518415	1433.32709	1407.177541	1903.481687	1732.780234	1843.311623	1366.007682	1826.524514	-0.41916294	0.011045748	0.17122082	Mmadhc	2	50169893	50186813	-	2012	protein_coding	methylmalonic aciduria (cobalamin deficiency) cblD type, with homocystinuria [Source:MGI Symbol;Acc:MGI:1923786]	-
ENSMUSG00000097240	8.165703994	15.51939618	3.908826502	0	0	0	9.197975559	0	5.714530791	0.011051379	1	Gm26614	9	117702212	117710270	+	3909	lncRNA	predicted gene, 26614 [Source:MGI Symbol;Acc:MGI:5477108]	-
ENSMUSG00000027775	753.2861934	864.6520729	1048.542709	1440.337742	1270.768492	1103.249382	888.8269918	1271.451872	-0.516172737	0.011092875	0.171768986	Mfsd1	3	67490074	67511570	+	3042	protein_coding	major facilitator superfamily domain containing 1 [Source:MGI Symbol;Acc:MGI:1914118]	MFS_1
ENSMUSG00000082844	0	0	0	0	0	45.62652533	0	15.20884178	-6.322230659	0.011095667	1	Gm13537	2	33213183	33213449	+	267	processed_pseudogene	predicted gene 13537 [Source:MGI Symbol;Acc:MGI:3651462]	-
ENSMUSG00000050635	0	0	0	11.97786064	1.889618575	15.51301861	0	9.793499276	-5.686293057	0.011109093	1	Sprr2f	3	92272494	92273749	+	609	protein_coding	small proline-rich protein 2F [Source:MGI Symbol;Acc:MGI:1330349]	-
ENSMUSG00000052133	1713.777126	1447.737958	1589.91518	941.2602153	1352.9669	1084.086242	1583.810088	1126.104452	0.492026675	0.011113452	0.171905331	Sema5b	16	35361515	35485102	+	7080	protein_coding	sema domain, seven thrombospondin repeats (type 1 and type 1-like), transmembrane domain (TM) and short cytoplasmic domain, (semaphorin) 5B [Source:MGI Symbol;Acc:MGI:107555]	Sema
ENSMUSG00000030335	1162.592106	1003.21811	930.3007075	785.5480269	708.6069657	716.3364477	1032.036975	736.8304801	0.486165516	0.011129134	0.171956836	Mrpl51	6	125168764	125173232	+	4043	protein_coding	mitochondrial ribosomal protein L51 [Source:MGI Symbol;Acc:MGI:1913743]	-
ENSMUSG00000060198	337.8560027	472.2330552	359.6120382	268.5037093	249.4296519	208.969486	389.9003654	242.3009491	0.686166341	0.011140335	0.171956836	Gm11353	13	26676537	26677163	+	627	processed_pseudogene	predicted gene 11353 [Source:MGI Symbol;Acc:MGI:3649794]	-
ENSMUSG00000087444	26.53853798	7.75969809	0	0	0	0	11.43274536	0	6.029753172	0.011177627	1	Gm5475	15	100320028	100326031	+	3366	protein_coding	predicted gene 5475 [Source:MGI Symbol;Acc:MGI:3646320]	-
ENSMUSG00000033396	590.9928266	329.2329047	471.9908001	636.822924	788.9157552	740.0622408	464.0721771	721.93364	-0.637031317	0.01118211	0.1724194	Spg11	2	121884001	121948867	-	8042	protein_coding	SPG11, spatacsin vesicle trafficking associated [Source:MGI Symbol;Acc:MGI:2444989]	-
ENSMUSG00000025145	1520.862369	640.7293566	518.8967182	490.0941312	460.1221231	560.293731	893.4961479	503.5033284	0.827443093	0.011208458	0.172643364	Lrrc45	11	120604751	120611954	+	3293	protein_coding	leucine rich repeat containing 45 [Source:MGI Symbol;Acc:MGI:2387183]	-
ENSMUSG00000038425	757.3690454	489.969508	436.8113616	277.4871048	431.7778445	312.9979638	561.383305	340.7543043	0.720101193	0.011221841	0.172667351	Poli	18	70641751	70663691	-	4036	protein_coding	polymerase (DNA directed), iota [Source:MGI Symbol;Acc:MGI:1347081]	IMS
ENSMUSG00000024830	1305.491926	899.0164501	579.4835289	476.1199604	666.0905478	568.5065056	927.9973017	570.2390046	0.702293229	0.011239241	0.17275305	Rps6kb2	19	4203990	4213353	-	5167	protein_coding	ribosomal protein S6 kinase, polypeptide 2 [Source:MGI Symbol;Acc:MGI:1927343]	Pkinase
ENSMUSG00000037664	10945.10549	17923.79406	15547.35741	11539.67057	10100.95609	10470.37503	14805.41899	10703.66723	0.468007235	0.011289061	0.173205143	Cdkn1c	7	143012076	143014787	-	2039	protein_coding	cyclin-dependent kinase inhibitor 1C (P57) [Source:MGI Symbol;Acc:MGI:104564]	-
ENSMUSG00000046516	152.0862369	121.9381128	120.1964149	79.85240426	61.4126037	43.80146432	131.4069216	61.68882409	1.092450649	0.011301253	0.173205143	Cox17	16	38167353	38173125	+	5773	protein_coding	cytochrome c oxidase assembly protein 17, copper chaperone [Source:MGI Symbol;Acc:MGI:1333806]	-
ENSMUSG00000096188	682.8569965	729.4116205	809.1270859	1049.060961	951.4229527	1093.211547	740.4652343	1031.23182	-0.477749285	0.011311255	0.173205143	Cmtm4	8	105074823	105122439	-	7734	protein_coding	CKLF-like MARVEL transmembrane domain containing 4 [Source:MGI Symbol;Acc:MGI:2142888]	-
ENSMUSG00000101523	138.8169679	202.8606786	256.0281359	435.1956032	277.7739306	333.0736349	199.2352608	348.6810562	-0.806801441	0.011332603	0.173205143	Csnk2a1-ps3	1	156351582	156354214	+	2633	processed_pseudogene	casein kinase 2, alpha 1 polypeptide, pseudogene 3 [Source:MGI Symbol;Acc:MGI:3704198]	Pkinase
ENSMUSG00000031985	1223.834886	1364.598336	1580.143113	2067.179115	1762.069321	1859.737172	1389.525445	1896.328536	-0.448440709	0.011364009	0.173205143	Gnpat	8	125589772	125616796	+	3587	protein_coding	glyceronephosphate O-acyltransferase [Source:MGI Symbol;Acc:MGI:1343460]	Acyltransferase
ENSMUSG00000040936	392.9745047	338.1011311	304.8884672	138.7435524	261.7121727	202.5817725	345.3213676	201.0124992	0.780009197	0.011371911	0.173205143	Ulk4	9	120784417	121106263	-	8503	protein_coding	unc-51-like kinase 4 [Source:MGI Symbol;Acc:MGI:1921622]	Pkinase
ENSMUSG00000032244	1497.38597	1477.668222	1549.849708	2203.926358	1823.481925	2013.954828	1508.3013	2013.787704	-0.416876962	0.011374117	0.173205143	Fem1b	9	62699103	62719216	-	6785	protein_coding	fem 1 homolog b [Source:MGI Symbol;Acc:MGI:1335087]	-
ENSMUSG00000038582	36.74566797	98.65901857	99.6750758	171.6826692	168.1760532	166.0805522	78.35992078	168.6464249	-1.106248451	0.011380435	0.173205143	Pptc7	5	122422428	122462344	+	4719	protein_coding	PTC7 protein phosphatase homolog [Source:MGI Symbol;Acc:MGI:2444593]	SpoIIE
ENSMUSG00000049657	436.8651637	374.6825649	469.0591803	630.8339937	587.6713769	656.1094342	426.8689696	624.8716016	-0.549300727	0.011381922	0.173205143	Zbtb5	4	44991242	45012412	-	5606	protein_coding	zinc finger and BTB domain containing 5 [Source:MGI Symbol;Acc:MGI:1924601]	BTB
ENSMUSG00000055302	7447.122042	8393.776277	8693.230141	5615.62033	6572.093405	6633.184252	8178.04282	6273.632662	0.382421286	0.011387271	0.173205143	Mrfap1	5	36952211	36954116	-	1648	protein_coding	Morf4 family associated protein 1 [Source:MGI Symbol;Acc:MGI:1914818]	-
ENSMUSG00000031256	925.7866903	993.2413555	1356.362796	1791.688321	1443.668592	1452.748566	1091.796947	1562.701826	-0.51696563	0.011418243	0.173495508	Cstf2	X	132959936	132987568	+	9180	protein_coding	cleavage stimulation factor, 3' pre-RNA subunit 2 [Source:MGI Symbol;Acc:MGI:1343054]	RRM_1
ENSMUSG00000100053	0	0	1.954413251	18.96494601	12.28252074	12.77542709	0.651471084	14.67429795	-4.451266011	0.011426396	1	Gm28154	1	17685308	17711305	-	4218	lncRNA	predicted gene 28154 [Source:MGI Symbol;Acc:MGI:5578860]	-
ENSMUSG00000027584	72.47062295	44.34113194	49.8375379	24.95387633	16.06175789	7.300244053	55.54976426	16.10529276	1.790261093	0.011465347	0.174030138	Oprl1	2	181356809	181362778	+	3753	protein_coding	opioid receptor-like 1 [Source:MGI Symbol;Acc:MGI:97440]	7tm_1
ENSMUSG00000009090	1400.418235	1578.544297	1381.770169	1825.625592	2020.947066	1967.415772	1453.577567	1937.996144	-0.415167596	0.011501474	0.174231695	Ap1b1	11	4936824	4992791	+	4957	protein_coding	adaptor protein complex AP-1, beta 1 subunit [Source:MGI Symbol;Acc:MGI:1096368]	-
ENSMUSG00000036578	110.2370039	170.713358	69.38167041	38.92804708	60.46779441	47.45158634	116.7773441	48.94914261	1.252475053	0.01150249	0.174231695	Fxyd7	7	30741938	30750892	-	693	protein_coding	FXYD domain-containing ion transport regulator 7 [Source:MGI Symbol;Acc:MGI:1889006]	-
ENSMUSG00000041550	27.55925098	6.651169791	0	0	0	0	11.40347359	0	6.026168047	0.011527141	1	Serpina5	12	104067372	104072396	+	2162	protein_coding	serine (or cysteine) peptidase inhibitor, clade A, member 5 [Source:MGI Symbol;Acc:MGI:107817]	Serpin
ENSMUSG00000038776	266.4060928	328.1243764	314.6605334	112.791521	171.9552904	228.1326266	303.0636675	170.9598127	0.824803019	0.011534781	0.174508214	Ephx1	1	180803775	180848469	-	1950	protein_coding	epoxide hydrolase 1, microsomal [Source:MGI Symbol;Acc:MGI:95405]	EHN
ENSMUSG00000025035	843.1089374	1159.5206	1020.203717	524.031403	774.7436159	741.8873019	1007.611085	680.2207736	0.566401901	0.011562134	0.174508214	Arl3	19	46519535	46561637	-	2490	protein_coding	ADP-ribosylation factor-like 3 [Source:MGI Symbol;Acc:MGI:1929699]	Arf
ENSMUSG00000028959	3349.980063	2297.979163	1930.960292	1491.24365	1947.251942	1759.358817	2526.306506	1732.618136	0.543996767	0.011568501	0.174508214	Fastk	5	24643438	24650285	-	4372	protein_coding	Fas-activated serine/threonine kinase [Source:MGI Symbol;Acc:MGI:1913837]	-
novel.1546	13.26926899	9.976754687	3.908826502	0	0	0	9.051616726	0	5.692384144	0.01156918	1	-	7	11335650	11340965	+	264	-	- && - && -	-
ENSMUSG00000030083	1172.799236	646.2719981	542.3496772	541.0000389	485.6319738	408.8136669	787.1403038	478.4818932	0.718378508	0.011574843	0.174508214	Abtb1	6	88812896	88818966	-	4862	protein_coding	ankyrin repeat and BTB (POZ) domain containing 1 [Source:MGI Symbol;Acc:MGI:1933148]	BTB
ENSMUSG00000020993	1107.473604	1148.435317	1076.881701	941.2602153	714.2758215	707.2111426	1110.930208	787.5823931	0.496496641	0.011591218	0.174508214	Trappc6b	12	59089878	59108258	-	2419	protein_coding	trafficking protein particle complex 6B [Source:MGI Symbol;Acc:MGI:1925482]	TRAPP_Bet3
ENSMUSG00000043091	1499.427396	2478.669276	2695.135873	3114.243766	3145.270119	3377.275405	2224.410848	3212.263097	-0.530188034	0.011592451	0.174508214	Tuba1c	15	98927772	98935991	+	2287	protein_coding	tubulin, alpha 1C [Source:MGI Symbol;Acc:MGI:1095409]	Tubulin
ENSMUSG00000022761	2387.447705	1755.908825	1501.966583	1282.629243	1376.587132	1318.606582	1881.774371	1325.940986	0.505031297	0.011611667	0.174617461	Lztr1	16	17326552	17344197	+	6111	protein_coding	leucine-zipper-like transcriptional regulator, 1 [Source:MGI Symbol;Acc:MGI:1914113]	BTB
ENSMUSG00000059991	319.4831688	287.1088293	229.643557	361.3321293	685.9315428	375.0500382	278.745185	474.1045701	-0.766614378	0.011637964	0.174832869	Nptx2	5	144482712	144494288	+	2536	protein_coding	neuronal pentraxin 2 [Source:MGI Symbol;Acc:MGI:1858209]	-
ENSMUSG00000001018	1269.766971	1557.482259	1431.607706	975.1974871	1065.744876	1080.43612	1419.618979	1040.459494	0.448068273	0.011671696	0.175159414	Snapin	3	90395333	90398340	-	2290	protein_coding	SNAP-associated protein [Source:MGI Symbol;Acc:MGI:1333745]	-
ENSMUSG00000020869	2564.031054	2684.855539	2698.067493	3492.544531	3321.004646	3445.715193	2648.984695	3419.75479	-0.368449801	0.011751896	0.176181909	Lrrc59	11	94520593	94536042	+	3073	protein_coding	leucine rich repeat containing 59 [Source:MGI Symbol;Acc:MGI:2138133]	-
ENSMUSG00000106290	3.062138998	0	0	16.96863591	10.39290216	23.72579317	1.020712999	17.02911041	-4.052455745	0.011779531	1	Gm43429	3	135566109	135568359	+	2251	TEC	predicted gene 43429 [Source:MGI Symbol;Acc:MGI:5663566]	-
ENSMUSG00000114362	42.86994597	28.82173576	15.63530601	4.990775266	6.613665013	4.562652533	29.10899591	5.389030938	2.43296412	0.011792262	1	4933433G19Rik	13	67144883	67180472	-	2402	lncRNA	RIKEN cDNA 4933433G19 gene [Source:MGI Symbol;Acc:MGI:1918476]	-
novel.1545	32.66281598	32.14732066	36.15664514	93.82657501	81.25359874	72.08991002	33.65559393	82.39002792	-1.290737626	0.01179287	0.176614857	-	7	4153426	4154256	+	831	-	- && - && -	-
ENSMUSG00000047394	92.88488293	35.47290555	34.20223189	1.996310107	17.95137647	17.33807963	54.18667346	12.42858873	2.120438813	0.011807929	0.176659193	Odf3b	15	89261652	89263790	-	1786	protein_coding	outer dense fiber of sperm tails 3B [Source:MGI Symbol;Acc:MGI:1917363]	-
ENSMUSG00000090671	18.37283399	18.84498108	36.15664514	0	6.613665013	0	24.4581534	2.204555004	3.469644713	0.011822239	1	Gm5067	5	26212025	26213033	+	1009	processed_pseudogene	predicted gene 5067 [Source:MGI Symbol;Acc:MGI:3644982]	-
ENSMUSG00000030270	0	0	0	4.990775266	6.613665013	16.42554912	0	9.343329799	-5.619236785	0.011824095	1	Cpne9	6	113259268	113282588	+	7874	protein_coding	copine family member IX [Source:MGI Symbol;Acc:MGI:2443052]	C2
ENSMUSG00000060733	355.2081237	307.0623387	485.6716929	554.9742096	650.0287899	563.0313226	382.6473851	589.344774	-0.622309796	0.011835278	0.176776486	Ipmk	10	71183593	71269157	+	7093	protein_coding	inositol polyphosphate multikinase [Source:MGI Symbol;Acc:MGI:1916968]	-
novel.1346	54.09778896	17.73645278	33.22502527	125.7675367	73.69512444	82.12774559	35.01975567	93.86346891	-1.419539879	0.011842372	0.176776486	-	5	69795854	69799193	+	3340	-	- && - && -	-
ENSMUSG00000042377	174.5419229	171.8218863	261.8913756	226.5811971	460.1221231	398.7758314	202.7517283	361.8263839	-0.835211314	0.011856499	0.176776486	Fam83g	11	61574917	61600777	+	6659	protein_coding	family with sequence similarity 83, member G [Source:MGI Symbol;Acc:MGI:1916890]	-
ENSMUSG00000030281	334.7938637	555.3726776	470.0363869	243.549833	225.8094197	350.4117145	453.4009761	273.2569891	0.729779786	0.011864194	0.176776486	Il17rc	6	113448388	113460101	+	2671	protein_coding	interleukin 17 receptor C [Source:MGI Symbol;Acc:MGI:2159336]	-
ENSMUSG00000083424	50.01493696	34.36437726	67.42725716	0	22.6754229	3.650122026	50.60219046	8.775181643	2.525870453	0.011877728	1	Rpl35a-ps4	2	108705271	108705603	-	333	processed_pseudogene	ribosomal protein 35A, pseudogene 4 [Source:MGI Symbol;Acc:MGI:3650995]	-
ENSMUSG00000060044	281.7167878	447.8454326	382.0877906	620.8524432	608.4571812	493.6790041	370.5500037	574.3295428	-0.632521252	0.011914508	0.177345208	Tmem26	10	68559476	68618480	+	5282	protein_coding	transmembrane protein 26 [Source:MGI Symbol;Acc:MGI:2143537]	-
ENSMUSG00000085088	28.57996398	5.542641493	0	0	0	0	11.37420182	0	6.022572281	0.01194729	1	4931413K12Rik	11	75480491	75485597	-	1282	lncRNA	RIKEN cDNA 4931413K12 gene [Source:MGI Symbol;Acc:MGI:1918237]	-
ENSMUSG00000003762	693.0641265	522.1168286	469.0591803	401.2583314	387.3718079	294.7473536	561.4133785	361.125831	0.636880699	0.011948447	0.177669263	Coq8b	7	26932448	26957375	+	5586	protein_coding	coenzyme Q8B [Source:MGI Symbol;Acc:MGI:1924139]	ABC1
ENSMUSG00000068129	0	0	0	17.96679096	1.889618575	9.125305066	0	9.660571533	-5.66557389	0.011986973	1	Cst7	2	150412335	150420864	+	986	protein_coding	cystatin F (leukocystatin) [Source:MGI Symbol;Acc:MGI:1298217]	-
ENSMUSG00000044134	1080.935066	670.6596206	599.0276615	430.204828	548.9341961	521.0549193	783.5407828	500.0646478	0.647748382	0.011993926	0.178164098	Pheta1	5	121987047	121992695	+	2412	protein_coding	PH domain containing endocytic trafficking adaptor 1 [Source:MGI Symbol;Acc:MGI:2442708]	PH
ENSMUSG00000041757	345.0009937	283.7832444	369.3841045	174.6771343	239.9815591	196.1940589	332.7227809	203.6175841	0.708650841	0.01201291	0.178264749	Plekha6	1	133091948	133231173	+	12530	protein_coding	pleckstrin homology domain containing, family A member 6 [Source:MGI Symbol;Acc:MGI:2388662]	PH
ENSMUSG00000033020	1817.889852	1546.396976	1197.078116	771.5738562	1190.459702	1123.325054	1520.454981	1028.452871	0.563724031	0.012027972	0.178307053	Polr2f	15	79025209	79035974	+	2595	protein_coding	polymerase (RNA) II (DNA directed) polypeptide F [Source:MGI Symbol;Acc:MGI:1349393]	-
ENSMUSG00000085434	15.31069499	17.73645278	0	0	0	0	11.01571592	0	5.974997256	0.012063343	1	Gm11725	11	117762076	117778242	+	1850	lncRNA	predicted gene 11725 [Source:MGI Symbol;Acc:MGI:3649385]	-
ENSMUSG00000056629	1128.908577	764.884526	703.5887704	378.3007652	623.5741298	637.8588241	865.7939578	546.5779064	0.663240198	0.012090522	0.179052541	Fkbp2	19	6955109	6957869	-	1640	protein_coding	FK506 binding protein 2 [Source:MGI Symbol;Acc:MGI:95542]	FKBP_C
ENSMUSG00000025907	843.1089374	798.140375	877.5315497	1354.496407	1134.715954	1023.859228	839.5936207	1171.023863	-0.479676823	0.012129978	0.179428051	Rb1cc1	1	6276421	6346872	+	14690	protein_coding	RB1-inducible coiled-coil 1 [Source:MGI Symbol;Acc:MGI:1341850]	-
ENSMUSG00000005299	870.6681883	738.2798468	759.289548	1073.016682	1129.991908	1056.710327	789.4125277	1086.572972	-0.460830417	0.012140454	0.179428051	Letm1	5	33897017	33940161	-	9650	protein_coding	leucine zipper-EF-hand containing transmembrane protein 1 [Source:MGI Symbol;Acc:MGI:1932557]	-
ENSMUSG00000030662	4513.592883	4594.849798	5053.135461	6252.443254	6018.435162	5882.171645	4720.526047	6051.016687	-0.358178213	0.01218316	0.179731155	Ipo5	14	121148636	121185411	+	6001	protein_coding	importin 5 [Source:MGI Symbol;Acc:MGI:1917822]	-
ENSMUSG00000028645	1388.169679	2678.204369	2351.159141	1493.23996	1410.600266	1437.235548	2139.17773	1447.025258	0.563873425	0.01218558	0.179731155	Slc2a1	4	118965908	118995180	+	3506	protein_coding	solute carrier family 2 (facilitated glucose transporter), member 1 [Source:MGI Symbol;Acc:MGI:95755]	Sugar_tr
ENSMUSG00000036813	15.31069499	13.30233958	4.886033128	0	0.944809288	0	11.1663559	0.314936429	5.033256179	0.01219638	1	Entpd8	2	24970316	24975728	+	2715	protein_coding	ectonucleoside triphosphate diphosphohydrolase 8 [Source:MGI Symbol;Acc:MGI:1919340]	-
ENSMUSG00000112265	24.49711198	1.108528299	3.908826502	0	0	0	9.838155594	0	5.814110836	0.012198432	1	Gm34983	10	99295551	99324472	+	809	lncRNA	predicted gene, 34983 [Source:MGI Symbol;Acc:MGI:5594142]	-
ENSMUSG00000042354	1118.701447	1008.760752	950.8220466	1553.129263	1418.158741	1251.079325	1026.094748	1407.455776	-0.455827987	0.012221925	0.180085318	Gnl3	14	30734390	30741109	-	6101	protein_coding	guanine nucleotide binding protein-like 3 (nucleolar) [Source:MGI Symbol;Acc:MGI:1353651]	-
ENSMUSG00000022992	1016.630147	944.4661104	1046.588296	1373.461353	1332.181096	1337.769723	1002.561518	1347.804057	-0.426739538	0.012258287	0.18020178	Kansl2	15	98415539	98432145	-	3784	protein_coding	KAT8 regulatory NSL complex subunit 2 [Source:MGI Symbol;Acc:MGI:1916862]	-
ENSMUSG00000025409	2966.191976	1667.226561	1510.761443	714.6790182	1702.546336	1274.805118	2048.059993	1230.676824	0.734676269	0.012265408	0.18020178	Mbd6	10	127117825	127124887	-	4455	protein_coding	methyl-CpG binding domain protein 6 [Source:MGI Symbol;Acc:MGI:106378]	-
ENSMUSG00000079008	0	0	0	13.97417075	3.779237151	10.03783557	0	9.263747823	-5.605460222	0.012266559	1	Gm14124	2	150099437	150112220	+	3018	protein_coding	predicted gene 14124 [Source:MGI Symbol;Acc:MGI:3652002]	KRAB
ENSMUSG00000037772	1274.870536	1221.598185	847.2381443	679.7435913	841.8250753	776.5634611	1114.568955	766.0440426	0.540622785	0.012266852	0.18020178	Mrpl23	7	142086423	142094484	+	4883	protein_coding	mitochondrial ribosomal protein L23 [Source:MGI Symbol;Acc:MGI:1196612]	-
ENSMUSG00000017830	67.36705795	43.23260364	33.22502527	5.98893032	14.17213931	18.25061013	47.94156229	12.80389326	1.901012029	0.012357173	1	Dhx58	11	100585710	100595097	-	3272	protein_coding	DEXH (Asp-Glu-X-His) box polypeptide 58 [Source:MGI Symbol;Acc:MGI:1931560]	Helicase_C
ENSMUSG00000028011	0	0	0	12.97601569	3.779237151	10.95036608	0	9.235206307	-5.601179765	0.012361719	1	Tdo2	3	81864397	81883509	-	3881	protein_coding	tryptophan 2,3-dioxygenase [Source:MGI Symbol;Acc:MGI:1928486]	-
ENSMUSG00000067279	442.9894417	696.1557715	868.7366901	572.9410006	310.8422556	276.4967435	669.2939678	386.7599999	0.791891845	0.012401708	0.181999745	Ppp1r3c	19	36709131	36714053	-	2725	protein_coding	protein phosphatase 1, regulatory subunit 3C [Source:MGI Symbol;Acc:MGI:1858229]	-
ENSMUSG00000019718	369.4981057	538.7447531	524.7599579	295.4538958	304.2285906	325.7733908	477.6676056	308.4852924	0.630515385	0.012431553	0.182254551	L3hypdh	12	72120202	72132213	-	2679	protein_coding	L-3-hydroxyproline dehydratase (trans-) [Source:MGI Symbol;Acc:MGI:1914467]	-
ENSMUSG00000024844	2996.813366	3039.584595	2635.526269	1708.841451	2302.500234	2351.591115	2890.64141	2120.9776	0.446463023	0.012454319	0.182405183	Banf1	19	5414666	5417196	-	1496	protein_coding	BAF nuclear assembly factor 1 [Source:MGI Symbol;Acc:MGI:1346330]	-
ENSMUSG00000039653	6.124277995	6.651169791	13.68089276	0	0	0	8.818780181	0	5.656349761	0.012471455	1	Baat	4	49489422	49506557	-	1941	protein_coding	bile acid-Coenzyme A: amino acid N-acyltransferase [Source:MGI Symbol;Acc:MGI:106642]	-
ENSMUSG00000043659	0	0	0	24.95387633	4.724046438	0.912530507	0	10.19681776	-5.742620852	0.012475558	1	Npsr1	9	24009292	24227694	+	3946	protein_coding	neuropeptide S receptor 1 [Source:MGI Symbol;Acc:MGI:2441738]	7tm_1
ENSMUSG00000047344	4.082851997	6.651169791	5.863239753	43.91882235	20.78580433	22.81326266	5.532420514	29.17262978	-2.399421292	0.012478364	1	Lancl3	X	9066141	9134324	+	3991	protein_coding	LanC lantibiotic synthetase component C-like 3 (bacterial) [Source:MGI Symbol;Acc:MGI:2443335]	-
ENSMUSG00000048997	996.2158872	656.2487527	563.8482229	425.2140527	586.7265676	375.9625687	738.7709543	462.6343963	0.675282016	0.012485146	0.182673448	Atxn7l2	3	108109538	108118250	-	4946	protein_coding	ataxin 7-like 2 [Source:MGI Symbol;Acc:MGI:1919772]	-
ENSMUSG00000036902	234.7639898	529.8765267	507.1702387	1304.588655	530.9828197	531.0927548	423.9369184	788.8880764	-0.895833318	0.01255141	0.183459143	Neto2	8	86363217	86427553	-	6129	protein_coding	neuropilin (NRP) and tolloid (TLL)-like 2 [Source:MGI Symbol;Acc:MGI:1921763]	CUB
ENSMUSG00000061848	518.5222036	2057.428522	1802.946224	658.7823352	467.6805974	263.7213164	1459.632317	463.3947497	1.655380454	0.012581943	0.183564275	Gm5805	15	81856591	81857046	+	456	processed_pseudogene	predicted gene 5805 [Source:MGI Symbol;Acc:MGI:3644633]	-
ENSMUSG00000027533	738.9962114	1496.513203	1530.305576	855.4188807	820.0944617	740.9747713	1255.271663	805.4960379	0.640064419	0.012583745	0.183564275	Fabp5	3	10077608	10081667	+	3567	protein_coding	fatty acid binding protein 5, epidermal [Source:MGI Symbol;Acc:MGI:101790]	-
ENSMUSG00000081406	1439.205329	2018.630032	1648.547577	1310.577585	1151.722522	1231.916184	1702.127646	1231.40543	0.466887271	0.012607734	0.183730675	Rps6-ps4	2	75021417	75022166	-	750	processed_pseudogene	ribosomal protein S6, pseudogene 4 [Source:MGI Symbol;Acc:MGI:3650907]	-
ENSMUSG00000040940	3837.880877	2213.731012	2085.358939	1595.051775	1995.437215	1890.76321	2712.323609	1827.084067	0.569959506	0.012637	0.183973559	Arhgef1	7	24602337	24626019	+	7732	protein_coding	Rho guanine nucleotide exchange factor (GEF) 1 [Source:MGI Symbol;Acc:MGI:1353510]	RhoGEF
ENSMUSG00000036707	1623.954382	1768.102636	1969.07135	2555.276936	2316.672373	2252.12529	1787.042789	2374.691533	-0.410032891	0.012765422	0.185601789	Cab39	1	85721162	85779297	+	7077	protein_coding	calcium binding protein 39 [Source:MGI Symbol;Acc:MGI:107438]	-
ENSMUSG00000019432	7783.957332	6410.619151	5930.66701	4797.133186	5313.607434	5181.348216	6708.414498	5097.362945	0.396197087	0.012780355	0.185601789	Ddx39b	17	35460722	35472683	+	3783	protein_coding	DEAD box helicase 39b [Source:MGI Symbol;Acc:MGI:99240]	DEAD
ENSMUSG00000012535	903.3310043	973.2878461	1172.647951	1407.398625	1299.112771	1492.899909	1016.422267	1399.803768	-0.461553124	0.012786974	0.185601789	Tnpo3	6	29540826	29609886	-	13100	protein_coding	transportin 3 [Source:MGI Symbol;Acc:MGI:1196412]	-
ENSMUSG00000025727	8.165703994	13.30233958	4.886033128	0	0	0	8.784692235	0	5.648585216	0.012806435	1	A930017K11Rik	17	26165361	26171539	-	2539	protein_coding	RIKEN cDNA A930017K11 gene [Source:MGI Symbol;Acc:MGI:2442713]	-
ENSMUSG00000038866	645.0906155	517.6827154	620.5262072	893.3487727	859.7764518	774.7384001	594.4331794	842.6212082	-0.502896955	0.012881274	0.186784873	Zcchc2	1	105918136	105961804	+	6774	protein_coding	zinc finger, CCHC domain containing 2 [Source:MGI Symbol;Acc:MGI:2444114]	zf-CCHC
ENSMUSG00000012017	5996.68887	3437.546254	3842.376452	3216.055582	3163.221495	2947.473536	4425.537192	3108.916871	0.509508039	0.012904318	0.186933378	Scarf2	16	17615146	17626157	+	3839	protein_coding	scavenger receptor class F, member 2 [Source:MGI Symbol;Acc:MGI:1858430]	-
ENSMUSG00000071562	0	13.30233958	5.863239753	67.87454362	43.46122723	10.95036608	6.388526445	40.76204564	-2.680924648	0.012961045	1	Stfa1	16	36097313	36105735	+	710	protein_coding	stefin A1 [Source:MGI Symbol;Acc:MGI:106198]	-
ENSMUSG00000015452	439.9273027	190.6668674	121.1736216	109.7970559	154.9487232	77.56509306	250.5892639	114.103624	1.135189813	0.012970405	0.187704514	Ager	17	34816836	34819910	+	2141	protein_coding	advanced glycosylation end product-specific receptor [Source:MGI Symbol;Acc:MGI:893592]	-
ENSMUSG00000027671	481.7765356	580.8688284	686.9762578	1004.143984	814.4256059	751.0126069	583.2072073	856.5273988	-0.554098197	0.01300915	0.188078815	Actl6a	3	32760447	32781122	+	3886	protein_coding	actin-like 6A [Source:MGI Symbol;Acc:MGI:1861453]	Actin
ENSMUSG00000085218	17.35212099	12.19381128	17.58971926	0	0	2.73759152	15.71188384	0.912530507	4.081306702	0.013015528	1	BB218582	2	106473259	106480709	-	1311	lncRNA	expressed sequence BB218582 [Source:MGI Symbol;Acc:MGI:2139448]	-
ENSMUSG00000104222	86.76060493	18.84498108	51.79195115	176.6734444	70.86069657	167.9056132	52.46584572	138.4799181	-1.397945486	0.013026943	0.188149772	Gm7292	6	117693303	117695829	+	2527	lncRNA	predicted gene 7292 [Source:MGI Symbol;Acc:MGI:3645786]	-
ENSMUSG00000038418	804.3218434	2422.134332	1902.6213	5401.016993	6022.214399	2463.832368	1709.692492	4629.021254	-1.436998184	0.013040379	0.188157727	Egr1	18	34992876	34998037	+	4484	protein_coding	early growth response 1 [Source:MGI Symbol;Acc:MGI:95295]	-
novel.261	21.43497298	11.08528299	0	0	0	0	10.84008532	0	5.952531832	0.013061248	1	-	11	68581860	68582285	+	426	-	- && - && -	-
ENSMUSG00000028443	376.6430967	292.6514708	327.3642196	198.6328556	203.1339968	224.4825046	332.2195957	208.7497857	0.670418238	0.013092371	0.188721421	Nudt2	4	41465151	41480926	+	845	protein_coding	nudix (nucleoside diphosphate linked moiety X)-type motif 2 [Source:MGI Symbol;Acc:MGI:1913651]	NUDIX
ENSMUSG00000104605	10.20712999	8.868226388	6.840446379	0	0	0	8.63860092	0	5.625436159	0.013103076	1	Gm42922	3	37692728	37694805	-	2078	TEC	predicted gene 42922 [Source:MGI Symbol;Acc:MGI:5663059]	-
ENSMUSG00000037709	298.0481958	228.3568295	271.6634419	133.7527771	182.3481925	156.9552471	266.0228224	157.6854056	0.754511042	0.013149692	0.189263038	Fam13a	6	58909075	59001534	-	10505	protein_coding	family with sequence similarity 13, member A [Source:MGI Symbol;Acc:MGI:1889842]	-
ENSMUSG00000007783	1272.82911	518.7912437	635.1843066	442.1826886	501.6937317	509.1920227	808.9348868	484.3561477	0.74006371	0.013155868	0.189263038	Cpt1c	7	44608796	44624275	-	5605	protein_coding	carnitine palmitoyltransferase 1c [Source:MGI Symbol;Acc:MGI:2446526]	-
ENSMUSG00000029428	616.5106515	548.7215078	535.5092308	799.5221977	814.4256059	769.263217	566.9137967	794.4036736	-0.486701274	0.013173947	0.189336585	Stx2	5	129061621	129085638	-	4586	protein_coding	syntaxin 2 [Source:MGI Symbol;Acc:MGI:108059]	SNARE
ENSMUSG00000026360	3541.874107	2934.274406	2917.938984	2250.839645	2184.399073	2619.875084	3131.362499	2351.704601	0.413042281	0.013230897	0.18973461	Rgs2	1	143875076	143879899	-	3627	protein_coding	regulator of G-protein signaling 2 [Source:MGI Symbol;Acc:MGI:1098271]	RGS
ENSMUSG00000023055	1275.891249	1567.459014	1546.918088	918.302649	1059.131211	1195.414964	1463.422784	1057.616275	0.468284653	0.013238103	0.18973461	Calcoco1	15	102615212	102630613	-	5731	protein_coding	calcium binding and coiled coil domain 1 [Source:MGI Symbol;Acc:MGI:1914738]	CoCoA
ENSMUSG00000054641	107.1748649	257.1785653	550.1673302	155.7121883	130.3836817	134.1419845	304.8402535	140.0792848	1.122502326	0.013240622	0.18973461	Mmrn1	6	60901960	60966362	+	5868	protein_coding	multimerin 1 [Source:MGI Symbol;Acc:MGI:1918195]	-
ENSMUSG00000056468	76.55347494	7.75969809	55.70077766	12.97601569	9.448092876	8.212774559	46.6713169	10.21229438	2.195428152	0.013259342	1	5730596B20Rik	6	52154478	52157831	+	3354	TEC	RIKEN cDNA 5730596B20 gene [Source:MGI Symbol;Acc:MGI:1924830]	-
ENSMUSG00000024896	576.7028446	606.3649793	704.565977	920.2989591	795.5294202	947.2066658	629.211267	887.6783484	-0.496276801	0.013264816	0.189894939	Minpp1	19	32463169	32492764	+	2674	protein_coding	multiple inositol polyphosphate histidine phosphatase 1 [Source:MGI Symbol;Acc:MGI:1336159]	Acid_phosphat_A
ENSMUSG00000024131	22.45568598	0	9.772066255	0	0	0	10.74258408	0	5.941299368	0.013335951	1	Slc3a1	17	85335804	85371664	+	2271	protein_coding	solute carrier family 3, member 1 [Source:MGI Symbol;Acc:MGI:1195264]	-
ENSMUSG00000042032	1793.39274	2078.49056	2160.603849	2800.82308	2776.794496	2420.030903	2010.82905	2665.882826	-0.406766677	0.013370541	0.190898571	Mat2b	11	40570141	40586030	-	5001	protein_coding	methionine adenosyltransferase II, beta [Source:MGI Symbol;Acc:MGI:1913667]	-
ENSMUSG00000050192	169.4383579	383.5507913	369.3841045	712.6827081	501.6937317	403.3384839	307.4577512	539.2383079	-0.810498574	0.013370634	0.190898571	Eif5a2	3	28835425	28852995	+	5027	protein_coding	eukaryotic translation initiation factor 5A2 [Source:MGI Symbol;Acc:MGI:1933735]	-
ENSMUSG00000090952	81.65703994	45.44966024	43.97429815	14.9723258	27.39946934	5.475183039	57.02699944	15.94899273	1.839653687	0.013374143	0.190898571	Gm17251	17	33978966	33980844	+	925	lncRNA	predicted gene, 17251 [Source:MGI Symbol;Acc:MGI:4936885]	-
ENSMUSG00000011752	2764.090802	4850.919834	4858.671342	2805.813855	2815.531677	3085.265643	4157.893993	2902.203725	0.518657358	0.013387574	0.190903669	Pgam1	19	41900362	41907099	+	1982	protein_coding	phosphoglycerate mutase 1 [Source:MGI Symbol;Acc:MGI:97552]	-
ENSMUSG00000045842	16.33140799	59.86052812	21.49854576	68.87269868	94.48092876	109.5036608	32.56349396	90.95242941	-1.487084909	0.013401547	0.190916473	Tgif2-ps2	17	40426249	40427217	+	969	transcribed_processed_pseudogene	TGFB-induced factor homeobox 2, pseudogene 2 [Source:MGI Symbol;Acc:MGI:3805950]	Coprinus_mating
ENSMUSG00000022420	1154.426402	944.4661104	942.027187	481.1107357	783.2468995	777.4759916	1013.6399	680.6112089	0.574312717	0.013479326	0.191837351	Dnal4	15	79645654	79662050	-	2391	protein_coding	dynein, axonemal, light chain 4 [Source:MGI Symbol;Acc:MGI:1859217]	-
ENSMUSG00000004383	421.5544687	779.2953939	641.0475464	1012.129224	898.5136325	874.2042253	613.965803	928.2823606	-0.596723139	0.013497426	0.191907901	Large1	8	73541227	74080168	-	7976	protein_coding	LARGE xylosyl- and glucuronyltransferase 1 [Source:MGI Symbol;Acc:MGI:1342270]	Glyco_transf_8
ENSMUSG00000053588	20.41425998	7.75969809	4.886033128	0.998155053	0	0	11.01999707	0.332718351	5.015167826	0.013524358	1	A730061H03Rik	14	55796554	55797865	-	1312	lncRNA	RIKEN cDNA A730061H03 gene [Source:MGI Symbol;Acc:MGI:2445099]	-
ENSMUSG00000030753	996.2158872	1382.334788	1433.56212	2204.924513	1669.478011	1571.377532	1270.704265	1815.260019	-0.514439266	0.013527823	0.192129895	Thap12	7	98352310	98367269	+	4125	protein_coding	THAP domain containing 12 [Source:MGI Symbol;Acc:MGI:1920231]	THAP
ENSMUSG00000041301	86.76060493	75.3799243	208.1450112	294.4557407	264.5466005	192.5439369	123.4285135	250.5154261	-1.018963587	0.013539355	0.192129895	Cftr	6	18170686	18322767	+	7765	protein_coding	cystic fibrosis transmembrane conductance regulator [Source:MGI Symbol;Acc:MGI:88388]	ABC_membrane
ENSMUSG00000027953	1146.260698	833.6132805	939.0955671	622.8487533	754.9026208	671.6224528	972.9898486	683.124609	0.51035921	0.013626652	0.193180946	Slc50a1	3	89175553	89177877	-	1466	protein_coding	solute carrier family 50 (sugar transporter), member 1 [Source:MGI Symbol;Acc:MGI:107417]	-
ENSMUSG00000041133	1531.069499	1694.939768	1898.712473	2033.241844	2441.387199	2399.042702	1708.24058	2291.223915	-0.42360895	0.013656445	0.193415524	Smc1a	X	150799424	150845690	+	5769	protein_coding	structural maintenance of chromosomes 1A [Source:MGI Symbol;Acc:MGI:1344345]	SMC_N
ENSMUSG00000039068	1346.320446	1258.179619	1244.961241	2247.84518	1541.928757	1584.152959	1283.153769	1791.308966	-0.481144532	0.013706179	0.193689512	Zzz3	3	152101110	152168463	+	11499	protein_coding	zinc finger, ZZ domain containing 3 [Source:MGI Symbol;Acc:MGI:1920453]	Myb_DNA-binding
ENSMUSG00000045751	420.5337557	558.6982625	513.0334784	763.5886158	676.48345	710.8612646	497.4218322	716.9777768	-0.527654265	0.013723183	0.193689512	Mms22l	4	24496451	24602950	+	6382	protein_coding	MMS22-like, DNA repair protein [Source:MGI Symbol;Acc:MGI:2684980]	-
ENSMUSG00000078247	634.8834855	537.6362248	467.104767	313.4206867	414.7712773	356.7994281	546.5414924	361.6637974	0.595369192	0.01374667	0.193689512	Airn	17	12960198	13079023	+	4623	lncRNA	antisense Igf2r RNA [Source:MGI Symbol;Acc:MGI:1353471]	-
ENSMUSG00000034329	210.2668778	229.4653578	231.5979703	368.3192147	378.8685243	304.7851892	223.7767353	350.6576427	-0.647838521	0.013755897	0.193689512	Brip1	11	85948964	86092019	-	7454	protein_coding	BRCA1 interacting protein C-terminal helicase 1 [Source:MGI Symbol;Acc:MGI:2442836]	-
ENSMUSG00000053552	1411.646078	724.9775073	771.9932342	509.0590772	629.2429856	701.7359596	969.5389398	613.3460074	0.660518093	0.013762311	0.193689512	Ebf4	2	130137089	130212401	+	3236	protein_coding	early B cell factor 4 [Source:MGI Symbol;Acc:MGI:2385972]	TIG
ENSMUSG00000024241	613.4485125	615.2332057	911.7337816	1339.524082	827.652936	1067.660693	713.4718333	1078.279237	-0.595276891	0.013765216	0.193689512	Sos1	17	80701180	80787882	-	10594	protein_coding	SOS Ras/Rac guanine nucleotide exchange factor 1 [Source:MGI Symbol;Acc:MGI:98354]	RhoGEF
ENSMUSG00000015461	1063.582945	953.3343368	1060.269189	1074.014837	1780.965507	1569.552471	1025.728824	1474.844272	-0.523970514	0.013775006	0.193689512	Atf6b	17	34866120	34874048	+	2757	protein_coding	activating transcription factor 6 beta [Source:MGI Symbol;Acc:MGI:105121]	bZIP_1
ENSMUSG00000026930	1597.415844	715.0007526	816.944739	610.8708926	667.0353571	676.1851054	1043.120445	651.363785	0.679462174	0.013781907	0.193689512	Gpsm1	2	26205527	26238249	+	5383	protein_coding	G-protein signalling modulator 1 (AGS3-like, C. elegans) [Source:MGI Symbol;Acc:MGI:1915089]	-
ENSMUSG00000037235	1536.173064	1629.536599	1521.510716	1961.37468	1941.583086	2311.439773	1562.406793	2071.465846	-0.407036158	0.013838673	0.194300287	Mxd4	5	34331227	34345064	-	8483	protein_coding	Max dimerization protein 4 [Source:MGI Symbol;Acc:MGI:104991]	HLH
ENSMUSG00000021356	0	0	0	4.990775266	21.73061362	1.825061013	0	9.515483298	-5.644600654	0.013841347	1	Irf4	13	30933209	30950959	+	4903	protein_coding	interferon regulatory factor 4 [Source:MGI Symbol;Acc:MGI:1096873]	IRF
ENSMUSG00000034674	18.37283399	41.01554705	48.86033128	104.8062806	61.4126037	114.0663133	36.0829041	93.42839921	-1.372355568	0.013901018	0.194988144	Tdg	10	82465662	82486633	+	5374	protein_coding	thymine DNA glycosylase [Source:MGI Symbol;Acc:MGI:108247]	UDG
ENSMUSG00000022296	0	2.217056597	0	21.95941117	17.00656718	5.475183039	0.739018866	14.81372046	-4.373964782	0.013917083	1	Baalc	15	38740784	38816307	+	4363	protein_coding	brain and acute leukemia, cytoplasmic [Source:MGI Symbol;Acc:MGI:1928704]	-
ENSMUSG00000037997	410.3266257	171.8218863	221.825904	476.1199604	466.7357881	438.9271737	267.991472	460.5943074	-0.780679159	0.01396287	0.195631462	Parp11	6	127423803	127471224	+	7026	protein_coding	poly (ADP-ribose) polymerase family, member 11 [Source:MGI Symbol;Acc:MGI:2141505]	-
ENSMUSG00000001062	1234.042016	642.9464132	701.6343571	514.0498524	579.1680933	561.2062615	859.5409288	551.4747358	0.640358962	0.013973676	0.195631462	Vps9d1	8	123969095	123981087	-	5153	protein_coding	VPS9 domain containing 1 [Source:MGI Symbol;Acc:MGI:1914143]	VPS9
ENSMUSG00000080832	0	0	0	8.98339548	5.668855726	11.86289659	0	8.838382597	-5.53832627	0.014022189	1	M6pr-ps	3	99407866	99408695	+	830	processed_pseudogene	mannose-6-phosphate receptor, pseudogene [Source:MGI Symbol;Acc:MGI:96905]	-
ENSMUSG00000051184	107.1748649	93.11637708	117.2647951	36.93173697	66.13665013	37.41375077	105.8520124	46.82737929	1.17677349	0.014030908	0.196229492	Zfp524	7	5017414	5021487	+	1436	protein_coding	zinc finger protein 524 [Source:MGI Symbol;Acc:MGI:1916740]	-
ENSMUSG00000072966	1360.610428	849.1326767	748.5402752	718.6716384	616.9604648	613.2205004	986.0944599	649.6175345	0.602281047	0.014043269	0.196229492	Gprasp2	X	134739783	134745479	+	4540	protein_coding	G protein-coupled receptor associated sorting protein 2 [Source:MGI Symbol;Acc:MGI:2442071]	-
ENSMUSG00000115049	909.4552823	614.1246774	557.9849832	316.4151519	566.8855726	416.113911	693.854981	433.1382118	0.67956434	0.014061139	0.196291353	Gm49172	15	95870620	95892010	-	935	lncRNA	predicted gene, 49172 [Source:MGI Symbol;Acc:MGI:6118604]	-
ENSMUSG00000030870	2255.775728	2459.824295	2631.617443	3228.033442	3247.309522	3058.802258	2449.072488	3178.048407	-0.375854172	0.014113065	0.196805709	Ubfd1	7	121666398	121681417	+	9629	protein_coding	ubiquitin family domain containing 1 [Source:MGI Symbol;Acc:MGI:107301]	ubiquitin
ENSMUSG00000022330	2049.591702	3076.166029	3341.069453	1878.52781	2197.626403	1948.252632	2822.275728	2008.135615	0.490982118	0.014124941	0.196805709	Osr2	15	35296244	35303451	+	3623	protein_coding	odd-skipped related 2 [Source:MGI Symbol;Acc:MGI:1930813]	-
ENSMUSG00000026443	298.0481958	246.0932823	370.3613111	435.1956032	428.9434166	565.7689141	304.834263	476.635978	-0.644261767	0.014155259	0.197040132	Lrrn2	1	132808011	132867743	+	3595	protein_coding	leucine rich repeat protein 2, neuronal [Source:MGI Symbol;Acc:MGI:106037]	I-set
ENSMUSG00000090459	0	0	0	9.981550533	4.724046438	11.86289659	0	8.856164519	-5.541105356	0.014171764	1	Gm17210	14	32014881	32016931	-	391	lncRNA	predicted gene 17210 [Source:MGI Symbol;Acc:MGI:4938037]	-
ENSMUSG00000112073	0	0	0	5.98893032	9.448092876	10.95036608	0	8.795796425	-5.531654602	0.014174295	1	Gm47101	10	102271130	102271404	+	275	lncRNA	predicted gene, 47101 [Source:MGI Symbol;Acc:MGI:6095836]	-
ENSMUSG00000022684	2241.485746	1997.567994	1747.245446	1578.083139	1454.061494	1436.323017	1995.433062	1489.489217	0.421886801	0.014187266	0.197297577	Bfar	16	13489722	13521476	+	6480	protein_coding	bifunctional apoptosis regulator [Source:MGI Symbol;Acc:MGI:1914368]	SAM_1
novel.779	0	0	0	14.9723258	17.95137647	0	0	10.97456742	-5.849704977	0.014216014	1	-	17	26723952	26724474	+	502	-	- && - && -	-
ENSMUSG00000040596	1137.074281	1163.954713	1304.570845	1606.031481	1639.244114	1549.4768	1201.866613	1598.250798	-0.411071238	0.014242591	0.197451397	Pogk	1	166212191	166237432	-	9586	protein_coding	pogo transposable element with KRAB domain [Source:MGI Symbol;Acc:MGI:1918842]	DDE
ENSMUSG00000028577	1380.003975	1244.877279	1593.824006	2125.072108	1900.011477	1705.519517	1406.235087	1910.201034	-0.441553652	0.014248159	0.197451397	Plaa	4	94455751	94491481	-	6441	protein_coding	phospholipase A2, activating protein [Source:MGI Symbol;Acc:MGI:104810]	WD40
ENSMUSG00000026603	272.5303708	463.3648288	397.7230966	552.9778995	567.8303819	620.5207445	377.8727654	580.4430086	-0.619818451	0.014254648	0.197451397	Smyd2	1	189612689	189654560	-	2717	protein_coding	SET and MYND domain containing 2 [Source:MGI Symbol;Acc:MGI:1915889]	SET
ENSMUSG00000042548	1534.131638	1233.791996	1368.089276	1780.708615	1927.410947	1814.110647	1378.67097	1840.743403	-0.416878932	0.014272081	0.197451397	Asxl1	2	153187749	153245927	+	7444	protein_coding	ASXL transcriptional regulator 1 [Source:MGI Symbol;Acc:MGI:2684063]	-
ENSMUSG00000024735	1424.915347	2608.367087	2910.121331	3198.088791	3532.641926	3490.429188	2314.467921	3407.053302	-0.557859242	0.014277904	0.197451397	Prpf19	19	10872595	10886923	+	7278	protein_coding	pre-mRNA processing factor 19 [Source:MGI Symbol;Acc:MGI:106247]	U-box
ENSMUSG00000020124	953.3459413	717.2178092	910.756575	1280.632933	1151.722522	1149.788438	860.4401085	1194.047964	-0.472282787	0.01427946	0.197451397	Usp15	10	122940911	123032900	-	16599	protein_coding	ubiquitin specific peptidase 15 [Source:MGI Symbol;Acc:MGI:101857]	UCH
ENSMUSG00000097164	135.7548289	196.2095088	142.6721673	255.5276936	274.9395027	264.6338469	158.2121684	265.0336811	-0.74549469	0.014295847	0.197490974	Cep83os	10	94506887	94524438	-	6566	lncRNA	centrosomal protein 83, opposite strand [Source:MGI Symbol;Acc:MGI:1914973]	-
ENSMUSG00000020154	292.9446308	323.6902632	455.3782875	522.0350929	540.4309125	573.0691581	357.3377272	545.1783878	-0.608915896	0.01431562	0.197577207	Ptprb	10	116111428	116225440	+	13333	protein_coding	protein tyrosine phosphatase, receptor type, B [Source:MGI Symbol;Acc:MGI:97809]	Y_phosphatase
ENSMUSG00000055991	571.5992796	637.4037717	457.3327008	329.3911676	342.0209621	429.8018686	555.4452507	367.0713328	0.596829426	0.014335852	0.197669607	Zkscan5	5	145141372	145158560	+	4114	protein_coding	zinc finger with KRAB and SCAN domains 5 [Source:MGI Symbol;Acc:MGI:107533]	SCAN
ENSMUSG00000087632	45.93208497	8.868226388	3.908826502	0	2.834427863	1.825061013	19.56971262	1.553162959	3.646037143	0.01436245	1	Gm6058	1	157211501	157211899	-	399	processed_pseudogene	predicted gene 6058 [Source:MGI Symbol;Acc:MGI:3648617]	-
ENSMUSG00000024165	1153.405689	1353.513053	1347.567937	1785.69939	1635.464877	1713.732291	1284.828893	1711.632186	-0.413811635	0.014383793	0.197953675	Jpt2	17	25156393	25179663	-	4840	protein_coding	Jupiter microtubule associated homolog 2 [Source:MGI Symbol;Acc:MGI:1196260]	-
ENSMUSG00000047412	920.6831253	1037.582487	1198.055323	1589.062845	1500.357149	1266.592343	1052.106979	1452.004112	-0.46451976	0.014398234	0.197953675	Zbtb44	9	30941940	30987181	+	9341	protein_coding	zinc finger and BTB domain containing 44 [Source:MGI Symbol;Acc:MGI:1925123]	BTB
ENSMUSG00000027613	711.4369605	920.0784878	1093.494214	1282.629243	1224.472837	1345.069967	908.3365541	1284.057349	-0.49929504	0.014409409	0.197953675	Eif6	2	155661752	155668845	-	2702	protein_coding	eukaryotic translation initiation factor 6 [Source:MGI Symbol;Acc:MGI:1196288]	-
ENSMUSG00000027018	1257.518415	1558.590788	1778.516058	2470.433757	2049.291345	1858.824642	1531.541754	2126.183248	-0.47311083	0.014412677	0.197953675	Hat1	2	71219302	71271966	+	2886	protein_coding	histone aminotransferase 1 [Source:MGI Symbol;Acc:MGI:96013]	-
ENSMUSG00000055296	885.9788833	484.4268665	664.5005054	1232.721491	951.4229527	903.4052015	678.3020851	1029.183215	-0.600952477	0.014436699	0.197953675	Tmem245	4	56866923	56947437	-	17090	protein_coding	transmembrane protein 245 [Source:MGI Symbol;Acc:MGI:2445107]	-
ENSMUSG00000039001	2633.439538	3276.809651	2467.446729	4074.468928	3244.475094	3964.032521	2792.565306	3760.992181	-0.429663571	0.014444413	0.197953675	Rps21	2	179899170	179900238	+	810	protein_coding	ribosomal protein S21 [Source:MGI Symbol;Acc:MGI:1913731]	Ribosomal_S21e
ENSMUSG00000113528	53.07707596	4.434113194	13.68089276	0	0	5.475183039	23.73069397	1.825061013	3.685139353	0.014447514	1	Gm32699	13	18118876	18120863	+	1988	TEC	predicted gene, 32699 [Source:MGI Symbol;Acc:MGI:5591858]	-
ENSMUSG00000045316	433.8030247	344.7523009	288.2759545	247.5424532	187.072239	224.4825046	355.6104267	219.6990656	0.69486125	0.01445135	0.197953675	Fahd1	17	25067866	25069338	-	1473	protein_coding	fumarylacetoacetate hydrolase domain containing 1 [Source:MGI Symbol;Acc:MGI:1915886]	FAA_hydrolase
ENSMUSG00000029073	185.7697659	171.8218863	166.1251263	252.5332285	271.1602656	329.4235129	174.5722595	284.3723356	-0.704311005	0.01447159	0.198045136	Cptp	4	155949180	155953897	-	2709	protein_coding	ceramide-1-phosphate transfer protein [Source:MGI Symbol;Acc:MGI:1933107]	-
ENSMUSG00000097099	81.65703994	13.30233958	52.76915778	5.98893032	14.17213931	15.51301861	49.24284577	11.89136275	2.048641168	0.01448359	1	Gm9917	9	107436008	107445614	-	6021	lncRNA	predicted gene 9917 [Source:MGI Symbol;Acc:MGI:3704343]	-
ENSMUSG00000031540	798.1975654	965.528148	1001.636791	1341.520392	1313.28491	1145.225786	921.7875015	1266.677029	-0.458456163	0.014493725	0.198162331	Kat6a	8	23349551	23433275	+	9330	protein_coding	K(lysine) acetyltransferase 6A [Source:MGI Symbol;Acc:MGI:2442415]	MOZ_SAS
ENSMUSG00000059890	1241.187007	1295.869581	1102.289074	1823.629282	1590.114031	1493.812439	1213.115221	1635.851918	-0.431383036	0.014527891	0.198271065	Ube4a	9	44834425	44876898	-	8639	protein_coding	ubiquitination factor E4A [Source:MGI Symbol;Acc:MGI:2154580]	U-box
novel.114	19.39354699	5.542641493	1.954413251	0	0	0	8.96353391	0	5.678921413	0.014529159	1	-	1	167225604	167228867	-	391	-	- && - && -	-
ENSMUSG00000026219	4021.609217	3628.213121	4475.606345	6188.56133	5063.232972	4809.9483	4041.809561	5353.914201	-0.40545852	0.01453798	0.198271065	Trip12	1	84698910	84818237	-	16601	protein_coding	thyroid hormone receptor interactor 12 [Source:MGI Symbol;Acc:MGI:1309481]	HECT
ENSMUSG00000034278	186.7904789	305.9538104	332.2502527	89.8339548	192.7410947	158.7803081	274.9981806	147.1184525	0.901664623	0.014542413	0.198271065	Dnajc17	2	119002981	119039276	-	1308	protein_coding	DnaJ heat shock protein family (Hsp40) member C17 [Source:MGI Symbol;Acc:MGI:1916658]	DnaJ
ENSMUSG00000021773	156.1690889	54.31788663	57.65519091	18.96494601	51.96451082	19.16314064	89.38072214	30.03086582	1.57346142	0.014564139	0.198382055	Comtd1	14	21895923	21899045	-	2470	protein_coding	catechol-O-methyltransferase domain containing 1 [Source:MGI Symbol;Acc:MGI:1916406]	-
ENSMUSG00000040414	1126.867151	617.4502623	706.5203903	459.1513245	585.7817583	544.7807124	816.9459346	529.9045984	0.624548921	0.01464313	0.19927212	Slc25a28	19	43652240	43663320	-	3749	protein_coding	solute carrier family 25, member 28 [Source:MGI Symbol;Acc:MGI:2180509]	Mito_carr
ENSMUSG00000028591	738.9962114	572.0006021	882.4175829	803.5148179	1274.547729	1209.102921	731.1381321	1095.721823	-0.583408668	0.014676312	0.199304602	Pramel13	4	144118244	144135034	-	2573	protein_coding	PRAME like 13 [Source:MGI Symbol;Acc:MGI:1924882]	-
ENSMUSG00000110344	199.0390348	187.3412825	143.649374	122.7730716	65.19184085	86.69039813	176.6765638	91.55177018	0.949044774	0.014682507	0.199304602	Gm45716	11	90078509	90142081	+	2187	protein_coding	predicted gene 45716 [Source:MGI Symbol;Acc:MGI:5804831]	-
ENSMUSG00000025902	942.1180983	1283.67577	1339.750284	858.4133458	855.0524053	831.3152915	1188.514717	848.2603475	0.486584941	0.014697798	0.199304602	Sox17	1	4561154	4567577	-	4772	protein_coding	SRY (sex determining region Y)-box 17 [Source:MGI Symbol;Acc:MGI:107543]	HMG_box
ENSMUSG00000021774	371.5395317	432.3260364	575.5747024	809.5037482	643.4151249	624.1708665	459.8134235	692.3632465	-0.589879013	0.014700113	0.199304602	Ube2e1	14	4137837	4186974	+	4457	protein_coding	ubiquitin-conjugating enzyme E2E 1 [Source:MGI Symbol;Acc:MGI:107411]	UQ_con
ENSMUSG00000066027	0	0	0	0	15.1169486	17.33807963	0	10.81834274	-5.830763153	0.014720951	1	Pramel51	12	88142359	88148878	-	2975	protein_coding	PRAME like 51 [Source:MGI Symbol;Acc:MGI:3704393]	-
ENSMUSG00000020099	339.8974287	608.5820359	579.4835289	686.7306767	845.6043124	808.5020288	509.3209979	780.279006	-0.615742782	0.014738611	0.199641191	Unc5b	10	60598372	60667360	-	6258	protein_coding	unc-5 netrin receptor B [Source:MGI Symbol;Acc:MGI:894703]	Death
ENSMUSG00000018899	535.8743246	331.4499613	333.2274593	240.5553678	248.4848426	255.5085418	400.1839151	248.1829174	0.689335958	0.014785133	0.199721656	Irf1	11	53660841	53669200	+	3975	protein_coding	interferon regulatory factor 1 [Source:MGI Symbol;Acc:MGI:96590]	IRF
ENSMUSG00000018672	1612.726539	1690.505655	1544.963675	1172.832188	1072.358541	1356.932863	1616.06529	1200.707864	0.428422668	0.014795108	0.199721656	Copz2	11	96740696	96752029	+	2208	protein_coding	coatomer protein complex, subunit zeta 2 [Source:MGI Symbol;Acc:MGI:1929008]	-
ENSMUSG00000023087	245.9918328	309.2793953	324.4325997	575.9354658	443.1155559	365.9247331	293.2346093	461.6585849	-0.65437071	0.014798792	0.199721656	Noct	3	51131868	51159065	+	10658	protein_coding	nocturnin [Source:MGI Symbol;Acc:MGI:109382]	Exo_endo_phos
ENSMUSG00000054134	0	0	0	0	14.17213931	18.25061013	0	10.80758315	-5.829365922	0.014804542	1	Umodl1	17	31173614	31229684	+	5193	protein_coding	uromodulin-like 1 [Source:MGI Symbol;Acc:MGI:1929785]	Zona_pellucida
ENSMUSG00000039952	2804.919322	3246.879386	3243.34879	3661.232735	3926.627399	4670.331133	3098.3825	4086.063756	-0.39927591	0.014816174	0.199721656	Dag1	9	108081833	108141157	-	6357	protein_coding	dystroglycan 1 [Source:MGI Symbol;Acc:MGI:101864]	-
ENSMUSG00000034210	793.0940004	881.2799974	977.2066255	1075.012992	1332.181096	1245.604141	883.8602078	1217.59941	-0.462155452	0.014827853	0.199721656	Efcab14	4	115594941	115634524	+	8201	protein_coding	EF-hand calcium binding domain 14 [Source:MGI Symbol;Acc:MGI:2442397]	-
ENSMUSG00000041974	126.5684119	317.0390934	332.2502527	495.0849064	429.8882259	438.9271737	258.6192527	454.6334353	-0.813964504	0.014832766	0.199721656	Spidr	16	15707088	15964715	-	6952	protein_coding	scaffolding protein involved in DNA repair [Source:MGI Symbol;Acc:MGI:1924834]	-
ENSMUSG00000024436	150.0448109	139.6745656	89.90300955	272.4963295	203.1339968	205.319364	126.5407954	226.9832301	-0.843573642	0.014840296	0.199721656	Mrps18b	17	36221271	36227281	-	2089	protein_coding	mitochondrial ribosomal protein S18B [Source:MGI Symbol;Acc:MGI:1914223]	-
ENSMUSG00000027952	157.1898019	197.3180371	244.3016564	130.758312	105.8186402	92.16558116	199.6031651	109.5808445	0.866158262	0.014860225	0.19980571	Pmvk	3	89361848	89376320	+	1713	protein_coding	phosphomevalonate kinase [Source:MGI Symbol;Acc:MGI:1915853]	-
ENSMUSG00000020130	794.1147134	910.1017331	1126.719239	1523.184611	1309.505673	1163.476396	943.6452286	1332.05556	-0.497000634	0.014882314	0.199895757	Tbc1d15	10	115033777	115087372	-	4261	protein_coding	TBC1 domain family, member 15 [Source:MGI Symbol;Acc:MGI:1913937]	TBC
ENSMUSG00000081534	509.3357866	501.0547909	646.9107861	713.6808631	784.1917087	879.6794083	552.4337879	792.5173267	-0.520397513	0.014894301	0.199895757	Slc48a1	15	97676401	97690573	+	2751	protein_coding	solute carrier family 48 (heme transporter), member 1 [Source:MGI Symbol;Acc:MGI:1914989]	-
ENSMUSG00000110329	0	0	0	0	13.22733003	19.16314064	0	10.79682356	-5.827966748	0.014907	1	Gm45304	8	32089007	32153856	-	3286	lncRNA	predicted gene 45304 [Source:MGI Symbol;Acc:MGI:5791140]	-
ENSMUSG00000042826	1046.230824	907.8846765	866.7822769	799.5221977	568.7751912	601.3576038	940.2992592	656.5516642	0.518523942	0.014950558	0.200428512	Fgf11	11	69686894	69692683	-	3044	protein_coding	fibroblast growth factor 11 [Source:MGI Symbol;Acc:MGI:109167]	-
ENSMUSG00000041718	5934.425378	4479.562854	5283.756224	7778.62233	7286.369226	5904.984908	5232.581485	6989.992155	-0.417675957	0.014981375	0.200428512	Alg13	X	143100800	143157446	+	6850	protein_coding	asparagine-linked glycosylation 13 [Source:MGI Symbol;Acc:MGI:1914824]	OTU
ENSMUSG00000001380	579.7649836	707.2410545	604.8909012	814.4945235	943.8644784	884.2420609	630.6323131	880.8670209	-0.482536515	0.014986653	0.200428512	Hars	18	36899581	36916258	-	2447	protein_coding	histidyl-tRNA synthetase [Source:MGI Symbol;Acc:MGI:108087]	HGTP_anticodon
ENSMUSG00000087365	881.8960313	851.3497333	851.1469708	629.8358386	568.7751912	669.7973918	861.4642452	622.8028072	0.467972951	0.015001595	0.200428512	C430049B03Rik	X	52143923	52146067	-	1610	lncRNA	RIKEN cDNA C430049B03 gene [Source:MGI Symbol;Acc:MGI:1924903]	-
ENSMUSG00000024135	426.6580337	241.6591691	302.9340539	454.1605492	465.7909788	635.1212326	323.7504189	518.3575869	-0.678791412	0.015003365	0.200428512	Srbd1	17	86292093	86452603	-	4335	protein_coding	S1 RNA binding domain 1 [Source:MGI Symbol;Acc:MGI:1925836]	S1
ENSMUSG00000014748	643.0491895	1118.505053	1022.15813	1216.75101	1481.460963	1371.533351	927.9041244	1356.581775	-0.548176701	0.015016353	0.200428512	Tex261	6	83745867	83752795	-	4088	protein_coding	testis expressed gene 261 [Source:MGI Symbol;Acc:MGI:1096575]	-
novel.1716	50.01493696	21.06203767	53.7463644	9.981550533	12.28252074	10.95036608	41.60777968	11.07147912	1.911116217	0.015055532	1	-	8	89246200	89247735	-	529	-	- && - && -	-
ENSMUSG00000083619	122.4855599	322.5817349	50.81474453	38.92804708	87.86726375	60.22701343	165.2940131	62.34077475	1.404789853	0.015076459	0.20090391	Gm14414	2	177152068	177152640	+	573	processed_pseudogene	predicted gene 14414 [Source:MGI Symbol;Acc:MGI:3652253]	-
ENSMUSG00000014786	933.9523943	196.2095088	318.5693599	253.5313835	276.8291213	167.9056132	482.910421	232.7553727	1.053424639	0.015084828	0.20090391	Slc9a5	8	106075475	106096513	+	5240	protein_coding	solute carrier family 9 (sodium/hydrogen exchanger), member 5 [Source:MGI Symbol;Acc:MGI:2685542]	Na_H_Exchanger
ENSMUSG00000078771	64.30491895	72.05433941	95.7662493	27.94834149	14.17213931	42.88893381	77.37516922	28.33647154	1.448514598	0.015093247	0.20090391	Evi2a	11	79417386	79421435	-	2297	protein_coding	ecotropic viral integration site 2a [Source:MGI Symbol;Acc:MGI:95458]	-
ENSMUSG00000029070	1647.430781	1462.148826	1153.103818	2239.85994	1540.983948	2287.71398	1420.894475	2022.852623	-0.50969516	0.015111932	0.200969429	Mxra8	4	155924137	155928545	+	2918	protein_coding	matrix-remodelling associated 8 [Source:MGI Symbol;Acc:MGI:1922011]	V-set
ENSMUSG00000022548	14.28998199	22.17056597	4.886033128	0	1.889618575	0	13.7821937	0.629872858	4.445231955	0.0151507	1	Apod	16	31115010	31133626	-	2577	protein_coding	apolipoprotein D [Source:MGI Symbol;Acc:MGI:88056]	Lipocalin_2
ENSMUSG00000027794	317.4417428	250.5273955	391.8598568	389.2804708	659.4768828	490.9414125	319.9429984	513.232922	-0.681237417	0.015205237	0.202012709	Sohlh2	3	55089449	55117378	+	2364	protein_coding	spermatogenesis and oogenesis specific basic helix-loop-helix 2 [Source:MGI Symbol;Acc:MGI:1921684]	HLH
ENSMUSG00000019943	2092.461648	2489.754559	2593.506384	3948.701391	2723.885176	3118.116741	2391.90753	3263.567769	-0.448211923	0.015218051	0.202012709	Atp2b1	10	98750268	98862005	+	15218	protein_coding	ATPase, Ca++ transporting, plasma membrane 1 [Source:MGI Symbol;Acc:MGI:104653]	Cation_ATPase_C
ENSMUSG00000078816	103.0920129	60.96905642	55.70077766	42.92066729	17.95137647	14.60048811	73.253949	25.15751062	1.545236793	0.015242408	0.202152262	Prkcg	7	3337704	3379615	+	3611	protein_coding	protein kinase C, gamma [Source:MGI Symbol;Acc:MGI:97597]	Pkinase
ENSMUSG00000020476	879.8546053	1081.923619	1011.408857	1245.697507	1376.587132	1404.38445	991.0623607	1342.223029	-0.437805247	0.015261657	0.202223882	Dbnl	11	5738488	5750962	+	2346	protein_coding	drebrin-like [Source:MGI Symbol;Acc:MGI:700006]	Cofilin_ADF
ENSMUSG00000008958	2096.5445	2037.475013	1660.274057	896.3432379	1690.263816	1367.883229	1931.43119	1318.163428	0.550888532	0.015303612	0.202487456	Vps72	3	95018333	95030362	+	3639	protein_coding	vacuolar protein sorting 72 [Source:MGI Symbol;Acc:MGI:1202305]	YL1
ENSMUSG00000085180	400.1194957	146.3257354	256.0281359	145.7306378	155.8935325	122.2790879	267.4911223	141.301086	0.921574156	0.015309283	0.202487456	AI838599	4	3242055	3258092	+	4243	lncRNA	expressed sequence AI838599 [Source:MGI Symbol;Acc:MGI:3510989]	RVT_1
ENSMUSG00000038523	56.13921496	35.47290555	47.88312465	9.981550533	12.28252074	19.16314064	46.49841505	13.80907064	1.749832018	0.015351613	1	1700003F12Rik	2	154389005	154391923	+	976	protein_coding	RIKEN cDNA 1700003F12 gene [Source:MGI Symbol;Acc:MGI:1922730]	-
ENSMUSG00000006273	1624.975095	1832.397278	2245.620825	2432.503865	2625.62501	2593.4117	1900.997733	2550.513525	-0.423930553	0.015396725	0.203459712	Atp6v1b2	8	69541298	69566363	+	5305	protein_coding	ATPase, H+ transporting, lysosomal V1 subunit B2 [Source:MGI Symbol;Acc:MGI:109618]	ATP-synt_ab
ENSMUSG00000112512	0	0	0	20.96125612	11.33771145	0	0	10.76632252	-5.821634691	0.015486647	1	Gm48203	10	105228363	105230147	-	1785	TEC	predicted gene, 48203 [Source:MGI Symbol;Acc:MGI:6097591]	-
ENSMUSG00000020219	1254.456276	1404.505354	1219.553869	826.4723841	984.4912777	1032.984533	1292.8385	947.9827318	0.447257191	0.015516836	0.204861518	Timm13	10	80735284	80736803	-	1371	protein_coding	translocase of inner mitochondrial membrane 13 [Source:MGI Symbol;Acc:MGI:1353432]	-
ENSMUSG00000002996	356.2288367	622.9929038	741.6998288	1035.08679	826.7081267	820.3649254	573.6405231	894.0532808	-0.640009054	0.015622533	0.205897749	Hbp1	12	31976253	32000534	-	6167	protein_coding	high mobility group box transcription factor 1 [Source:MGI Symbol;Acc:MGI:894659]	HMG_box
ENSMUSG00000003546	1156.467828	757.1248279	674.2725716	393.273091	634.9118413	626.908458	862.6217426	551.6977968	0.64452929	0.015637254	0.205897749	Klc4	17	46941550	46956948	-	2377	protein_coding	kinesin light chain 4 [Source:MGI Symbol;Acc:MGI:1922014]	-
novel.1448	0	0	0	7.985240426	9.448092876	8.212774559	0	8.548702621	-5.490090412	0.015638794	1	-	6	34128435	34128696	+	262	-	- && - && -	-
ENSMUSG00000026667	588.9514006	600.8223378	712.38363	865.4004312	812.5359874	987.3580081	634.0524561	888.4314756	-0.486494878	0.015639094	0.205897749	Uhmk1	1	170020989	170042966	-	8101	protein_coding	U2AF homology motif (UHM) kinase 1 [Source:MGI Symbol;Acc:MGI:1341908]	Pkinase
ENSMUSG00000041798	104.1127259	139.6745656	95.7662493	18.96494601	55.74374797	64.78966597	113.1845136	46.49945332	1.280607472	0.015651726	0.205897749	Gck	11	5850820	5900081	-	3033	protein_coding	glucokinase [Source:MGI Symbol;Acc:MGI:1270854]	-
ENSMUSG00000032571	618.5520775	543.1788663	658.6372656	756.6015304	897.5688233	898.842549	606.7894031	851.0043009	-0.487776043	0.015670161	0.20595472	Pik3r4	9	105520177	105564856	+	9660	protein_coding	phosphoinositide-3-kinase regulatory subunit 4 [Source:MGI Symbol;Acc:MGI:1922919]	Pkinase
ENSMUSG00000079578	0	1.108528299	2.931619877	3.992620213	47.24046438	5.475183039	1.346716058	18.90275588	-3.800248991	0.01573811	1	Gm1140	X	66726506	66737168	-	782	protein_coding	predicted gene 1140 [Source:MGI Symbol;Acc:MGI:2685986]	-
ENSMUSG00000002058	1169.737097	1283.67577	1176.556777	858.4133458	903.237679	942.6440133	1209.989881	901.4316794	0.42449159	0.015738649	0.206668837	Unc119	11	78234308	78239990	+	2448	protein_coding	unc-119 lipid binding chaperone [Source:MGI Symbol;Acc:MGI:1328357]	-
ENSMUSG00000021622	0	0	0	0	0	41.0638728	0	13.6879576	-6.1702668	0.015772203	1	Ckmt2	13	92001506	92025004	-	1486	protein_coding	creatine kinase, mitochondrial 2 [Source:MGI Symbol;Acc:MGI:1923972]	-
ENSMUSG00000049659	520.5636296	605.256451	756.3579282	773.5701663	952.3677619	992.8331912	627.3926696	906.2570398	-0.53045595	0.015788853	0.207141807	Aftph	11	20635084	20691589	-	6979	protein_coding	aftiphilin [Source:MGI Symbol;Acc:MGI:1923012]	-
ENSMUSG00000044811	39.80780697	68.72875451	74.26770354	24.95387633	16.06175789	22.81326266	60.93475501	21.27629896	1.518484048	0.015810782	0.207204785	Cd300c2	11	114887547	114892706	-	1275	protein_coding	CD300C molecule 2 [Source:MGI Symbol;Acc:MGI:2153249]	V-set
ENSMUSG00000000876	656.3184585	646.2719981	611.7313476	485.1033559	418.5505144	446.2274177	638.1072681	449.9604293	0.504079133	0.015822034	0.207204785	Pxmp4	2	154427678	154445628	-	3114	protein_coding	peroxisomal membrane protein 4 [Source:MGI Symbol;Acc:MGI:1891701]	-
ENSMUSG00000019590	233.7432768	154.0854335	267.7546154	418.2269673	310.8422556	351.324245	218.5277752	360.131156	-0.719304995	0.015875406	0.207717456	Cyb561	11	105824528	105844162	-	3653	protein_coding	cytochrome b-561 [Source:MGI Symbol;Acc:MGI:103253]	Cytochrom_B561
ENSMUSG00000018727	154.1276629	155.1939618	195.4413251	207.6162511	311.7870649	333.9861654	168.2543166	284.4631605	-0.757537973	0.015913491	0.207928971	Cpsf4l	11	113588998	113600843	-	2246	protein_coding	cleavage and polyadenylation specific factor 4-like [Source:MGI Symbol;Acc:MGI:1277182]	-
ENSMUSG00000034101	1911.795448	1880.063994	1462.878318	919.3008041	1318.953766	1450.923505	1751.579253	1229.726025	0.509969923	0.015920051	0.207928971	Ctnnd1	2	84430415	84481109	-	7319	protein_coding	catenin (cadherin associated protein), delta 1 [Source:MGI Symbol;Acc:MGI:105100]	Arm
ENSMUSG00000044863	0	0	0	12.97601569	1.889618575	11.86289659	0	8.909510285	-5.54942916	0.015964137	1	Defb36	2	152446247	152454649	+	468	protein_coding	defensin beta 36 [Source:MGI Symbol;Acc:MGI:2385956]	-
ENSMUSG00000029524	289.8824918	310.3879236	241.3700365	135.7490872	187.072239	186.1562233	280.5468173	169.6591832	0.724600031	0.015975829	0.208303254	Sirt4	5	115616069	115622784	-	2398	protein_coding	sirtuin 4 [Source:MGI Symbol;Acc:MGI:1922637]	SIR2
ENSMUSG00000034190	1067.665797	994.3498838	1056.360362	1310.577585	1338.794761	1516.625702	1039.458681	1388.666016	-0.417867942	0.016007316	0.208303254	Chmp7	14	69954449	69969990	-	6302	protein_coding	charged multivesicular body protein 7 [Source:MGI Symbol;Acc:MGI:1913922]	-
ENSMUSG00000022762	14.28998199	29.93026406	34.20223189	0	4.724046438	6.387713546	26.14082598	3.703919995	2.810154378	0.016010077	1	Ncam2	16	80997585	81423716	+	11330	protein_coding	neural cell adhesion molecule 2 [Source:MGI Symbol;Acc:MGI:97282]	I-set
ENSMUSG00000063108	527.7086206	741.6054317	787.6285402	1312.573895	865.4453075	887.8921829	685.6475308	1021.970462	-0.575602605	0.016015818	0.208303254	Zfp26	9	20339745	20371458	-	14154	protein_coding	zinc finger protein 26 [Source:MGI Symbol;Acc:MGI:99173]	KRAB
ENSMUSG00000038011	93.90559593	67.62022621	52.76915778	17.96679096	42.51641794	10.03783557	71.43165997	23.50701483	1.603697494	0.016024513	0.208303254	Dnah10	5	124802149	124911372	+	16086	protein_coding	dynein, axonemal, heavy chain 10 [Source:MGI Symbol;Acc:MGI:1860299]	Dynein_heavy
ENSMUSG00000025337	797.1768524	822.5279975	881.4403762	619.8542881	612.2364184	585.8445852	833.7150754	605.9784306	0.460437397	0.01603491	0.208303254	Sbds	5	130274572	130284371	-	2033	protein_coding	SBDS ribosome maturation factor [Source:MGI Symbol;Acc:MGI:1913961]	SBDS
ENSMUSG00000098098	201.0804608	101.9846035	173.9427793	94.82473006	87.86726375	41.9764033	159.0026146	74.88946571	1.088174373	0.016047201	0.208303254	Bvht	18	61772613	61780543	+	699	lncRNA	braveheart long non-coding RNA [Source:MGI Symbol;Acc:MGI:5434104]	-
ENSMUSG00000024330	165.3555059	59.86052812	46.90591803	27.94834149	45.35084581	23.72579317	90.70731734	32.34166016	1.488071646	0.016048566	0.208303254	Col11a2	17	34258411	34285659	+	6874	protein_coding	collagen, type XI, alpha 2 [Source:MGI Symbol;Acc:MGI:88447]	Collagen
ENSMUSG00000032715	39.80780697	110.8528299	103.5839023	38.92804708	36.84756222	15.51301861	84.74817971	30.42954264	1.479062531	0.016072522	0.208428916	Trib3	2	152179342	152185952	-	2125	protein_coding	tribbles pseudokinase 3 [Source:MGI Symbol;Acc:MGI:1345675]	Pkinase
ENSMUSG00000079051	15.31069499	7.75969809	7.817653004	0	0	0.912530507	10.29601536	0.304176836	4.917346294	0.016097688	1	Vinac1	2	128866993	128890092	-	4242	protein_coding	vinculin/alpha-catenin family member 1 [Source:MGI Symbol;Acc:MGI:3649276]	-
ENSMUSG00000104831	0	0	0	23.95572128	0	8.212774559	0	10.72283195	-5.815935917	0.016111888	1	B020017C02Rik	3	54540302	54541989	-	1688	processed_pseudogene	RIKEN cDNA B020017C02 gene [Source:MGI Symbol;Acc:MGI:3588285]	-
ENSMUSG00000020882	796.1561394	321.4732066	422.1532622	283.4760351	327.8488228	292.9222926	513.2608694	301.4157169	0.768209944	0.016131889	0.209013175	Cacnb1	11	97892334	97913860	-	4529	protein_coding	calcium channel, voltage-dependent, beta 1 subunit [Source:MGI Symbol;Acc:MGI:102522]	-
ENSMUSG00000094974	7.144990995	85.35667899	12.70368613	8.98339548	3.779237151	4.562652533	35.06845204	5.775095054	2.602854741	0.016162923	1	Rps19-ps2	14	53140250	53140687	+	438	processed_pseudogene	ribosomal protein S19, pseudogene 2 [Source:MGI Symbol;Acc:MGI:3647073]	-
ENSMUSG00000053119	1409.604652	1311.388977	1820.535943	1960.376525	2209.908924	1994.791687	1513.843191	2055.025712	-0.440687166	0.016223247	0.210010509	Chmp3	6	71520781	71559593	+	3250	protein_coding	charged multivesicular body protein 3 [Source:MGI Symbol;Acc:MGI:1913950]	ESCRT-III
ENSMUSG00000042331	196.9976089	314.8220368	397.7230966	427.2103628	523.4243454	519.2298582	303.1809141	489.9548555	-0.692346884	0.016240719	0.210050465	Specc1	11	61847589	62113839	+	14840	protein_coding	sperm antigen with calponin homology and coiled-coil domains 1 [Source:MGI Symbol;Acc:MGI:2442356]	CH
ENSMUSG00000029616	2927.404882	2582.870936	2366.794447	1618.009341	2118.262423	2112.508123	2625.690088	1949.593296	0.429374612	0.016279747	0.210368902	Erp29	5	121566653	121590569	-	9060	protein_coding	endoplasmic reticulum protein 29 [Source:MGI Symbol;Acc:MGI:1914647]	-
ENSMUSG00000042197	1441.246755	1233.791996	1471.673178	1848.583159	1786.634363	1838.748971	1382.23731	1824.655497	-0.400401689	0.01630921	0.21056329	Zfp451	1	33800626	33853676	-	15839	protein_coding	zinc finger protein 451 [Source:MGI Symbol;Acc:MGI:2137896]	-
ENSMUSG00000085882	13.26926899	12.19381128	0.977206626	0	0	0	8.813428967	0	5.653272453	0.016315934	1	2610507I01Rik	11	59090662	59093211	-	1360	lncRNA	RIKEN cDNA 2610507I01 gene [Source:MGI Symbol;Acc:MGI:1919453]	-
ENSMUSG00000103088	2.041425998	12.19381128	12.70368613	35.93358192	47.24046438	32.85109824	8.979641138	38.67504818	-2.107789644	0.016320612	1	Pcdhgb6	18	37875147	37974926	+	4684	protein_coding	protocadherin gamma subfamily B, 6 [Source:MGI Symbol;Acc:MGI:1935197]	Cadherin
ENSMUSG00000110928	21.43497298	5.542641493	4.886033128	0	0	0.912530507	10.62121587	0.304176836	4.962347181	0.016321343	1	Gm48114	9	40274513	40278198	-	3686	TEC	predicted gene, 48114 [Source:MGI Symbol;Acc:MGI:6097467]	-
ENSMUSG00000022353	1446.35032	1467.691467	1474.604798	1229.727026	907.0169161	1095.036608	1462.882195	1077.260183	0.441575354	0.01634233	0.210804507	Mtss1	15	58813083	58953854	-	11345	protein_coding	MTSS I-BAR domain containing 1 [Source:MGI Symbol;Acc:MGI:2384818]	-
ENSMUSG00000061461	643.0491895	673.9852055	710.4292168	544.9926591	389.2614265	469.9532109	675.8212039	468.0690988	0.530220214	0.016383333	0.211146889	Smim20	5	53424425	53435882	+	2909	protein_coding	small integral membrane protein 20 [Source:MGI Symbol;Acc:MGI:1913528]	-
ENSMUSG00000039929	385.8295137	249.4188672	269.7090286	538.0055737	471.4598345	403.3384839	301.6524698	470.9346307	-0.642073536	0.016398095	0.211150774	Urb1	16	90548415	90607301	-	8190	protein_coding	URB1 ribosome biogenesis 1 homolog (S. cerevisiae) [Source:MGI Symbol;Acc:MGI:2146468]	-
ENSMUSG00000097372	4.082851997	9.976754687	10.74927288	0	0	0	8.269626522	0	5.562590218	0.016429028	1	Gm26876	10	128481753	128485680	+	2387	lncRNA	predicted gene, 26876 [Source:MGI Symbol;Acc:MGI:5477370]	-
ENSMUSG00000023960	75.53276194	229.4653578	259.9369624	378.3007652	325.0143949	366.8372636	188.311694	356.7174746	-0.921689995	0.016443154	0.211544438	Enpp5	17	44389704	44397458	+	4858	protein_coding	ectonucleotide pyrophosphatase/phosphodiesterase 5 [Source:MGI Symbol;Acc:MGI:1933830]	-
ENSMUSG00000049538	2097.565213	1294.761053	1256.68772	1056.048046	1087.47549	1083.173711	1549.671329	1075.565749	0.526906355	0.016479949	0.211724048	Adamts16	13	70875921	70989930	-	6836	protein_coding	a disintegrin-like and metallopeptidase (reprolysin type) with thrombospondin type 1 motif, 16 [Source:MGI Symbol;Acc:MGI:2429637]	TSP_1
ENSMUSG00000005986	458.3001367	314.8220368	205.2133914	180.6660646	209.7476619	171.5557352	326.1118549	187.3231539	0.79961893	0.016536617	0.211724048	Ankrd13d	19	4320208	4333165	-	2460	protein_coding	ankyrin repeat domain 13 family, member D [Source:MGI Symbol;Acc:MGI:1915673]	-
ENSMUSG00000021280	276.6132228	135.2404524	99.6750758	102.8099705	81.25359874	50.18917786	170.5095837	78.08424903	1.127825437	0.016541414	0.211724048	Exoc3l4	12	111383451	111398112	+	5650	protein_coding	exocyst complex component 3-like 4 [Source:MGI Symbol;Acc:MGI:1921363]	-
ENSMUSG00000019849	1022.754425	874.6288276	1188.283257	1352.500097	1498.46753	1363.320577	1028.555503	1404.762735	-0.449356501	0.016549087	0.211724048	Prep	10	44943299	45043294	+	10933	protein_coding	prolyl endopeptidase [Source:MGI Symbol;Acc:MGI:1270863]	-
ENSMUSG00000039414	510.3564996	505.4889041	609.7769343	762.5904607	675.5386407	877.8543473	541.8741127	771.9944829	-0.510425978	0.016554073	0.211724048	Heatr5b	17	79060327	79142793	-	8173	protein_coding	HEAT repeat containing 5B [Source:MGI Symbol;Acc:MGI:2444098]	-
ENSMUSG00000037344	842.0882244	325.9073198	369.3841045	337.376408	281.5531677	254.5960113	512.4598829	291.1751957	0.816020009	0.016557725	0.211724048	Slc12a9	5	137312820	137331859	-	5020	protein_coding	solute carrier family 12 (potassium/chloride transporters), member 9 [Source:MGI Symbol;Acc:MGI:1933532]	AA_permease
ENSMUSG00000019814	917.6209863	792.5977335	743.654242	1335.531461	1049.683119	1031.159472	817.9576539	1138.791351	-0.477248515	0.016558613	0.211724048	Ltv1	10	13053884	13068912	-	2317	protein_coding	LTV1 ribosome biogenesis factor [Source:MGI Symbol;Acc:MGI:2447810]	-
ENSMUSG00000037896	961.5116453	1100.7686	1143.331752	1567.103434	1325.567431	1418.984938	1068.537333	1437.218601	-0.427557644	0.016590878	0.211951005	Rcor1	12	111005785	111082335	+	5684	protein_coding	REST corepressor 1 [Source:MGI Symbol;Acc:MGI:106340]	ELM2
ENSMUSG00000024608	18336.08832	24376.53729	19194.29254	36313.87899	23612.67372	25017.02384	20635.63938	28314.52552	-0.45640911	0.016609655	0.212005404	Rps14	18	60880170	60911618	+	2394	protein_coding	ribosomal protein S14 [Source:MGI Symbol;Acc:MGI:98107]	-
ENSMUSG00000030035	1860.759798	1359.055694	1286.003919	744.6236698	1090.309918	1241.041489	1501.939804	1025.325026	0.550500591	0.016670777	0.212389505	Wbp1	6	83096025	83098540	-	2403	protein_coding	WW domain binding protein 1 [Source:MGI Symbol;Acc:MGI:104710]	-
ENSMUSG00000053907	2236.382181	2572.894181	2676.568947	3344.817584	3242.585475	3106.253844	2495.28177	3231.218968	-0.372844447	0.016728446	0.212389505	Mat2a	6	72409782	72416541	-	4486	protein_coding	methionine adenosyltransferase II, alpha [Source:MGI Symbol;Acc:MGI:2443731]	-
ENSMUSG00000051890	155.1483759	89.79079218	145.6037872	63.88192341	80.30878945	28.2884457	130.1809851	57.49305285	1.180797066	0.016734645	0.212389505	Klhdc1	12	69287950	69331406	+	3137	protein_coding	kelch domain containing 1 [Source:MGI Symbol;Acc:MGI:2672853]	Kelch_2
ENSMUSG00000075040	498.1079436	243.8762257	416.2900225	201.6273208	256.043317	235.4328707	386.0913973	231.0345028	0.741262431	0.016735918	0.212389505	Zfp408	2	91474014	91480136	-	4008	protein_coding	zinc finger protein 408 [Source:MGI Symbol;Acc:MGI:2685857]	-
ENSMUSG00000030315	289.8824918	588.6285265	479.8084531	565.9539152	896.624014	706.2986121	452.7731572	722.9588471	-0.675685917	0.016737104	0.212389505	Vgll4	6	114837589	114946955	-	5396	protein_coding	vestigial like family member 4 [Source:MGI Symbol;Acc:MGI:2652840]	-
ENSMUSG00000029439	2936.591299	1706.025051	1862.555828	1357.490872	1750.73161	1391.609023	2168.390726	1499.943835	0.531769889	0.016743286	0.212389505	Sfswap	5	129578285	129648448	+	8000	protein_coding	splicing factor SWAP [Source:MGI Symbol;Acc:MGI:101760]	-
ENSMUSG00000034121	581.8064096	356.9461121	394.7914767	226.5811971	352.4138643	240.9080537	444.5146661	273.3010384	0.701809714	0.016750436	0.212389505	Mks1	11	87744041	87754629	+	4044	protein_coding	MKS transition zone complex subunit 1 [Source:MGI Symbol;Acc:MGI:3584243]	-
ENSMUSG00000035021	224.5568598	152.9769052	158.3074733	429.2066729	294.7804977	213.5321385	178.6137461	312.5064364	-0.806221769	0.016773431	0.212389505	Baz1a	12	54939774	55061133	-	7159	protein_coding	bromodomain adjacent to zinc finger domain 1A [Source:MGI Symbol;Acc:MGI:1309478]	Bromodomain
ENSMUSG00000046000	46.95279796	38.79849045	51.79195115	94.82473006	124.714826	82.12774559	45.84774652	100.5557672	-1.13179299	0.016777746	0.212389505	Naa11	5	97530057	97540238	-	3424	protein_coding	N(alpha)-acetyltransferase 11, NatA catalytic subunit [Source:MGI Symbol;Acc:MGI:2141314]	Acetyltransf_1
ENSMUSG00000038335	103.0920129	143.0001505	210.0994245	377.3026101	213.526899	242.7331148	152.0638626	277.854208	-0.868506563	0.016791185	0.212389505	Tsr1	11	74788897	74800168	+	3837	protein_coding	TSR1 20S rRNA accumulation [Source:MGI Symbol;Acc:MGI:2144566]	PALP
ENSMUSG00000024805	436.8651637	600.8223378	603.9136946	807.5074381	840.880266	710.8612646	547.2003987	786.4163229	-0.523245198	0.016827408	0.212389505	Pcgf5	19	36325709	36438370	+	12629	protein_coding	polycomb group ring finger 5 [Source:MGI Symbol;Acc:MGI:1923505]	zf-C3HC4
ENSMUSG00000020718	212.3083038	240.5506408	263.8457889	159.7048085	151.169486	113.1537828	238.9015778	141.3426925	0.757947696	0.016881422	0.212389505	Polg2	11	106659079	106670363	-	4356	protein_coding	polymerase (DNA directed), gamma 2, accessory subunit [Source:MGI Symbol;Acc:MGI:1354947]	HGTP_anticodon
ENSMUSG00000029782	449.1137197	752.6907147	628.3438602	926.2878895	882.4518747	859.6037372	610.0494315	889.4478338	-0.544336847	0.016892268	0.212389505	Tmem209	6	30479052	30509782	-	9856	protein_coding	transmembrane protein 209 [Source:MGI Symbol;Acc:MGI:1919899]	-
ENSMUSG00000055148	1276.911962	1566.350486	1718.906454	1194.791599	1030.786933	1125.150115	1520.722967	1116.909549	0.445343008	0.016894577	0.212389505	Klf2	8	73072877	73075500	+	1847	protein_coding	Kruppel-like factor 2 (lung) [Source:MGI Symbol;Acc:MGI:1342772]	zf-C2H2
ENSMUSG00000035476	592.0135396	458.9307156	446.5834279	1038.081255	626.4085577	626.908458	499.1758943	763.7994237	-0.613262844	0.016909164	0.212389505	Tab3	X	84617628	84678075	+	6639	protein_coding	TGF-beta activated kinase 1/MAP3K7 binding protein 3 [Source:MGI Symbol;Acc:MGI:1913974]	CUE
ENSMUSG00000112627	71.44990995	89.79079218	66.45005054	23.95572128	39.68199008	28.2884457	75.89691756	30.64205235	1.307236268	0.016910437	0.212389505	4933412E12Rik	10	116785662	116799184	+	2434	lncRNA	RIKEN cDNA 4933412E12 gene [Source:MGI Symbol;Acc:MGI:1918336]	-
ENSMUSG00000118537	12.24855599	29.93026406	54.72357103	111.793366	74.63993372	78.47762357	32.30079703	88.30364109	-1.448537177	0.016913613	0.212389505	Shld3	13	104310230	104314947	-	1609	protein_coding	shieldin complex subunit 3 [Source:MGI Symbol;Acc:MGI:6194609]	-
novel.1103	0	0	0.977206626	2.99446516	17.00656718	12.77542709	0.325735542	10.92548648	-4.883123383	0.016939227	1	-	2	156670698	156671657	-	556	-	- && P21414.1 RecName: Full=Pol polyprotein; Contains: RecName: Full=Protease; Contains: RecName: Full=Reverse transcriptase/ribonuclease H; Short=RT; Contains: RecName: Full=Integrase; Short=IN && -	-
ENSMUSG00000039781	890.0617353	743.8224883	624.4350337	219.5941117	640.580697	471.7782719	752.7730858	443.9843602	0.761223853	0.016941268	0.212389505	Cep131	11	119955256	119977653	-	3833	protein_coding	centrosomal protein 131 [Source:MGI Symbol;Acc:MGI:107440]	-
novel.1098	466.4658406	405.7213573	257.9825491	274.4926397	924.0234833	875.1167558	376.723249	691.2109596	-0.876183314	0.016943483	0.212389505	-	2	129614396	129617300	-	2905	-	- && P31623.1 RecName: Full=Pol polyprotein; Contains: RecName: Full=Reverse transcriptase/ribonuclease H; Short=RT; Contains: RecName: Full=Integrase; Short=IN && -	-
ENSMUSG00000033364	919.6624123	954.4428651	1035.839023	1301.594189	1268.878873	1301.268502	969.9814335	1290.580522	-0.411887812	0.016955976	0.212389505	Usp37	1	74474670	74583443	-	11081	protein_coding	ubiquitin specific peptidase 37 [Source:MGI Symbol;Acc:MGI:2442483]	UCH
ENSMUSG00000005566	8647.480529	8046.806919	8381.501227	10937.78307	9814.67888	10820.78675	8358.596225	10524.41623	-0.332389918	0.016974506	0.212389505	Trim28	7	12733041	12764962	+	4158	protein_coding	tripartite motif-containing 28 [Source:MGI Symbol;Acc:MGI:109274]	zf-B_box
ENSMUSG00000022295	911.4967083	851.3497333	941.0499804	1370.466888	1102.592439	1191.764842	901.2988073	1221.608056	-0.438437828	0.016988443	0.212389505	Atp6v1c1	15	38662177	38692690	+	5601	protein_coding	ATPase, H+ transporting, lysosomal V1 subunit C1 [Source:MGI Symbol;Acc:MGI:1913585]	-
ENSMUSG00000051000	806.3632694	628.5355453	876.5543431	853.4225706	1200.852605	1294.880789	770.4843859	1116.385321	-0.534830674	0.016999282	0.212389505	Fam160a1	3	85567368	85724598	-	5290	protein_coding	family with sequence similarity 160, member A1 [Source:MGI Symbol;Acc:MGI:2444746]	-
ENSMUSG00000058833	1116.660021	1463.257354	919.5514346	792.5351123	797.4190388	869.6415728	1166.489603	819.8652413	0.508248066	0.017003158	0.212389505	Rex1bd	8	70956942	70959402	-	1822	protein_coding	required for excision 1-B domain containing [Source:MGI Symbol;Acc:MGI:1913712]	-
ENSMUSG00000067147	210.2668778	323.6902632	256.0281359	165.6937388	168.1760532	136.879576	263.3284256	156.916456	0.746611041	0.017003378	0.212389505	Rpl7a-ps11	X	165637207	165638007	+	801	processed_pseudogene	ribosomal protein L7A, pseudogene 11 [Source:MGI Symbol;Acc:MGI:3644020]	-
ENSMUSG00000020828	812.4875474	390.2019611	383.0649972	346.3598035	308.0078278	297.4849451	528.5848352	317.2841921	0.736656082	0.017034456	0.212446257	Pld2	11	70430890	70448936	+	6252	protein_coding	phospholipase D2 [Source:MGI Symbol;Acc:MGI:892877]	PX
ENSMUSG00000058135	6262.07425	5226.710928	4319.253285	2768.882118	4125.982159	4388.359206	5269.346154	3761.074494	0.486374055	0.01703702	0.212446257	Gstm1	3	107919571	107925289	-	1473	protein_coding	glutathione S-transferase, mu 1 [Source:MGI Symbol;Acc:MGI:95860]	GST_N
ENSMUSG00000007892	37068.21328	43441.00696	30534.77543	30562.50958	26504.73495	27656.97459	37014.66522	28241.40637	0.390273897	0.017070937	0.212687559	Rplp1	9	61820566	61821824	-	499	protein_coding	ribosomal protein, large, P1 [Source:MGI Symbol;Acc:MGI:1927099]	-
ENSMUSG00000081146	0	1.108528299	0	13.97417075	16.06175789	2.73759152	0.369509433	10.92450672	-4.881215201	0.017075568	1	Gm6207	X	134020710	134023733	-	1386	transcribed_unprocessed_pseudogene	predicted gene 6207 [Source:MGI Symbol;Acc:MGI:3645256]	-
ENSMUSG00000022797	1428.998199	1600.714863	1620.208585	1357.490872	1044.959072	1001.958496	1549.973882	1134.802814	0.450025596	0.017088716	0.212727488	Tfrc	16	32427738	32451612	+	6185	protein_coding	transferrin receptor [Source:MGI Symbol;Acc:MGI:98822]	TFR_dimer
ENSMUSG00000006373	4511.551457	5925.083756	5854.444894	4913.917327	3073.464613	3796.126907	5430.360035	3927.836282	0.46736201	0.017107352	0.212727488	Pgrmc1	X	35861859	35869732	+	1857	protein_coding	progesterone receptor membrane component 1 [Source:MGI Symbol;Acc:MGI:1858305]	-
ENSMUSG00000047866	676.7327185	926.7296576	857.9874172	1134.902296	1237.700167	1045.759961	820.4832644	1139.454141	-0.473951669	0.017131185	0.212727488	Lonp2	8	87350672	87450501	+	5339	protein_coding	lon peptidase 2, peroxisomal [Source:MGI Symbol;Acc:MGI:1914137]	AAA
ENSMUSG00000117942	92.88488293	65.40316961	136.8089276	30.94280665	55.74374797	38.32628128	98.36566004	41.6709453	1.239677565	0.017132415	0.212727488	Maskbp3	18	36780913	36798970	+	2235	protein_coding	multiple ankyrin repeats single KH domain binding protein 3 [Source:MGI Symbol;Acc:MGI:3845902]	-
ENSMUSG00000012211	9.186416993	19.95350937	9.772066255	0	0	1.825061013	12.97066421	0.608353671	4.384230619	0.017140773	1	Tex22	12	113038122	113052537	+	1270	protein_coding	testis expressed gene 22 [Source:MGI Symbol;Acc:MGI:1922921]	-
ENSMUSG00000005312	1486.158127	1433.32709	1895.780854	2067.179115	2143.772274	2225.661906	1605.08869	2145.537765	-0.418486542	0.01715992	0.212887977	Ubqln1	13	58323970	58363467	-	4406	protein_coding	ubiquilin 1 [Source:MGI Symbol;Acc:MGI:1860276]	ubiquitin
ENSMUSG00000078503	410.3266257	364.7058102	327.3642196	201.6273208	256.043317	253.6834808	367.4655518	237.1180395	0.631491055	0.01717662	0.212914265	Zfp990	4	145237329	145265758	+	3498	protein_coding	zinc finger protein 990 [Source:MGI Symbol;Acc:MGI:3652161]	KRAB
ENSMUSG00000024759	1652.534346	2014.195918	2134.21927	2837.754817	2273.211146	2645.425939	1933.649845	2585.463967	-0.41904986	0.017196426	0.212969819	Atl3	19	7471405	7517039	+	10099	protein_coding	atlastin GTPase 3 [Source:MGI Symbol;Acc:MGI:1924270]	-
ENSMUSG00000069041	521.5843426	638.5123	910.756575	1138.894916	1049.683119	876.9418168	690.2844059	1021.83995	-0.565432674	0.017210272	0.212969819	Slc25a31	3	40663285	40680527	+	2128	protein_coding	solute carrier family 25 (mitochondrial carrier; adenine nucleotide translocator), member 31 [Source:MGI Symbol;Acc:MGI:1920583]	Mito_carr
ENSMUSG00000005124	434.8237377	649.597583	636.1615132	1007.138449	727.5031515	801.2017848	573.5276113	845.2811283	-0.559540223	0.017242072	0.213182668	Ccn4	15	66763169	66795050	+	5565	protein_coding	cellular communication network factor 4 [Source:MGI Symbol;Acc:MGI:1197008]	VWC
ENSMUSG00000025586	1448.391746	1048.66777	1400.337094	1528.175387	2139.993037	1764.834	1299.132204	1811.000808	-0.479051399	0.01726136	0.213240592	Cpeb1	7	80996774	81105213	-	4192	protein_coding	cytoplasmic polyadenylation element binding protein 1 [Source:MGI Symbol;Acc:MGI:108442]	-
ENSMUSG00000031481	0	0	1.954413251	31.94096171	4.724046438	6.387713546	0.651471084	14.35090723	-4.421122982	0.017279803	1	Tpte	8	22773457	22861434	+	2758	protein_coding	transmembrane phosphatase with tensin homology [Source:MGI Symbol;Acc:MGI:2446460]	DSPc
ENSMUSG00000028385	319.4831688	283.7832444	315.63774	433.1992931	439.3363188	479.9910465	306.3013844	450.8422194	-0.557482312	0.017326515	0.213864558	Snx30	4	59805840	59904737	+	7795	protein_coding	sorting nexin family member 30 [Source:MGI Symbol;Acc:MGI:2443882]	PX
ENSMUSG00000108207	16.33140799	47.66671684	20.52133914	3.992620213	1.889618575	9.125305066	28.17315465	5.002514618	2.487691096	0.017353496	1	1810059H22Rik	5	148890558	148906932	-	5024	lncRNA	RIKEN cDNA 1810059H22 gene [Source:MGI Symbol;Acc:MGI:1917070]	-
ENSMUSG00000026723	95.94702193	74.271396	128.0140679	236.5627476	189.9066668	137.7921065	99.41082863	188.0871736	-0.917858007	0.017417997	0.214498957	Trdmt1	2	13513825	13549479	-	3835	protein_coding	tRNA aspartic acid methyltransferase 1 [Source:MGI Symbol;Acc:MGI:1274787]	DNA_methylase
ENSMUSG00000022475	3106.029657	2017.521503	1945.618391	1511.206751	1875.446436	1626.129363	2356.38985	1670.927516	0.495922878	0.017448502	0.214498957	Hdac7	15	97690545	97742383	-	6755	protein_coding	histone deacetylase 7 [Source:MGI Symbol;Acc:MGI:1891835]	Hist_deacetyl
ENSMUSG00000030735	250.0746848	28.82173576	159.28468	44.9169774	4.724046438	76.65256255	146.0603668	42.09786213	1.794722632	0.017461108	0.214498957	Gm9755	8	67966887	67968242	-	1356	processed_pseudogene	predicted pseudogene 9755 [Source:MGI Symbol;Acc:MGI:3642279]	GTP_EFTU
ENSMUSG00000026380	220.4740078	189.5583391	152.4442336	270.5000194	353.3586736	289.2721706	187.4921935	304.3769545	-0.699509117	0.017465695	0.214498957	Tfcp2l1	1	118555675	118612898	+	9438	protein_coding	transcription factor CP2-like 1 [Source:MGI Symbol;Acc:MGI:2444691]	CP2
ENSMUSG00000082762	31.64210298	22.17056597	4.886033128	3.992620213	0	1.825061013	19.56623402	1.939227075	3.3426709	0.017467367	1	Gm12366	4	35202103	35202975	-	873	processed_pseudogene	predicted gene 12366 [Source:MGI Symbol;Acc:MGI:3649557]	-
ENSMUSG00000026914	897.2067263	1449.955015	1380.792962	1999.304572	1612.789454	1676.318541	1242.651568	1762.804189	-0.504492958	0.017467858	0.214498957	Psmd14	2	61542038	61630720	+	2820	protein_coding	proteasome (prosome, macropain) 26S subunit, non-ATPase, 14 [Source:MGI Symbol;Acc:MGI:1913284]	Mov34
ENSMUSG00000053094	1087.059344	1407.830939	1457.015079	1836.605298	1634.520068	1875.250191	1317.301787	1782.125186	-0.436034555	0.017470821	0.214498957	Tmem248	5	130245922	130272606	+	4086	protein_coding	transmembrane protein 248 [Source:MGI Symbol;Acc:MGI:1918917]	-
ENSMUSG00000030982	950.2838023	1044.233657	999.6823779	1190.798979	1352.9669	1482.862073	998.0666125	1342.209317	-0.427628739	0.01748074	0.214498957	Vps35l	7	118339449	118442189	+	14648	protein_coding	VPS35 endosomal protein sorting factor like [Source:MGI Symbol;Acc:MGI:1918767]	-
ENSMUSG00000041624	157.1898019	60.96905642	63.51843066	50.90590772	21.73061362	34.67615925	93.89242965	35.77089353	1.393809318	0.01751435	0.214707835	Gucy1a2	9	3532778	3894736	+	6650	protein_coding	guanylate cyclase 1, soluble, alpha 2 [Source:MGI Symbol;Acc:MGI:2660877]	Guanylate_cyc
ENSMUSG00000070699	534.8536116	293.7599991	385.0194105	267.5055543	213.526899	269.1964994	404.5443404	250.0763176	0.694393629	0.017534388	0.214707835	Sars2	7	28441417	28453296	+	3313	protein_coding	seryl-aminoacyl-tRNA synthetase 2 [Source:MGI Symbol;Acc:MGI:1919234]	tRNA-synt_2b
ENSMUSG00000020246	775.7418794	893.4738086	934.209534	1440.337742	1138.495192	1041.197308	867.8084074	1206.676747	-0.475371696	0.017564122	0.214707835	Hcfc2	10	82531994	82578262	+	5485	protein_coding	host cell factor C2 [Source:MGI Symbol;Acc:MGI:1915183]	-
novel.353	22.45568598	7.75969809	0	0	0	0	10.07179469	0	5.846781015	0.017566975	1	-	12	12878147	12879268	+	327	-	- && - && -	-
ENSMUSG00000053774	1010.505869	1353.513053	1425.744467	1909.470617	1674.202058	1610.616344	1263.254463	1731.429673	-0.454746358	0.017567752	0.214707835	Ubxn7	16	32151075	32212565	+	12655	protein_coding	UBX domain protein 7 [Source:MGI Symbol;Acc:MGI:2146388]	UBX
ENSMUSG00000028979	244.9711198	48.77524514	66.45005054	39.92620213	52.90932011	41.0638728	120.0654718	44.63313168	1.428023637	0.017571282	0.214707835	Masp2	4	148687011	148699956	+	3307	protein_coding	mannan-binding lectin serine peptidase 2 [Source:MGI Symbol;Acc:MGI:1330832]	Trypsin
ENSMUSG00000102145	9.186416993	5.542641493	15.63530601	0	0	0.912530507	10.12145483	0.304176836	4.893848745	0.017593031	1	Gm38056	1	55480063	55485089	+	5027	TEC	predicted gene, 38056 [Source:MGI Symbol;Acc:MGI:5611284]	Aldo_ket_red
ENSMUSG00000050628	702.2505435	995.4584121	702.6115638	443.1808437	582.9473305	605.9202564	800.1068398	544.0161435	0.555832709	0.017607525	0.214765457	Ubald2	11	116324920	116329903	+	1532	protein_coding	UBA-like domain containing 2 [Source:MGI Symbol;Acc:MGI:1914635]	-
ENSMUSG00000025613	4213.503261	5370.819607	4955.414798	6459.06135	6369.904217	5927.798171	4846.579222	6252.254579	-0.367443316	0.017609674	0.214765457	Cct8	16	87280214	87292761	-	3088	protein_coding	chaperonin containing Tcp1, subunit 8 (theta) [Source:MGI Symbol;Acc:MGI:107183]	-
ENSMUSG00000015647	1943.437551	1976.505956	1411.086367	941.2602153	1369.973467	1429.935304	1777.009958	1247.056329	0.510566379	0.017620122	0.214765457	Lama5	2	179818166	179867652	-	11388	protein_coding	laminin, alpha 5 [Source:MGI Symbol;Acc:MGI:105382]	Laminin_G_2
ENSMUSG00000054136	12.24855599	8.868226388	8.79485963	0	0.944809288	0	9.970547336	0.314936429	4.870858571	0.017637021	1	Adm2	15	89206923	89208934	+	1298	protein_coding	adrenomedullin 2 [Source:MGI Symbol;Acc:MGI:2675256]	-
ENSMUSG00000029725	920.6831253	642.9464132	644.9563729	477.1181155	550.8238147	490.028882	736.1953038	505.9902707	0.541027676	0.017642464	0.214858429	Ppp1r35	5	137777111	137778372	+	1085	protein_coding	protein phosphatase 1, regulatory subunit 35 [Source:MGI Symbol;Acc:MGI:1922853]	-
ENSMUSG00000029192	879.8546053	1141.784148	941.0499804	1331.538841	1259.43078	1431.760365	987.5629111	1340.909995	-0.441609962	0.017669821	0.21490413	Tbc1d14	5	36647948	36750620	-	9802	protein_coding	TBC1 domain family, member 14 [Source:MGI Symbol;Acc:MGI:1098708]	TBC
ENSMUSG00000020359	433.8030247	386.8763762	290.2303678	237.5609027	237.1471312	237.2579317	370.3032562	237.3219885	0.641530337	0.017682071	0.21490413	Phykpl	11	51475584	51495316	+	9699	protein_coding	5-phosphohydroxy-L-lysine phospholyase [Source:MGI Symbol;Acc:MGI:1920197]	Aminotran_3
ENSMUSG00000026571	723.6855165	966.6366763	863.850657	1295.605259	1177.232372	1055.797796	851.3909499	1176.211809	-0.46635137	0.017690369	0.21490413	Dcaf6	1	165156267	165288044	-	6424	protein_coding	DDB1 and CUL4 associated factor 6 [Source:MGI Symbol;Acc:MGI:1921356]	-
ENSMUSG00000024055	589.9721136	442.3027911	377.2017575	250.5369184	349.5794364	304.7851892	469.825554	301.633848	0.638975762	0.017741096	0.215341214	Cyp4f13	17	33143662	33166376	-	4441	protein_coding	cytochrome P450, family 4, subfamily f, polypeptide 13 [Source:MGI Symbol;Acc:MGI:2158641]	p450
ENSMUSG00000031833	1080.935066	721.6519224	631.2754801	475.1218054	582.0025212	570.3315666	811.2874895	542.4852977	0.580460317	0.017772251	0.215540204	Mast3	8	71230761	71257698	-	5955	protein_coding	microtubule associated serine/threonine kinase 3 [Source:MGI Symbol;Acc:MGI:2683541]	Pkinase
ENSMUSG00000079003	2547.699646	1868.978711	1895.780854	1254.680902	1497.522721	1790.384854	2104.15307	1514.196159	0.474566109	0.01779631	0.215634694	Samd1	8	84724130	84727038	+	2564	protein_coding	sterile alpha motif domain containing 1 [Source:MGI Symbol;Acc:MGI:2142433]	SAM_1
ENSMUSG00000028552	929.8695423	1244.877279	1412.063574	1964.369145	1533.425474	1536.701373	1195.603465	1678.165331	-0.488979396	0.017809577	0.215634694	Eps15	4	109137465	109245014	+	6931	protein_coding	epidermal growth factor receptor pathway substrate 15 [Source:MGI Symbol;Acc:MGI:104583]	-
ENSMUSG00000082286	321.5245948	121.9381128	182.737639	113.7896761	97.31535663	111.3287218	208.7334489	107.4779182	0.958308648	0.017886456	0.216386106	Pisd-ps1	11	3075904	3081004	+	1877	transcribed_unprocessed_pseudogene	phosphatidylserine decarboxylase, pseudogene 1 [Source:MGI Symbol;Acc:MGI:3842428]	-
novel.1145	7.144990995	11.08528299	5.863239753	0	0	0	8.031171244	0	5.519571252	0.017912109	1	-	3	95565673	95565925	+	253	-	- && - && -	-
ENSMUSG00000007038	401.1402087	542.070338	454.4010809	246.5442982	273.0498841	380.5252212	465.8705425	300.0398012	0.633907022	0.017982159	0.217332505	Neu1	17	35150229	35154929	+	3733	protein_coding	neuraminidase 1 [Source:MGI Symbol;Acc:MGI:97305]	-
ENSMUSG00000022142	714.4990995	726.0860356	849.1925576	1276.640313	904.1824883	1028.421881	763.2592309	1069.748227	-0.486666849	0.018028292	0.217332505	Nup155	15	8138757	8190731	+	11951	protein_coding	nucleoporin 155 [Source:MGI Symbol;Acc:MGI:2181182]	-
ENSMUSG00000048489	275.5925098	499.9462627	632.2526867	326.3967024	255.0985077	263.7213164	469.2638197	281.7388422	0.736434016	0.018036906	0.217332505	Depp1	6	116627570	116629755	+	1358	protein_coding	DEPP1 autophagy regulator [Source:MGI Symbol;Acc:MGI:1918730]	-
ENSMUSG00000004748	117.3819949	150.7598486	97.72066255	34.93542687	43.46122723	85.77786762	121.9541687	54.72484057	1.15350145	0.018045833	0.217332505	Mtfp1	11	4041480	4045445	-	1738	protein_coding	mitochondrial fission process 1 [Source:MGI Symbol;Acc:MGI:1916686]	-
ENSMUSG00000051703	163.3140799	65.40316961	47.88312465	13.97417075	23.62023219	55.6643609	92.20012471	31.08625461	1.565966992	0.018049913	0.217332505	Tmem198	1	75456176	75462349	+	2504	protein_coding	transmembrane protein 198 [Source:MGI Symbol;Acc:MGI:2443133]	-
ENSMUSG00000024845	1135.032855	890.1482237	817.9219456	447.1734639	756.7922394	703.5610206	947.7010082	635.8422413	0.575415722	0.018056433	0.217332505	Tmem134	19	4175934	4182306	+	1848	protein_coding	transmembrane protein 134 [Source:MGI Symbol;Acc:MGI:1914240]	-
ENSMUSG00000047888	750.2240544	895.6908652	1008.477238	1336.529616	1217.859172	1101.424321	884.7973857	1218.60437	-0.461592767	0.018071359	0.217332505	Tnrc6b	15	80595514	80825286	+	23677	protein_coding	trinucleotide repeat containing 6b [Source:MGI Symbol;Acc:MGI:2443730]	-
ENSMUSG00000005370	1042.147972	982.1560725	1249.847274	1642.963218	1403.041792	1387.958901	1091.383773	1477.98797	-0.43710281	0.018111063	0.217332505	Msh6	17	88282490	88298320	+	4346	protein_coding	mutS homolog 6 [Source:MGI Symbol;Acc:MGI:1343961]	PWWP
novel.1591	88.80203093	100.8760752	18.56692589	27.94834149	9.448092876	24.63832368	69.41501066	20.67825268	1.746523937	0.018112696	0.217332505	-	7	125042225	125043640	+	1416	-	- && - && -	-
ENSMUSG00000052337	2515.03683	1870.08724	2262.233338	2775.869203	3209.51715	2831.582162	2215.785803	2938.989505	-0.407368142	0.018113523	0.217332505	Immt	6	71808315	71854372	+	11353	protein_coding	inner membrane protein, mitochondrial [Source:MGI Symbol;Acc:MGI:1923864]	-
ENSMUSG00000117039	27.55925098	3.325584896	0	0	0	0	10.29494529	0	5.878932387	0.018137619	1	Gm32358	16	96245914	96248303	+	2390	TEC	predicted gene, 32358 [Source:MGI Symbol;Acc:MGI:5591517]	-
ENSMUSG00000057858	544.0400286	810.3341862	683.0674313	520.0387828	477.1286903	377.7876297	679.1472154	458.3183676	0.567410325	0.018172015	0.217721804	Fam204a	19	60187018	60215133	-	5761	protein_coding	family with sequence similarity 204, member A [Source:MGI Symbol;Acc:MGI:1289174]	-
ENSMUSG00000024963	435.8444507	514.3571305	342.0223189	269.5018644	244.7056055	320.2982078	430.7413	278.1685592	0.630071112	0.01817579	0.217721804	Dnajc4	19	6965279	6969940	-	1240	protein_coding	DnaJ heat shock protein family (Hsp40) member C4 [Source:MGI Symbol;Acc:MGI:1927346]	DnaJ
ENSMUSG00000028599	33.68352897	38.79849045	87.9485963	117.7822963	86.92245446	166.9930827	53.47687191	123.8992778	-1.210073859	0.01820122	0.217847715	Tnfrsf1b	4	144940033	144973440	-	3818	protein_coding	tumor necrosis factor receptor superfamily, member 1b [Source:MGI Symbol;Acc:MGI:1314883]	-
ENSMUSG00000001663	550.1643066	340.3181877	424.1076755	180.6660646	262.656982	351.324245	438.1967232	264.8824305	0.72579589	0.018221612	0.21786454	Gstt1	10	75619647	75634418	-	1528	protein_coding	glutathione S-transferase, theta 1 [Source:MGI Symbol;Acc:MGI:107379]	GST_N
ENSMUSG00000025870	65.32563195	48.77524514	84.0397698	129.7601569	108.6530681	161.5178997	66.04688229	133.3103749	-1.01161013	0.018232466	0.21786454	Arl10	13	54722828	54728941	+	1729	protein_coding	ADP-ribosylation factor-like 10 [Source:MGI Symbol;Acc:MGI:1930788]	Arf
ENSMUSG00000025785	743.0790634	598.6052812	629.3210668	463.1439447	448.7844116	480.903577	657.0018038	464.2773111	0.501004471	0.018252558	0.217926289	Exosc7	9	122942280	122965194	+	6013	protein_coding	exosome component 7 [Source:MGI Symbol;Acc:MGI:1913696]	RNase_PH
ENSMUSG00000087407	10.20712999	3.325584896	10.74927288	0	0	0	8.093995923	0	5.533011752	0.018268223	1	Gm11431	11	84654681	84668655	-	428	lncRNA	predicted gene 11431 [Source:MGI Symbol;Acc:MGI:3650047]	-
ENSMUSG00000030792	36.74566797	27.71320746	22.47575239	10.97970559	2.834427863	3.650122026	28.97820927	5.821418492	2.321805844	0.018281999	1	Dkkl1	7	44856943	44861571	-	1576	protein_coding	dickkopf-like 1 [Source:MGI Symbol;Acc:MGI:1354963]	-
ENSMUSG00000004864	963.5530713	1006.543695	562.8710163	479.1144256	654.7528363	532.9178158	844.3225942	555.5950259	0.603269086	0.018317045	0.218450045	Mapk13	17	28988271	28999207	+	3150	protein_coding	mitogen-activated protein kinase 13 [Source:MGI Symbol;Acc:MGI:1346864]	Pkinase
ENSMUSG00000020460	13093.70635	21780.36401	17368.87056	12829.2869	5418.481265	6256.309153	17414.31364	8168.025773	1.092223066	0.018326346	0.218450045	Rps27a	11	29495846	29498109	-	1972	protein_coding	ribosomal protein S27A [Source:MGI Symbol;Acc:MGI:1925544]	ubiquitin
ENSMUSG00000042675	1383.066114	1058.644525	797.4006064	634.8266139	727.5031515	845.0032491	1079.703749	735.7776715	0.55298527	0.018365389	0.218519158	Ypel3	7	126376127	126379686	+	1848	protein_coding	yippee like 3 [Source:MGI Symbol;Acc:MGI:1913340]	-
ENSMUSG00000036304	164.3347929	74.271396	132.9001011	262.514779	243.7607962	179.7685098	123.83543	228.6813617	-0.883165467	0.018369792	0.218519158	Zdhhc23	16	43785396	43800154	-	5836	protein_coding	zinc finger, DHHC domain containing 23 [Source:MGI Symbol;Acc:MGI:2685625]	-
ENSMUSG00000037822	2110.834482	2255.855088	1947.572805	1510.208596	1580.665938	1736.545554	2104.754125	1609.140029	0.387159584	0.018386431	0.218519158	Smim14	5	65604187	65694527	-	15976	protein_coding	small integral membrane protein 14 [Source:MGI Symbol;Acc:MGI:1915802]	-
ENSMUSG00000068917	3025.39333	1051.993355	1402.291508	1096.972404	1215.024744	1077.698528	1826.559398	1129.898559	0.693049285	0.018404087	0.218519158	Clk2	3	89072102	89084228	+	5299	protein_coding	CDC-like kinase 2 [Source:MGI Symbol;Acc:MGI:1098669]	Pkinase
ENSMUSG00000117499	347.0424197	309.2793953	210.0994245	172.6808242	200.299569	143.2672895	288.8070798	172.0825609	0.746795952	0.018406969	0.218519158	Gm50010	17	95122169	95123491	-	1323	TEC	predicted gene, 50010 [Source:MGI Symbol;Acc:MGI:6275297]	-
ENSMUSG00000024073	1908.733309	1764.777051	1861.578622	2523.335975	2295.886569	2318.740017	1845.029661	2379.320854	-0.366796469	0.018484429	0.219260464	Birc6	17	74835290	75010351	+	25772	protein_coding	baculoviral IAP repeat-containing 6 [Source:MGI Symbol;Acc:MGI:1276108]	UQ_con
ENSMUSG00000034349	2074.088814	2023.064145	2803.605809	3882.823157	2826.869389	2809.68143	2300.252923	3173.124659	-0.46387708	0.01851975	0.219501123	Smc4	3	68912071	68941956	+	5210	protein_coding	structural maintenance of chromosomes 4 [Source:MGI Symbol;Acc:MGI:1917349]	SMC_N
ENSMUSG00000107741	77.57418794	92.00784878	66.45005054	40.92435719	35.90275293	14.60048811	78.67736242	30.47586607	1.369911895	0.018540318	0.219566682	Gm2011	3	40801255	40829823	+	4557	transcribed_unprocessed_pseudogene	predicted gene 2011 [Source:MGI Symbol;Acc:MGI:3780180]	-
ENSMUSG00000022157	0	0	0	30.94280665	0	1.825061013	0	10.92262256	-5.84200006	0.018566781	1	Mcpt8	14	56319623	56322730	-	998	protein_coding	mast cell protease 8 [Source:MGI Symbol;Acc:MGI:1261780]	Trypsin
ENSMUSG00000070436	22656.76644	22834.57442	24065.66757	13145.70205	17804.93103	21088.58001	23185.66948	17346.40436	0.418575026	0.018568264	0.21956942	Serpinh1	7	98994583	99002446	-	2443	protein_coding	serine (or cysteine) peptidase inhibitor, clade H, member 1 [Source:MGI Symbol;Acc:MGI:88283]	Serpin
ENSMUSG00000070738	1121.763586	1009.86928	1272.323026	1606.031481	1628.851212	1354.195272	1134.651964	1529.692655	-0.430648061	0.018595069	0.21956942	Dgkd	1	87781009	87872902	+	6850	protein_coding	diacylglycerol kinase, delta [Source:MGI Symbol;Acc:MGI:2138334]	SAM_2
ENSMUSG00000063160	1578.022297	1464.365882	1455.060665	922.2952692	1315.174528	1056.710327	1499.149615	1098.060041	0.449074875	0.018598679	0.21956942	Numbl	7	26957858	26981569	+	8673	protein_coding	numb-like [Source:MGI Symbol;Acc:MGI:894702]	PID
ENSMUSG00000057716	56.13921496	41.01554705	88.92580292	127.7638468	118.101161	140.529698	62.02685498	128.7982353	-1.051710398	0.018600697	0.21956942	Tmem178b	6	39848395	40232084	+	11539	protein_coding	transmembrane protein 178B [Source:MGI Symbol;Acc:MGI:3647581]	-
ENSMUSG00000027185	606.3035215	619.6673189	608.7997277	941.2602153	762.4610951	825.8401085	611.5901894	843.1871396	-0.46318399	0.018620644	0.219627332	Nat10	2	103551601	103591615	-	7199	protein_coding	N-acetyltransferase 10 [Source:MGI Symbol;Acc:MGI:2138939]	-
ENSMUSG00000033624	25.51782498	35.47290555	94.78904268	165.6937388	96.37054734	115.8913743	51.92659107	125.9852202	-1.27564886	0.018680144	0.220151307	Pdpr	8	111821262	111863706	+	5028	protein_coding	pyruvate dehydrogenase phosphatase regulatory subunit [Source:MGI Symbol;Acc:MGI:2442188]	GCV_T
novel.595	0	0	0	14.9723258	3.779237151	6.387713546	0	8.379758832	-5.460278517	0.018683045	1	-	14	24569077	24569849	-	255	-	- && - && -	-
ENSMUSG00000028330	1204.441339	828.070639	993.8191382	1402.40785	1294.388724	1468.261585	1008.777039	1388.35272	-0.460525943	0.018753933	0.220842681	Ncbp1	4	46138613	46172403	+	3386	protein_coding	nuclear cap binding protein subunit 1 [Source:MGI Symbol;Acc:MGI:1891840]	-
ENSMUSG00000022474	1509.634526	1137.350034	965.480146	696.7122272	891.8999675	930.7811167	1204.154902	839.7977705	0.519660473	0.018802953	0.221112253	Pmm1	15	81835309	81845131	-	2866	protein_coding	phosphomannomutase 1 [Source:MGI Symbol;Acc:MGI:1353418]	-
ENSMUSG00000028312	1264.663406	1309.171921	1601.641659	2247.84518	1779.075889	1664.455644	1391.825662	1897.125571	-0.446546257	0.018833722	0.221112253	Smc2	4	52439243	52488260	+	5478	protein_coding	structural maintenance of chromosomes 2 [Source:MGI Symbol;Acc:MGI:106067]	SMC_N
ENSMUSG00000009687	326.6281598	282.6747161	299.0252274	208.6144061	152.1142953	208.969486	302.7760344	189.8993958	0.673242313	0.018838035	0.221112253	Fxyd5	7	30732147	30741906	-	4192	protein_coding	FXYD domain-containing ion transport regulator 5 [Source:MGI Symbol;Acc:MGI:1201785]	-
ENSMUSG00000025889	70.42919695	105.3101884	111.4015553	157.7084984	195.5755225	170.6432047	95.71364687	174.6424086	-0.867812711	0.01885329	0.221112253	Snca	6	60708559	60806839	-	2703	protein_coding	synuclein, alpha [Source:MGI Symbol;Acc:MGI:1277151]	-
ENSMUSG00000028062	882.9167443	790.3806769	628.3438602	382.2933854	632.0774134	526.5301023	767.2137605	513.6336337	0.578429533	0.018861356	0.221112253	Lamtor2	3	88457126	88460381	-	1218	protein_coding	late endosomal/lysosomal adaptor, MAPK and MTOR activator 2 [Source:MGI Symbol;Acc:MGI:1932697]	-
ENSMUSG00000030986	345.0009937	431.2175081	569.7114627	671.7583509	742.6201001	593.1448293	448.6433215	669.1744267	-0.576377845	0.018869705	0.221112253	Dhx32	7	133322671	133384455	-	4172	protein_coding	DEAH (Asp-Glu-Ala-His) box polypeptide 32 [Source:MGI Symbol;Acc:MGI:2141813]	HA2
ENSMUSG00000025001	1258.539128	1263.72226	1693.499082	2401.561058	1986.933932	1543.089087	1405.25349	1977.194692	-0.49229074	0.018882823	0.221112253	Hells	19	38919359	38959495	+	7205	protein_coding	helicase, lymphoid specific [Source:MGI Symbol;Acc:MGI:106209]	SNF2_N
ENSMUSG00000028957	487.9008136	327.0158481	349.8399719	574.9373107	579.1680933	566.6814446	388.2522112	573.5956162	-0.562749692	0.018923237	0.221391216	Per3	4	151088109	151129122	-	9608	protein_coding	period circadian clock 3 [Source:MGI Symbol;Acc:MGI:1277134]	-
ENSMUSG00000033933	557.3092976	855.7838465	1054.405949	1254.680902	1100.70282	1262.029691	822.4996977	1205.804471	-0.551774999	0.018940317	0.221391216	Vhl	6	113600920	113608594	+	2997	protein_coding	von Hippel-Lindau tumor suppressor [Source:MGI Symbol;Acc:MGI:103223]	-
ENSMUSG00000032298	408.2851997	318.1476217	223.7803172	147.7269479	256.9881262	131.4043929	316.7377129	178.706489	0.825449183	0.018952131	0.221391216	Neil1	9	57050084	57055589	-	1871	protein_coding	nei endonuclease VIII-like 1 (E. coli) [Source:MGI Symbol;Acc:MGI:1920024]	H2TH
novel.1119	11.22784299	95.33343368	56.67798428	19.96310107	7.558474301	14.60048811	54.41308698	14.04068782	1.954523773	0.018994084	0.22170393	-	3	20528947	20529618	+	672	-	- && - && -	-
novel.1380	16.33140799	28.82173576	12.70368613	0	1.889618575	4.562652533	19.28560996	2.150757036	3.150074137	0.01900718	1	-	5	134212099	134212794	+	696	-	- && - && -	-
ENSMUSG00000038967	799.2182784	1001.001054	1011.408857	630.8339937	624.5189391	761.0504425	937.2093965	672.1344584	0.47939994	0.019039589	0.222057569	Pdk2	11	94917084	94932180	-	3163	protein_coding	pyruvate dehydrogenase kinase, isoenzyme 2 [Source:MGI Symbol;Acc:MGI:1343087]	HATPase_c
ENSMUSG00000019539	6332.503447	8421.489484	8343.390169	4144.339781	6048.669059	6597.595563	7699.1277	5596.868134	0.460003986	0.01910699	0.222665811	Rcn3	7	44732337	44741645	-	1717	protein_coding	reticulocalbin 3, EF-hand calcium binding domain [Source:MGI Symbol;Acc:MGI:1277122]	-
ENSMUSG00000097572	25.51782498	11.08528299	7.817653004	0	0	2.73759152	14.80692032	0.912530507	3.996649669	0.01913094	1	Gm26797	9	122124935	122139994	-	4044	lncRNA	predicted gene, 26797 [Source:MGI Symbol;Acc:MGI:5477291]	-
ENSMUSG00000000093	4115.514813	2672.661728	2786.993296	1999.304572	2564.212407	2359.80389	3191.723279	2307.773623	0.467822704	0.019175939	0.223101578	Tbx2	11	85723377	85732774	+	3626	protein_coding	T-box 2 [Source:MGI Symbol;Acc:MGI:98494]	T-box
ENSMUSG00000039691	17.35212099	3.325584896	3.908826502	0	0	0	8.195510795	0	5.550250364	0.019198445	1	Tspan10	11	120333470	120337776	+	1802	protein_coding	tetraspanin 10 [Source:MGI Symbol;Acc:MGI:2384781]	Tetraspannin
ENSMUSG00000027702	133.7134029	121.9381128	117.2647951	57.89299309	30.2338972	83.95280661	124.3054369	57.35989897	1.115027268	0.019205384	0.223101578	Lrrc34	3	30678416	30702018	-	1891	protein_coding	leucine rich repeat containing 34 [Source:MGI Symbol;Acc:MGI:1919077]	-
ENSMUSG00000029405	2989.668375	2850.026256	3803.288187	4557.575973	4003.156952	4110.949932	3214.327606	4223.894286	-0.393897352	0.019208698	0.223101578	G3bp2	5	92200005	92231578	-	8659	protein_coding	GTPase activating protein (SH3 domain) binding protein 2 [Source:MGI Symbol;Acc:MGI:2442040]	RRM_1
ENSMUSG00000041560	3308.13083	4396.423232	3880.48751	2814.79725	3070.630185	2994.012592	3861.680524	2959.813342	0.383620456	0.019212101	0.223101578	Nop53	7	15670108	15679999	-	3847	protein_coding	NOP53 ribosome biogenesis factor [Source:MGI Symbol;Acc:MGI:2154441]	-
ENSMUSG00000040022	450.1344327	506.5974324	553.0989501	896.3432379	724.6687236	580.3694022	503.2769384	733.7937879	-0.543615116	0.019244676	0.223101578	Rab11fip2	19	59891316	59932086	-	6080	protein_coding	RAB11 family interacting protein 2 (class I) [Source:MGI Symbol;Acc:MGI:1922248]	-
ENSMUSG00000029419	128.6098379	90.89932048	104.5611089	20.96125612	43.46122723	72.08991002	108.0234224	45.50413112	1.245159691	0.019260217	0.223101578	Ajm1	2	25465428	25471769	-	5020	protein_coding	apical junction component 1 [Source:MGI Symbol;Acc:MGI:2685842]	-
ENSMUSG00000063334	345.0009937	429.0004515	351.7943852	633.8284588	508.3073968	504.6293701	375.2652768	548.9217419	-0.548934209	0.019261871	0.223101578	Krr1	10	111808569	111824337	+	5958	protein_coding	KRR1, small subunit (SSU) processome component, homolog (yeast) [Source:MGI Symbol;Acc:MGI:1289274]	-
ENSMUSG00000050382	534.8536116	358.0546404	333.2274593	179.6679096	306.1182092	263.7213164	408.7119038	249.8358117	0.709672227	0.019266613	0.223101578	Kif7	7	79347846	79365468	-	4581	protein_coding	kinesin family member 7 [Source:MGI Symbol;Acc:MGI:1098239]	Kinesin
ENSMUSG00000100801	4130.825508	6232.146094	5013.069989	6694.625942	7286.369226	6466.19117	5125.347197	6815.728779	-0.41129988	0.019298779	0.223238131	Gm15459	5	5831615	5833555	-	1941	processed_pseudogene	predicted gene 15459 [Source:MGI Symbol;Acc:MGI:3705702]	HSP70
ENSMUSG00000110293	20.41425998	8.868226388	0	0	0	0	9.760828791	0	5.801359827	0.019302981	1	Gm45557	7	104727637	104729287	-	1651	lncRNA	predicted gene 45557 [Source:MGI Symbol;Acc:MGI:5791393]	-
ENSMUSG00000047003	506.2736476	537.6362248	570.6886693	766.5830809	735.0616258	724.5492222	538.1995139	742.064643	-0.463260059	0.019308982	0.223238131	Zfp41	15	75488528	75501676	+	8595	protein_coding	zinc finger protein 41 [Source:MGI Symbol;Acc:MGI:99186]	zf-C2H2
ENSMUSG00000026835	0	0	0	19.96310107	10.39290216	0	0	10.11866774	-5.732093684	0.019347121	1	Fcnb	2	27966390	27974897	-	1339	protein_coding	ficolin B [Source:MGI Symbol;Acc:MGI:1341158]	Fibrinogen_C
ENSMUSG00000035112	994.1744612	711.6751677	621.5034138	558.9668298	579.1680933	432.5394601	775.7843476	523.5581278	0.567483207	0.019365869	0.223574401	Wnk4	11	101151393	101168235	+	4148	protein_coding	WNK lysine deficient protein kinase 4 [Source:MGI Symbol;Acc:MGI:1917097]	Pkinase
ENSMUSG00000079554	22.45568598	0	6.840446379	0	0	0	9.765377454	0	5.803585906	0.019369609	1	Aox2	1	58317485	58419418	+	5771	protein_coding	aldehyde oxidase 2 [Source:MGI Symbol;Acc:MGI:3529596]	-
ENSMUSG00000036845	620.5935035	423.45781	521.828338	293.4575857	306.1182092	425.2392161	521.9598839	341.6050036	0.611484007	0.01940806	0.223574401	Lin37	7	30254866	30259263	-	1388	protein_coding	lin-37 homolog (C. elegans) [Source:MGI Symbol;Acc:MGI:1922910]	-
ENSMUSG00000054321	214.3497298	308.170867	397.7230966	477.1181155	492.2456389	464.4780278	306.7478978	477.9472607	-0.639422609	0.019417627	0.223574401	Taf4b	18	14916302	15033416	+	5149	protein_coding	TATA-box binding protein associated factor 4b [Source:MGI Symbol;Acc:MGI:2152345]	-
ENSMUSG00000001440	4799.392522	5653.494323	5622.846923	6819.395324	6399.193305	7278.34332	5358.577923	6832.31065	-0.350547951	0.01942657	0.223574401	Kpnb1	11	97050540	97078707	-	6590	protein_coding	karyopherin (importin) beta 1 [Source:MGI Symbol;Acc:MGI:107532]	-
ENSMUSG00000096956	1218.731321	1173.931468	1028.998577	859.4115009	698.2140636	931.6936472	1140.553789	829.7730706	0.458798345	0.019426587	0.223574401	Snhg18	15	32240711	32244808	-	1486	lncRNA	small nucleolar RNA host gene 18 [Source:MGI Symbol;Acc:MGI:1914085]	-
ENSMUSG00000067713	646.1113285	644.0549415	496.4209658	398.2638663	457.2876952	375.9625687	595.5290786	410.5047101	0.53649906	0.019429935	0.223574401	Prkag1	15	98710678	98729402	-	2175	protein_coding	protein kinase, AMP-activated, gamma 1 non-catalytic subunit [Source:MGI Symbol;Acc:MGI:108411]	CBS
ENSMUSG00000036480	0	0	0	13.97417075	11.33771145	0.912530507	0	8.741470901	-5.521123321	0.019432728	1	Prss56	1	87111035	87116127	+	2180	protein_coding	protease, serine 56 [Source:MGI Symbol;Acc:MGI:1916703]	Trypsin
ENSMUSG00000033545	1681.11431	1209.404374	1017.272097	687.7288317	1005.277082	980.0577641	1302.596927	891.0212259	0.547619185	0.019482596	0.223855839	Znrf1	8	112262729	112352662	+	7018	protein_coding	zinc and ring finger 1 [Source:MGI Symbol;Acc:MGI:2177308]	-
ENSMUSG00000024646	2204.740078	2213.731012	1774.607232	1454.311913	1440.834164	1744.758329	2064.359441	1546.634802	0.41633509	0.019491031	0.223855839	Cyb5a	18	84856829	84897996	+	3104	protein_coding	cytochrome b5 type A (microsomal) [Source:MGI Symbol;Acc:MGI:1926952]	-
ENSMUSG00000096617	93.90559593	165.1707165	76.22211679	54.89852793	53.8541294	44.71399482	111.7661431	51.15555072	1.126481162	0.019500385	0.223855839	Gm5559	5	96009573	96010574	+	1002	processed_pseudogene	predicted gene 5559 [Source:MGI Symbol;Acc:MGI:3779498]	-
ENSMUSG00000031378	477.6936836	470.0159986	428.9937086	602.8856522	678.3730685	646.9841292	458.9011303	642.7476166	-0.486318803	0.019559423	0.224357187	Abcd1	X	72760203	72782140	+	4192	protein_coding	ATP-binding cassette, sub-family D (ALD), member 1 [Source:MGI Symbol;Acc:MGI:1349215]	ABC_tran
ENSMUSG00000085710	3.062138998	18.84498108	2.931619877	0	0	0	8.279579983	0	5.561838735	0.019600302	1	Gm12676	4	97642405	97645626	-	808	lncRNA	predicted gene 12676 [Source:MGI Symbol;Acc:MGI:3651064]	-
ENSMUSG00000022617	45.93208497	31.03879236	25.40737226	4.990775266	11.33771145	9.125305066	34.1260832	8.484597261	2.005467854	0.019613078	1	Chkb	15	89310563	89314111	-	3061	protein_coding	choline kinase beta [Source:MGI Symbol;Acc:MGI:1328313]	Choline_kinase
ENSMUSG00000078941	280.6960748	311.4964519	265.8002021	164.6955838	173.8449089	203.494303	285.9975763	180.6782652	0.661861894	0.019681015	0.225574706	Ak6	13	100787487	100802867	+	2769	protein_coding	adenylate kinase 6 [Source:MGI Symbol;Acc:MGI:5510732]	-
[truncated: 26,876 more rows]
