# Supplementary material for: USP9X as a Candidate Mediator of Prenatal Aspirin‐Induced Ovarian Reserve Reduction in Offspring Mice
Source: Adv Sci (Weinh). 2026 Jan 12;13(16):e07679. doi: 10.1002/advs.202507679 (PMC13042442; doi:10.1002/advs.202507679)
Supplement: Supplementary file 3 — Supporting File 3: advs73748‐sup‐0003‐Supplementary Table 2.xlsx. [file ADVS-13-e07679-s003.xlsx]

## Sheet: Control_peaks_anno
GeneID	Chr	Start	End	PeakID	Length	Strand	FoldEnrichment	Pvalue	FDR	Score	Region	GeneName	Transcript	DistanceToTSS	Biotype
ENSMUSG00000102693	chr1	3008567	3008936	Control_peak_1	370	+	2.66898	0.00182394	0.562436	5	intergenic	4933401J01Rik	-	-64501	-
ENSMUSG00000102693	chr1	3019078	3019280	Control_peak_2	203	+	2.97153	0.000655209	0.549123	5	intergenic	4933401J01Rik	-	-54074	-
ENSMUSG00000102693	chr1	3071975	3072219	Control_peak_3	245	+	3.39963	2.28691e-05	0.130876	10	promoter-tss	4933401J01Rik	ENSMUST00000193812	-1156	TEC
ENSMUSG00000102693	chr1	3077805	3078007	Control_peak_4	203	+	2.97153	0.000655209	0.549123	5	intergenic	4933401J01Rik	-	4653	-
ENSMUSG00000064842	chr1	3094989	3095333	Control_peak_5	345	+	2.61513	0.00173672	0.562436	6	intergenic	Gm26206	-	-6855	-
ENSMUSG00000064842	chr1	3126988	3127190	Control_peak_6	203	+	2.93567	0.000740781	0.549123	5	intergenic	Gm26206	-	25073	-
ENSMUSG00000064842	chr1	3136150	3136352	Control_peak_7	203	+	2.97153	0.000655209	0.549123	5	intergenic	Gm26206	-	34235	-
ENSMUSG00000064842	chr1	3149848	3150068	Control_peak_8	221	+	2.97153	0.000655209	0.549123	5	intergenic	Gm26206	-	47942	-
ENSMUSG00000051951	chr1	3170644	3170858	Control_peak_9	215	-	2.66898	0.00182394	0.562436	5	intergenic	Xkr4	-	-500747	-
ENSMUSG00000051951	chr1	3177698	3177900	Control_peak_10	203	-	2.97153	0.000655209	0.549123	5	intergenic	Xkr4	-	-493699	-
ENSMUSG00000051951	chr1	3200425	3200627	Control_peak_11	203	-	2.97153	0.000655209	0.549123	5	intergenic	Xkr4	-	-470972	-
ENSMUSG00000051951	chr1	3201620	3201904	Control_peak_12	285	-	2.97153	0.000655209	0.549123	5	intergenic	Xkr4	-	-469736	-
ENSMUSG00000051951	chr1	3256608	3256810	Control_peak_13	203	-	2.66898	0.00182394	0.562436	5	other intron	Xkr4	ENSMUST00000070533	-414789	protein_coding
ENSMUSG00000051951	chr1	3267021	3267523	Control_peak_14	503	-	2.81084	0.00113214	0.549123	5	other intron	Xkr4	ENSMUST00000070533	-404226	protein_coding
ENSMUSG00000051951	chr1	3281372	3281574	Control_peak_15	203	-	2.8331	0.00105003	0.549123	5	other intron	Xkr4	ENSMUST00000070533	-390025	protein_coding
ENSMUSG00000051951	chr1	3282265	3282581	Control_peak_16	317	-	3.46341	9.46237e-05	0.273848	6	other intron	Xkr4	ENSMUST00000070533	-389075	protein_coding
ENSMUSG00000051951	chr1	3296447	3296649	Control_peak_17	203	-	2.97153	0.000655209	0.549123	5	other intron	Xkr4	ENSMUST00000070533	-374950	protein_coding
ENSMUSG00000051951	chr1	3328708	3328912	Control_peak_18	205	-	2.97153	0.000655209	0.549123	5	other intron	Xkr4	ENSMUST00000070533	-342688	protein_coding
ENSMUSG00000051951	chr1	3342109	3342796	Control_peak_19	688	-	2.97153	0.000655209	0.549123	5	other intron	Xkr4	ENSMUST00000070533	-329045	protein_coding
ENSMUSG00000051951	chr1	3355393	3355894	Control_peak_20	502	-	2.85639	0.000970331	0.549123	5	other intron	Xkr4	ENSMUST00000070533	-315854	protein_coding
ENSMUSG00000103377	chr1	3369221	3369975	Control_peak_21	755	-	2.8331	0.00105003	0.549123	5	promoter-tss	Gm37180	ENSMUST00000195335	1049	TEC
ENSMUSG00000051951	chr1	3390856	3391058	Control_peak_22	203	-	2.8331	0.00105003	0.549123	5	other intron	Xkr4	ENSMUST00000070533	-280541	protein_coding
ENSMUSG00000051951	chr1	3391844	3392170	Control_peak_23	327	-	2.97153	0.000655209	0.549123	5	other intron	Xkr4	ENSMUST00000070533	-279491	protein_coding
ENSMUSG00000051951	chr1	3397460	3397662	Control_peak_24	203	-	2.88758	0.00087277	0.549123	5	other intron	Xkr4	ENSMUST00000070533	-273937	protein_coding
ENSMUSG00000051951	chr1	3405209	3405411	Control_peak_25	203	-	2.8331	0.00105003	0.549123	5	other intron	Xkr4	ENSMUST00000070533	-266188	protein_coding
ENSMUSG00000051951	chr1	3439139	3439341	Control_peak_26	203	-	2.82586	0.00107607	0.549123	5	other intron	Xkr4	ENSMUST00000070533	-232258	protein_coding
ENSMUSG00000051951	chr1	3459415	3459617	Control_peak_27	203	-	2.72397	0.00151695	0.549123	5	other intron	Xkr4	ENSMUST00000070533	-211982	protein_coding
ENSMUSG00000051951	chr1	3463432	3463671	Control_peak_28	240	-	3.46341	9.46237e-05	0.273848	6	other intron	Xkr4	ENSMUST00000070533	-207946	protein_coding
ENSMUSG00000089699	chr1	3470082	3470409	Control_peak_29	328	+	2.97153	0.000655209	0.549123	5	1st intron	Gm1992	ENSMUST00000161581	3658	antisense
ENSMUSG00000089699	chr1	3484362	3484801	Control_peak_30	440	+	2.79598	0.00119039	0.549123	5	1st intron	Gm1992	ENSMUST00000161581	17994	antisense
ENSMUSG00000089699	chr1	3507843	3508160	Control_peak_31	318	+	3.08269	0.000352882	0.393849	6	1st intron	Gm1992	ENSMUST00000161581	41414	antisense
ENSMUSG00000051951	chr1	3533666	3533914	Control_peak_32	249	-	2.66898	0.00182394	0.562436	5	other intron	Xkr4	ENSMUST00000070533	-137708	protein_coding
ENSMUSG00000051951	chr1	3565156	3565365	Control_peak_33	210	-	2.82586	0.00107607	0.549123	5	other intron	Xkr4	ENSMUST00000070533	-106237	protein_coding
ENSMUSG00000051951	chr1	3578476	3578678	Control_peak_34	203	-	2.55301	0.00268473	0.64972	5	other intron	Xkr4	ENSMUST00000070533	-92921	protein_coding
ENSMUSG00000051951	chr1	3579531	3579761	Control_peak_35	231	-	2.5654	0.00257644	0.628003	5	other intron	Xkr4	ENSMUST00000070533	-91852	protein_coding
ENSMUSG00000051951	chr1	3589345	3589601	Control_peak_36	257	-	3.36885	0.000131568	0.274983	6	other intron	Xkr4	ENSMUST00000070533	-82025	protein_coding
ENSMUSG00000051951	chr1	3591898	3592123	Control_peak_37	226	-	2.71001	0.00158972	0.549123	5	other intron	Xkr4	ENSMUST00000070533	-79487	protein_coding
ENSMUSG00000051951	chr1	3592460	3592666	Control_peak_38	207	-	2.72397	0.00151695	0.549123	5	other intron	Xkr4	ENSMUST00000070533	-78935	protein_coding
ENSMUSG00000051951	chr1	3635184	3635386	Control_peak_39	203	-	2.96421	0.000529139	0.499971	6	other intron	Xkr4	ENSMUST00000070533	-36213	protein_coding
ENSMUSG00000051951	chr1	3644301	3644811	Control_peak_40	511	-	2.98872	0.000354364	0.393849	7	other intron	Xkr4	ENSMUST00000070533	-26942	protein_coding
ENSMUSG00000102331	chr1	3659156	3659358	Control_peak_41	203	-	2.72397	0.00151695	0.549123	5	promoter-tss	Gm19938	ENSMUST00000192692	353	sense_intronic
ENSMUSG00000051951	chr1	3667210	3667575	Control_peak_42	366	-	2.5286	0.00291145	0.665537	5	other intron	Xkr4	ENSMUST00000070533	-4105	protein_coding
ENSMUSG00000102592	chr1	3728304	3728562	Control_peak_43	259	+	2.97153	0.000655209	0.549123	5	intergenic	Gm38385	-	-23577	-
ENSMUSG00000102592	chr1	3749042	3749366	Control_peak_44	325	+	2.97153	0.000655209	0.549123	5	intergenic	Gm38385	-	-2806	-
ENSMUSG00000102592	chr1	3753494	3753730	Control_peak_45	237	+	2.81084	0.00113214	0.549123	5	1st exon	Gm38385	ENSMUST00000194454	1602	TEC
ENSMUSG00000102592	chr1	3755114	3755316	Control_peak_46	203	+	2.8331	0.00105003	0.549123	5	tts	Gm38385	ENSMUST00000194454	3205	TEC
ENSMUSG00000102592	chr1	3756864	3757308	Control_peak_47	445	+	3.30528	0.000164017	0.30771	6	intergenic	Gm38385	-	5076	-
ENSMUSG00000088333	chr1	3797861	3798063	Control_peak_48	203	-	2.82586	0.00107607	0.549123	5	intergenic	Gm27396	-	14029	-
ENSMUSG00000088333	chr1	3837845	3838215	Control_peak_49	371	-	2.72397	0.00151695	0.549123	5	intergenic	Gm27396	-	54097	-
ENSMUSG00000088333	chr1	3840729	3840931	Control_peak_50	203	-	3.11381	0.000317176	0.389781	6	intergenic	Gm27396	-	56897	-
ENSMUSG00000102343	chr1	3884299	3884527	Control_peak_51	229	-	2.75233	0.00137908	0.549123	5	intergenic	Gm37381	-	-101802	-
ENSMUSG00000102343	chr1	3884688	3884890	Control_peak_52	203	-	2.73808	0.00144677	0.549123	5	intergenic	Gm37381	-	-101426	-
ENSMUSG00000102343	chr1	3915323	3915659	Control_peak_53	337	-	2.97153	0.000655209	0.549123	5	other intron	Gm37381	ENSMUST00000194643	-70724	lincRNA
ENSMUSG00000102343	chr1	3938646	3939089	Control_peak_54	444	-	2.54075	0.00279634	0.665537	5	other intron	Gm37381	ENSMUST00000194643	-47347	lincRNA
ENSMUSG00000102343	chr1	3969561	3969763	Control_peak_55	203	-	2.8331	0.00105003	0.549123	5	other intron	Gm37381	ENSMUST00000194643	-16553	lincRNA
ENSMUSG00000102343	chr1	3970584	3970950	Control_peak_56	367	-	2.79598	0.00119039	0.549123	5	other intron	Gm37381	ENSMUST00000194643	-15448	lincRNA
ENSMUSG00000102343	chr1	3978417	3978619	Control_peak_57	203	-	2.65558	0.00190752	0.562436	5	other intron	Gm37381	ENSMUST00000194643	-7697	lincRNA
ENSMUSG00000102343	chr1	3982145	3982406	Control_peak_58	262	-	2.82832	0.000840892	0.549123	6	other intron	Gm37381	ENSMUST00000194643	-3939	lincRNA
ENSMUSG00000025900	chr1	4022768	4022970	Control_peak_59	203	-	2.82586	0.00107607	0.549123	5	other intron	Rp1	ENSMUST00000208660	-386372	protein_coding
ENSMUSG00000025900	chr1	4027991	4028330	Control_peak_60	340	-	2.72397	0.00151695	0.549123	5	other intron	Rp1	ENSMUST00000208660	-381080	protein_coding
ENSMUSG00000025900	chr1	4072088	4072450	Control_peak_61	363	-	2.81084	0.00113214	0.549123	5	other intron	Rp1	ENSMUST00000208660	-336972	protein_coding
ENSMUSG00000025900	chr1	4089118	4089483	Control_peak_62	366	-	2.97153	0.000655209	0.549123	5	other intron	Rp1	ENSMUST00000208660	-319940	protein_coding
ENSMUSG00000025900	chr1	4092828	4093047	Control_peak_63	220	-	2.96863	0.000661759	0.549123	5	other intron	Rp1	ENSMUST00000208660	-316303	protein_coding
ENSMUSG00000025900	chr1	4102440	4102665	Control_peak_64	226	-	2.8331	0.00105003	0.549123	5	other intron	Rp1	ENSMUST00000208660	-306688	protein_coding
ENSMUSG00000025900	chr1	4115019	4115679	Control_peak_65	661	-	3.3623	6.46294e-05	0.229475	8	other intron	Rp1	ENSMUST00000208660	-293892	protein_coding
ENSMUSG00000025900	chr1	4147769	4148686	Control_peak_66	918	-	3.40604	0.000115598	0.273848	6	other intron	Rp1	ENSMUST00000208660	-261013	protein_coding
ENSMUSG00000025900	chr1	4155318	4155792	Control_peak_67	475	-	2.75233	0.00137908	0.549123	5	other intron	Rp1	ENSMUST00000208660	-253686	protein_coding
ENSMUSG00000025900	chr1	4159361	4159563	Control_peak_68	203	-	2.66898	0.00182394	0.562436	5	other intron	Rp1	ENSMUST00000208660	-249779	protein_coding
ENSMUSG00000025900	chr1	4169587	4169898	Control_peak_69	312	-	3.30528	0.000164017	0.30771	6	other intron	Rp1	ENSMUST00000208660	-239498	protein_coding
ENSMUSG00000025900	chr1	4193027	4193229	Control_peak_70	203	-	2.8331	0.00105003	0.549123	5	other intron	Rp1	ENSMUST00000208660	-216113	protein_coding
ENSMUSG00000025900	chr1	4206254	4206550	Control_peak_71	297	-	3.31455	0.000158836	0.305334	6	other intron	Rp1	ENSMUST00000208660	-202839	protein_coding
ENSMUSG00000025900	chr1	4234166	4234384	Control_peak_72	219	-	2.6962	0.00166506	0.549123	5	other intron	Rp1	ENSMUST00000208660	-174966	protein_coding
ENSMUSG00000025900	chr1	4238906	4239167	Control_peak_73	262	-	2.96421	0.000529139	0.499971	6	other intron	Rp1	ENSMUST00000208660	-170204	protein_coding
ENSMUSG00000025900	chr1	4244692	4244985	Control_peak_74	294	-	3.14556	0.000284433	0.359784	6	other intron	Rp1	ENSMUST00000208660	-164402	protein_coding
ENSMUSG00000025900	chr1	4276056	4276258	Control_peak_75	203	-	3.09817	0.000334649	0.389781	6	other intron	Rp1	ENSMUST00000208660	-133084	protein_coding
ENSMUSG00000025900	chr1	4331800	4332213	Control_peak_76	414	-	2.81084	0.00113214	0.549123	5	other intron	Rp1	ENSMUST00000208793	-77234	protein_coding
ENSMUSG00000025900	chr1	4341950	4342260	Control_peak_77	311	-	3.26198	0.000190502	0.30771	6	other intron	Rp1	ENSMUST00000208793	-67136	protein_coding
ENSMUSG00000025900	chr1	4356983	4357613	Control_peak_78	631	-	2.96421	0.000529139	0.499971	6	other intron	Rp1	ENSMUST00000027032	-3016	protein_coding
ENSMUSG00000025900	chr1	4377290	4377592	Control_peak_79	303	-	3.59493	4.27524e-05	0.178965	7	other intron	Rp1	ENSMUST00000194992	-31746	protein_coding
ENSMUSG00000025900	chr1	4410926	4411194	Control_peak_80	269	-	2.8331	0.00105003	0.549123	5	promoter-tss	Rp1	ENSMUST00000194992	1873	protein_coding
ENSMUSG00000104123	chr1	4417577	4417977	Control_peak_81	401	-	2.54075	0.00279634	0.665537	5	intergenic	Gm37483	-	52948	-
ENSMUSG00000025902	chr1	4448182	4448591	Control_peak_82	410	-	2.75233	0.00137908	0.549123	5	intergenic	Sox17	-	-48967	-
ENSMUSG00000025902	chr1	4451812	4452124	Control_peak_83	313	-	3.11381	0.000317176	0.389781	6	intergenic	Sox17	-	-45386	-
ENSMUSG00000025902	chr1	4453331	4453584	Control_peak_84	254	-	2.95206	0.000700406	0.549123	5	intergenic	Sox17	-	-43896	-
ENSMUSG00000025902	chr1	4459384	4459656	Control_peak_85	273	-	2.61513	0.00173672	0.562436	6	intergenic	Sox17	-	-37834	-
ENSMUSG00000025902	chr1	4460125	4460338	Control_peak_86	214	-	2.81084	0.00113214	0.549123	5	intergenic	Sox17	-	-37122	-
ENSMUSG00000025902	chr1	4462125	4462327	Control_peak_87	203	-	2.88758	0.00087277	0.549123	5	intergenic	Sox17	-	-35128	-
ENSMUSG00000025902	chr1	4467171	4467452	Control_peak_88	282	-	2.97153	0.000655209	0.549123	5	intergenic	Sox17	-	-30042	-
ENSMUSG00000025902	chr1	4474041	4474321	Control_peak_89	281	-	2.54075	0.00279634	0.665537	5	intergenic	Sox17	-	-23173	-
ENSMUSG00000104238	chr1	4494757	4495003	Control_peak_90	247	+	2.70434	0.00128218	0.549123	6	promoter-tss	Gm37587	ENSMUST00000193450	-1671	processed_transcript
ENSMUSG00000104238	chr1	4495433	4495658	Control_peak_91	226	+	3.1296	0.000300448	0.37441	6	promoter-tss	Gm37587	ENSMUST00000193450	-1005	processed_transcript
ENSMUSG00000102269	chr1	4513992	4514256	Control_peak_92	265	+	4.10711	4.5868e-06	0.0482703	8	intergenic	Gm7357	-	-8781	-
ENSMUSG00000102735	chr1	4645115	4645317	Control_peak_93	203	+	2.75233	0.00137908	0.549123	5	intergenic	Gm7369	-	34745	-
ENSMUSG00000098104	chr1	4654346	4654609	Control_peak_94	264	-	3.65077	3.51585e-05	0.154729	7	intergenic	Gm6085	-	-34925	-
ENSMUSG00000098104	chr1	4675314	4675516	Control_peak_95	203	-	3.36885	0.000131568	0.274983	6	intergenic	Gm6085	-	-13988	-
ENSMUSG00000098104	chr1	4685881	4686083	Control_peak_96	203	-	2.81084	0.00113214	0.549123	5	tts	Gm6085	ENSMUST00000182774	-3421	processed_pseudogene
ENSMUSG00000088000	chr1	4721439	4721822	Control_peak_97	384	-	3.30528	0.000164017	0.30771	6	tts	Gm25493	ENSMUST00000157375	-1748	snRNA
ENSMUSG00000103265	chr1	4748411	4748634	Control_peak_98	224	-	2.5779	0.00247144	0.607058	5	intergenic	Gm2053	-	12846	-
ENSMUSG00000103922	chr1	4760525	4760974	Control_peak_99	450	+	2.66898	0.00182394	0.562436	5	intergenic	Gm6123	-	-10381	-
ENSMUSG00000025903	chr1	4801940	4802147	Control_peak_100	208	+	3.63196	3.75535e-05	0.161795	7	intergenic	Lypla1	-	-5744	-
ENSMUSG00000104217	chr1	4827610	4827812	Control_peak_101	203	+	2.66898	0.00182394	0.562436	5	1st intron	Gm37988	ENSMUST00000155020	19819	protein_coding
ENSMUSG00000104217	chr1	4850820	4851027	Control_peak_102	208	+	2.70434	0.00128218	0.549123	6	other intron	Gm37988	ENSMUST00000155020	43031	protein_coding
ENSMUSG00000033813	chr1	4857585	4858214	Control_peak_103	630	+	4.48307	2.20984e-07	0.00567937	11	promoter-tss	Tcea1	ENSMUST00000081551	85	protein_coding
ENSMUSG00000033813	chr1	4890525	4890727	Control_peak_104	203	+	2.98872	0.000354364	0.393849	7	other intron	Tcea1	ENSMUST00000165720	32588	protein_coding
ENSMUSG00000002459	chr1	4915749	4916224	Control_peak_105	476	-	3.46341	9.46237e-05	0.273848	6	other intron	Rgs20	ENSMUST00000119256	-102748	protein_coding
ENSMUSG00000002459	chr1	4931729	4931982	Control_peak_106	254	-	2.81084	0.00113214	0.549123	5	other intron	Rgs20	ENSMUST00000119256	-86879	protein_coding
ENSMUSG00000002459	chr1	4965954	4966156	Control_peak_107	203	-	2.8719	0.000920556	0.549123	5	other intron	Rgs20	ENSMUST00000119256	-52680	protein_coding
ENSMUSG00000002459	chr1	4968164	4968366	Control_peak_108	203	-	2.8331	0.00105003	0.549123	5	other intron	Rgs20	ENSMUST00000119256	-50470	protein_coding
ENSMUSG00000085623	chr1	4970529	4970897	Control_peak_109	369	+	3.30528	0.000164017	0.30771	6	promoter-tss	Gm16041	ENSMUST00000144339	-144	antisense
ENSMUSG00000002459	chr1	4985913	4986120	Control_peak_110	208	-	2.81084	0.00113214	0.549123	5	other intron	Rgs20	ENSMUST00000119256	-32718	protein_coding
ENSMUSG00000002459	chr1	5015856	5016159	Control_peak_111	304	-	2.66898	0.00182394	0.562436	5	other intron	Rgs20	ENSMUST00000119256	-2727	protein_coding
ENSMUSG00000002459	chr1	5024166	5024375	Control_peak_112	210	-	2.8331	0.00105003	0.549123	5	other intron	Rgs20	ENSMUST00000118000	-46014	protein_coding
ENSMUSG00000002459	chr1	5043587	5043864	Control_peak_113	278	-	3.30528	0.000164017	0.30771	6	other intron	Rgs20	ENSMUST00000118000	-26559	protein_coding
ENSMUSG00000002459	chr1	5046713	5047025	Control_peak_114	313	-	2.61513	0.00173672	0.562436	6	other intron	Rgs20	ENSMUST00000118000	-23416	protein_coding
ENSMUSG00000002459	chr1	5065181	5065383	Control_peak_115	203	-	2.71001	0.00158972	0.549123	5	other intron	Rgs20	ENSMUST00000133521	-4991	protein_coding
ENSMUSG00000033793	chr1	5083042	5083610	Control_peak_116	569	+	3.63641	2.43725e-05	0.130876	8	promoter-tss	Atp6v1h	ENSMUST00000194676	216	protein_coding
ENSMUSG00000033793	chr1	5085600	5085835	Control_peak_117	236	+	2.96421	0.000529139	0.499971	6	other exon	Atp6v1h	ENSMUST00000194978	2585	protein_coding
ENSMUSG00000033793	chr1	5100229	5100883	Control_peak_118	655	+	2.84104	0.00102214	0.549123	5	other intron	Atp6v1h	ENSMUST00000044369	17476	protein_coding
ENSMUSG00000033793	chr1	5157621	5157823	Control_peak_119	203	+	2.71001	0.00158972	0.549123	5	other intron	Atp6v1h	ENSMUST00000044369	74642	protein_coding
ENSMUSG00000033793	chr1	5186523	5186962	Control_peak_120	440	+	3.77746	2.25305e-05	0.130876	7	intergenic	Atp6v1h	-	116724	-
ENSMUSG00000033793	chr1	5198977	5199179	Control_peak_121	203	+	2.79598	0.00119039	0.549123	5	intergenic	Atp6v1h	-	129060	-
ENSMUSG00000033793	chr1	5210666	5211044	Control_peak_122	379	+	2.61513	0.00173672	0.562436	6	intergenic	Atp6v1h	-	140837	-
ENSMUSG00000104352	chr1	5233024	5233618	Control_peak_123	595	-	2.81084	0.00113214	0.549123	5	intergenic	Gm7182	-	-44016	-
ENSMUSG00000104352	chr1	5272841	5273043	Control_peak_124	203	-	2.97153	0.000655209	0.549123	5	intergenic	Gm7182	-	-4395	-
ENSMUSG00000104352	chr1	5276120	5276322	Control_peak_125	203	-	2.97153	0.000655209	0.549123	5	other exon	Gm7182	ENSMUST00000193351	-1116	processed_pseudogene
ENSMUSG00000104352	chr1	5283530	5283890	Control_peak_126	361	-	3.30528	0.000164017	0.30771	6	intergenic	Gm7182	-	6373	-
ENSMUSG00000104046	chr1	5333308	5333627	Control_peak_127	320	+	3.47701	4.29438e-05	0.178965	8	intergenic	Gm37567	-	25728	-
ENSMUSG00000102907	chr1	5365816	5366063	Control_peak_128	248	+	2.68252	0.00174313	0.562436	5	intergenic	Gm38264	-	-37607	-
ENSMUSG00000102907	chr1	5430066	5430604	Control_peak_129	539	+	2.97153	0.000655209	0.549123	5	intergenic	Gm38264	-	26788	-
ENSMUSG00000102907	chr1	5449471	5449757	Control_peak_130	287	+	2.73808	0.00144677	0.549123	5	intergenic	Gm38264	-	46067	-
ENSMUSG00000102907	chr1	5458663	5458865	Control_peak_131	203	+	3.46341	9.46237e-05	0.273848	6	intergenic	Gm38264	-	55217	-
ENSMUSG00000025905	chr1	5507343	5507554	Control_peak_132	212	+	2.96863	0.000661759	0.549123	5	intergenic	Oprk1	-	-81017	-
ENSMUSG00000025905	chr1	5549992	5550195	Control_peak_133	204	+	3.63641	2.43725e-05	0.130876	8	intergenic	Oprk1	-	-38372	-
ENSMUSG00000025905	chr1	5558385	5558587	Control_peak_134	203	+	2.6962	0.00166506	0.549123	5	intergenic	Oprk1	-	-29980	-
ENSMUSG00000025905	chr1	5579836	5580038	Control_peak_135	203	+	2.72397	0.00151695	0.549123	5	intergenic	Oprk1	-	-8529	-
ENSMUSG00000103936	chr1	5614934	5615157	Control_peak_136	224	-	2.60329	0.00227117	0.571877	5	intergenic	Gm36965	-	-3184	-
ENSMUSG00000093015	chr1	5639683	5639885	Control_peak_137	203	-	2.78128	0.00125095	0.549123	5	intergenic	Gm22463	-	-4961	-
ENSMUSG00000093015	chr1	5640340	5640542	Control_peak_138	203	-	2.75233	0.00137908	0.549123	5	intergenic	Gm22463	-	-4304	-
ENSMUSG00000093015	chr1	5643536	5643961	Control_peak_139	426	-	2.81084	0.00113214	0.549123	5	promoter-tss	Gm22463	ENSMUST00000175274	-996	miRNA
ENSMUSG00000093015	chr1	5653296	5653499	Control_peak_140	204	-	2.82586	0.00107607	0.549123	5	intergenic	Gm22463	-	8652	-
ENSMUSG00000093015	chr1	5663292	5663573	Control_peak_141	282	-	3.23236	0.000151478	0.301454	7	intergenic	Gm22463	-	18687	-
ENSMUSG00000093015	chr1	5676832	5677165	Control_peak_142	334	-	2.66898	0.00182394	0.562436	5	intergenic	Gm22463	-	32253	-
ENSMUSG00000093015	chr1	5682698	5682932	Control_peak_143	235	-	2.97153	0.000655209	0.549123	5	intergenic	Gm22463	-	38070	-
ENSMUSG00000093015	chr1	5697705	5698138	Control_peak_144	434	-	3.30528	0.000164017	0.30771	6	intergenic	Gm22463	-	53176	-
ENSMUSG00000103519	chr1	5748723	5748925	Control_peak_145	203	-	2.8331	0.00105003	0.549123	5	intergenic	Gm37429	-	-95848	-
ENSMUSG00000103519	chr1	5753146	5753354	Control_peak_146	209	-	2.61513	0.00173672	0.562436	6	intergenic	Gm37429	-	-91422	-
ENSMUSG00000103519	chr1	5772653	5772972	Control_peak_147	320	-	2.73808	0.00144677	0.549123	5	intergenic	Gm37429	-	-71859	-
ENSMUSG00000103519	chr1	5777743	5778065	Control_peak_148	323	-	2.61513	0.00173672	0.562436	6	intergenic	Gm37429	-	-66768	-
ENSMUSG00000103519	chr1	5791453	5791678	Control_peak_149	226	-	2.81084	0.00113214	0.549123	5	intergenic	Gm37429	-	-53106	-
ENSMUSG00000103519	chr1	5795013	5795250	Control_peak_150	238	-	2.76673	0.0013138	0.549123	5	intergenic	Gm37429	-	-49540	-
ENSMUSG00000103519	chr1	5814262	5814625	Control_peak_151	364	-	3.46679	9.35104e-05	0.273848	6	intergenic	Gm37429	-	-30228	-
ENSMUSG00000103519	chr1	5815390	5815594	Control_peak_152	205	-	2.66898	0.00182394	0.562436	5	intergenic	Gm37429	-	-29180	-
ENSMUSG00000103519	chr1	5835327	5835843	Control_peak_153	517	-	2.61513	0.00173672	0.562436	6	intergenic	Gm37429	-	-9087	-
ENSMUSG00000033774	chr1	5895564	5895906	Control_peak_154	343	-	3.66977	3.28927e-05	0.148629	7	intergenic	Npbwr1	-	-21663	-
ENSMUSG00000033774	chr1	5900514	5900787	Control_peak_155	274	-	3.09817	0.000334649	0.389781	6	intergenic	Npbwr1	-	-16747	-
ENSMUSG00000033774	chr1	5921529	5921731	Control_peak_156	203	-	2.78128	0.00125095	0.549123	5	intergenic	Npbwr1	-	4232	-
ENSMUSG00000033774	chr1	5940142	5940354	Control_peak_157	213	-	2.97153	0.000655209	0.549123	5	intergenic	Npbwr1	-	22850	-
ENSMUSG00000033774	chr1	5963114	5963316	Control_peak_158	203	-	2.8331	0.00105003	0.549123	5	intergenic	Npbwr1	-	45817	-
ENSMUSG00000103090	chr1	6057927	6058242	Control_peak_159	316	-	2.81084	0.00113214	0.549123	5	intergenic	Gm19214	-	8039	-
ENSMUSG00000103090	chr1	6071243	6071599	Control_peak_160	357	-	2.82832	0.000840892	0.549123	6	intergenic	Gm19214	-	21376	-
ENSMUSG00000103090	chr1	6118763	6118978	Control_peak_161	216	-	2.61513	0.00173672	0.562436	6	intergenic	Gm19214	-	68825	-
ENSMUSG00000025907	chr1	6133864	6134151	Control_peak_162	288	+	2.8331	0.00105003	0.549123	5	intergenic	Rb1cc1	-	-72189	-
ENSMUSG00000025907	chr1	6144135	6144559	Control_peak_163	425	+	2.8331	0.00105003	0.549123	5	intergenic	Rb1cc1	-	-61850	-
ENSMUSG00000025907	chr1	6181400	6181648	Control_peak_164	249	+	2.95206	0.000700406	0.549123	5	intergenic	Rb1cc1	-	-24673	-
ENSMUSG00000090031	chr1	6214696	6215125	Control_peak_165	430	-	3.70869	4.19054e-06	0.0458638	11	promoter-tss	4732440D04Rik	ENSMUST00000191825	-382	antisense
ENSMUSG00000025907	chr1	6229788	6230082	Control_peak_166	295	+	2.70434	0.00128218	0.549123	6	other intron	Rb1cc1	ENSMUST00000159906	23738	protein_coding
ENSMUSG00000025907	chr1	6232163	6232389	Control_peak_167	227	+	3.10429	0.000236728	0.323309	7	other intron	Rb1cc1	ENSMUST00000159906	26079	protein_coding
ENSMUSG00000025907	chr1	6234385	6234587	Control_peak_168	203	+	2.88115	0.000702409	0.549123	6	promoter-tss	Rb1cc1	ENSMUST00000161327	207	protein_coding
ENSMUSG00000025907	chr1	6244170	6244458	Control_peak_169	289	+	3.06737	0.000371895	0.393849	6	1st intron	Rb1cc1	ENSMUST00000159802	3344	protein_coding
ENSMUSG00000025907	chr1	6268355	6268583	Control_peak_170	229	+	2.66898	0.00182394	0.562436	5	other intron	Rb1cc1	ENSMUST00000162257	19381	protein_coding
ENSMUSG00000025907	chr1	6271618	6272249	Control_peak_171	632	+	2.8331	0.00105003	0.549123	5	other exon	Rb1cc1	ENSMUST00000162418	6327	protein_coding
ENSMUSG00000025907	chr1	6277169	6277857	Control_peak_172	689	+	2.61513	0.00173672	0.562436	6	tts	Rb1cc1	ENSMUST00000161327	43234	protein_coding
ENSMUSG00000087247	chr1	6292712	6293401	Control_peak_173	690	+	3.63196	3.75535e-05	0.161795	7	intergenic	Fam150a	-	-66161	-
ENSMUSG00000087247	chr1	6301066	6301312	Control_peak_174	247	+	2.84104	0.00102214	0.549123	5	intergenic	Fam150a	-	-58029	-
ENSMUSG00000087247	chr1	6305381	6305619	Control_peak_175	239	+	3.03717	0.000412382	0.407807	6	intergenic	Fam150a	-	-53718	-
ENSMUSG00000087247	chr1	6315441	6315643	Control_peak_176	203	+	2.82586	0.00107607	0.549123	5	intergenic	Fam150a	-	-43676	-
ENSMUSG00000087247	chr1	6335329	6335770	Control_peak_177	442	+	2.6962	0.00166506	0.549123	5	intergenic	Fam150a	-	-23668	-
ENSMUSG00000087247	chr1	6336624	6336830	Control_peak_178	207	+	2.60329	0.00227117	0.571877	5	intergenic	Fam150a	-	-22491	-
ENSMUSG00000087247	chr1	6338955	6339216	Control_peak_179	262	+	2.71001	0.00158972	0.549123	5	intergenic	Fam150a	-	-20132	-
ENSMUSG00000087247	chr1	6362218	6362420	Control_peak_180	203	+	2.73808	0.00144677	0.549123	5	1st intron	Fam150a	ENSMUST00000133144	3101	protein_coding
ENSMUSG00000102706	chr1	6383936	6384275	Control_peak_181	340	-	2.61513	0.00173672	0.562436	6	promoter-tss	Gm7417	ENSMUST00000192950	999	processed_pseudogene
ENSMUSG00000103845	chr1	6434558	6434765	Control_peak_182	208	-	2.8331	0.00105003	0.549123	5	other intron	Gm19026	ENSMUST00000194240	-6634	processed_pseudogene
ENSMUSG00000103845	chr1	6448107	6448317	Control_peak_183	211	-	2.61513	0.00173672	0.562436	6	intergenic	Gm19026	-	6916	-
ENSMUSG00000103845	chr1	6452386	6452608	Control_peak_184	223	-	2.65558	0.00190752	0.562436	5	intergenic	Gm19026	-	11201	-
ENSMUSG00000103845	chr1	6462182	6462520	Control_peak_185	339	-	3.06737	0.000371895	0.393849	6	intergenic	Gm19026	-	21055	-
ENSMUSG00000033740	chr1	6512036	6512295	Control_peak_186	260	+	2.79598	0.00119039	0.549123	5	other intron	St18	ENSMUST00000140079	24934	protein_coding
ENSMUSG00000033740	chr1	6542287	6542693	Control_peak_187	407	+	2.8331	0.00105003	0.549123	5	other intron	St18	ENSMUST00000140079	55259	protein_coding
ENSMUSG00000033740	chr1	6557359	6557609	Control_peak_188	251	+	3.55864	4.85389e-05	0.193848	7	other intron	St18	ENSMUST00000140079	70253	protein_coding
ENSMUSG00000033740	chr1	6582620	6582822	Control_peak_189	203	+	2.81084	0.00113214	0.549123	5	other intron	St18	ENSMUST00000140079	95490	protein_coding
ENSMUSG00000033740	chr1	6587975	6588181	Control_peak_190	207	+	2.61513	0.00173672	0.562436	6	other intron	St18	ENSMUST00000140079	100847	protein_coding
ENSMUSG00000033740	chr1	6596786	6596991	Control_peak_191	206	+	2.54075	0.00279634	0.665537	5	other intron	St18	ENSMUST00000140079	109657	protein_coding
ENSMUSG00000033740	chr1	6606595	6607181	Control_peak_192	587	+	3.47105	6.59128e-05	0.229475	7	other intron	St18	ENSMUST00000140079	119657	protein_coding
ENSMUSG00000033740	chr1	6656373	6656705	Control_peak_193	333	+	3.17797	0.00025446	0.334707	6	other intron	St18	ENSMUST00000140079	169308	protein_coding
ENSMUSG00000033740	chr1	6669013	6669231	Control_peak_194	219	+	2.5779	0.00247144	0.607058	5	other intron	St18	ENSMUST00000140079	181891	protein_coding
ENSMUSG00000033740	chr1	6690086	6690449	Control_peak_195	364	+	2.8331	0.00105003	0.549123	5	other intron	St18	ENSMUST00000140079	203036	protein_coding
ENSMUSG00000033740	chr1	6706916	6707118	Control_peak_196	203	+	2.95206	0.000700406	0.549123	5	other intron	St18	ENSMUST00000140079	219786	protein_coding
ENSMUSG00000033740	chr1	6709097	6709750	Control_peak_197	654	+	3.77746	2.25305e-05	0.130876	7	other intron	St18	ENSMUST00000140079	222192	protein_coding
ENSMUSG00000033740	chr1	6712865	6713170	Control_peak_198	306	+	3.30528	0.000164017	0.30771	6	other intron	St18	ENSMUST00000140079	225786	protein_coding
ENSMUSG00000033740	chr1	6714227	6714750	Control_peak_199	524	+	2.97153	0.000655209	0.549123	5	other intron	St18	ENSMUST00000140079	227257	protein_coding
ENSMUSG00000033740	chr1	6727450	6727670	Control_peak_200	221	+	2.90344	0.000826913	0.549123	5	other intron	St18	ENSMUST00000140079	240329	protein_coding
ENSMUSG00000033740	chr1	6743402	6743750	Control_peak_201	349	+	2.76673	0.0013138	0.549123	5	other intron	St18	ENSMUST00000043578	13525	protein_coding
ENSMUSG00000033740	chr1	6760868	6761484	Control_peak_202	617	+	3.17797	0.00025446	0.334707	6	other intron	St18	ENSMUST00000043578	31125	protein_coding
ENSMUSG00000033740	chr1	6762299	6762506	Control_peak_203	208	+	3.17797	0.00025446	0.334707	6	other intron	St18	ENSMUST00000043578	32351	protein_coding
ENSMUSG00000033740	chr1	6766086	6766329	Control_peak_204	244	+	3.14556	0.000284433	0.359784	6	other intron	St18	ENSMUST00000043578	36156	protein_coding
ENSMUSG00000033740	chr1	6786499	6786701	Control_peak_205	203	+	2.82832	0.000840892	0.549123	6	other intron	St18	ENSMUST00000043578	56549	protein_coding
ENSMUSG00000033740	chr1	6800655	6800950	Control_peak_206	296	+	3.27932	0.000179428	0.30771	6	promoter-tss	St18	ENSMUST00000132207	-1988	protein_coding
ENSMUSG00000033740	chr1	6804022	6804224	Control_peak_207	203	+	2.81084	0.00113214	0.549123	5	other intron	St18	ENSMUST00000163727	66548	protein_coding
ENSMUSG00000033740	chr1	6827852	6828209	Control_peak_208	358	+	2.82586	0.00107607	0.549123	5	promoter-tss	St18	ENSMUST00000151015	133	protein_coding
ENSMUSG00000033740	chr1	6856092	6856448	Control_peak_209	357	+	3.1296	0.000300448	0.37441	6	promoter-tss	St18	ENSMUST00000130338	-1071	protein_coding
ENSMUSG00000103329	chr1	6867501	6867892	Control_peak_210	392	-	2.75233	0.00137908	0.549123	5	intergenic	Gm42492	-	3545	-
ENSMUSG00000103329	chr1	6874193	6874446	Control_peak_211	254	-	3.55864	4.85389e-05	0.193848	7	intergenic	Gm42492	-	10168	-
ENSMUSG00000104385	chr1	6905363	6905565	Control_peak_212	203	+	2.8331	0.00105003	0.549123	5	intergenic	Gm7449	-	-5096	-
ENSMUSG00000104385	chr1	6911706	6912014	Control_peak_213	309	+	3.11381	0.000317176	0.389781	6	tts	Gm7449	ENSMUST00000194393	1300	processed_pseudogene
ENSMUSG00000103282	chr1	6937783	6938047	Control_peak_214	265	+	2.55301	0.00268473	0.64972	5	intergenic	Gm37275	-	8156	-
ENSMUSG00000102534	chr1	6973964	6974166	Control_peak_215	203	+	2.8331	0.00105003	0.549123	5	intergenic	Gm37225	-	-24152	-
ENSMUSG00000102534	chr1	6978437	6978639	Control_peak_216	203	+	2.96863	0.000661759	0.549123	5	intergenic	Gm37225	-	-19679	-
ENSMUSG00000102534	chr1	6981801	6982004	Control_peak_217	204	+	3.31455	0.000158836	0.305334	6	intergenic	Gm37225	-	-16314	-
ENSMUSG00000103629	chr1	7060240	7060442	Control_peak_218	203	+	2.54075	0.00279634	0.665537	5	intergenic	Gm5694	-	24426	-
ENSMUSG00000051285	chr1	7088459	7088759	Control_peak_219	301	+	2.98872	0.000354364	0.393849	7	promoter-tss	Pcmtd1	ENSMUST00000061280	-311	protein_coding
ENSMUSG00000051285	chr1	7098713	7098915	Control_peak_220	203	+	3.09068	0.000248239	0.333161	7	1st intron	Pcmtd1	ENSMUST00000061280	9894	protein_coding
ENSMUSG00000051285	chr1	7105169	7105464	Control_peak_221	296	+	2.63535	0.000650504	0.548493	9	1st intron	Pcmtd1	ENSMUST00000061280	16396	protein_coding
ENSMUSG00000051285	chr1	7168642	7168844	Control_peak_222	203	+	3.29684	0.000168877	0.30771	6	other intron	Pcmtd1	ENSMUST00000182114	79813	protein_coding
ENSMUSG00000048538	chr1	7175574	7176040	Control_peak_223	467	+	3.30528	0.000164017	0.30771	6	promoter-tss	Gm9826	ENSMUST00000029124	-1932	processed_pseudogene
ENSMUSG00000048538	chr1	7177143	7177409	Control_peak_224	267	+	3.77746	2.25305e-05	0.130876	7	promoter-tss	Gm9826	ENSMUST00000029124	-463	processed_pseudogene
ENSMUSG00000077244	chr1	7230217	7230738	Control_peak_225	522	+	4.4573	1.3122e-06	0.0219538	8	intergenic	Gm23274	-	-35325	-
ENSMUSG00000077244	chr1	7239730	7240246	Control_peak_226	517	+	3.30528	0.000164017	0.30771	6	intergenic	Gm23274	-	-25815	-
ENSMUSG00000077244	chr1	7265413	7265707	Control_peak_227	295	+	2.97153	0.000655209	0.549123	5	promoter-tss	Gm23274	ENSMUST00000104056	-243	snoRNA
ENSMUSG00000077244	chr1	7266386	7266651	Control_peak_228	266	+	2.97153	0.000655209	0.549123	5	promoter-tss	Gm23274	ENSMUST00000104056	715	snoRNA
ENSMUSG00000077244	chr1	7275159	7275361	Control_peak_229	203	+	2.97153	0.000655209	0.549123	5	intergenic	Gm23274	-	9457	-
ENSMUSG00000102768	chr1	7316297	7316758	Control_peak_230	462	+	2.75233	0.00137908	0.549123	5	tts	Gm19002	ENSMUST00000192649	1076	processed_pseudogene
ENSMUSG00000097797	chr1	7357224	7357531	Control_peak_231	308	-	3.21105	0.000227081	0.316062	6	other intron	Gm26901	ENSMUST00000181554	-40423	lincRNA
ENSMUSG00000097797	chr1	7371914	7372659	Control_peak_232	746	-	3.19442	0.000240458	0.328187	6	other intron	Gm26901	ENSMUST00000181554	-25514	lincRNA
ENSMUSG00000097797	chr1	7377952	7378190	Control_peak_233	239	-	3.3623	6.46294e-05	0.229475	8	other intron	Gm26901	ENSMUST00000181554	-19730	lincRNA
ENSMUSG00000097797	chr1	7385597	7385836	Control_peak_234	240	-	3.96204	1.17306e-05	0.0927385	7	other intron	Gm26901	ENSMUST00000181554	-12084	lincRNA
ENSMUSG00000097797	chr1	7397650	7397944	Control_peak_235	295	-	5.12597	3.93704e-08	0.0013449	10	promoter-tss	Gm26901	ENSMUST00000181554	-4	lincRNA
ENSMUSG00000103498	chr1	7411437	7411767	Control_peak_236	331	+	2.76673	0.0013138	0.549123	5	promoter-tss	Gm18984	ENSMUST00000193998	923	processed_pseudogene
ENSMUSG00000103498	chr1	7412177	7412631	Control_peak_237	455	+	2.85639	0.000970331	0.549123	5	tts	Gm18984	ENSMUST00000193998	1725	processed_pseudogene
ENSMUSG00000103498	chr1	7429355	7429657	Control_peak_238	303	+	2.6962	0.00166506	0.549123	5	intergenic	Gm18984	-	18827	-
ENSMUSG00000103498	chr1	7448048	7448305	Control_peak_239	258	+	3.59493	4.27524e-05	0.178965	7	intergenic	Gm18984	-	37497	-
ENSMUSG00000103498	chr1	7449387	7449589	Control_peak_240	203	+	2.81084	0.00113214	0.549123	5	intergenic	Gm18984	-	38809	-
ENSMUSG00000103067	chr1	7461565	7461845	Control_peak_241	281	+	2.61513	0.00173672	0.562436	6	intergenic	Gm30414	-	-36263	-
ENSMUSG00000103067	chr1	7467342	7467544	Control_peak_242	203	+	2.54075	0.00279634	0.665537	5	intergenic	Gm30414	-	-30525	-
ENSMUSG00000103067	chr1	7474551	7474981	Control_peak_243	431	+	3.46679	9.35104e-05	0.273848	6	intergenic	Gm30414	-	-23202	-
ENSMUSG00000103067	chr1	7482529	7482731	Control_peak_244	203	+	2.8331	0.00105003	0.549123	5	intergenic	Gm30414	-	-15338	-
ENSMUSG00000103067	chr1	7514180	7514382	Control_peak_245	203	+	2.8331	0.00105003	0.549123	5	other intron	Gm30414	ENSMUST00000194886	16313	lincRNA
ENSMUSG00000103067	chr1	7517980	7518195	Control_peak_246	216	+	2.96089	0.000390544	0.398592	7	other exon	Gm30414	ENSMUST00000194886	20119	lincRNA
ENSMUSG00000103067	chr1	7526134	7526336	Control_peak_247	203	+	2.5779	0.00247144	0.607058	5	intergenic	Gm30414	-	28267	-
ENSMUSG00000103067	chr1	7545361	7545581	Control_peak_248	221	+	2.66898	0.00182394	0.562436	5	intergenic	Gm30414	-	47503	-
ENSMUSG00000102320	chr1	7561490	7561978	Control_peak_249	489	+	2.79598	0.00119039	0.549123	5	intergenic	Gm37791	-	-29912	-
ENSMUSG00000102320	chr1	7574029	7574308	Control_peak_250	280	+	2.75233	0.00137908	0.549123	5	intergenic	Gm37791	-	-17477	-
ENSMUSG00000102320	chr1	7578215	7578484	Control_peak_251	270	+	2.76673	0.0013138	0.549123	5	intergenic	Gm37791	-	-13296	-
ENSMUSG00000103903	chr1	7644527	7644741	Control_peak_252	215	+	3.30528	0.000164017	0.30771	6	intergenic	Rps2-ps2	-	-19447	-
ENSMUSG00000103903	chr1	7645191	7645517	Control_peak_253	327	+	2.8331	0.00105003	0.549123	5	intergenic	Rps2-ps2	-	-18727	-
ENSMUSG00000103903	chr1	7647529	7647927	Control_peak_254	399	+	3.74779	2.50098e-05	0.130876	7	intergenic	Rps2-ps2	-	-16353	-
ENSMUSG00000103903	chr1	7662403	7662605	Control_peak_255	203	+	2.88758	0.00087277	0.549123	5	promoter-tss	Rps2-ps2	ENSMUST00000194305	-1577	processed_pseudogene
ENSMUSG00000103557	chr1	7696691	7697225	Control_peak_256	535	-	3.36885	0.000131568	0.274983	6	intergenic	Gm38216	-	-33607	-
ENSMUSG00000103557	chr1	7737047	7737301	Control_peak_257	255	-	2.51657	0.00303005	0.67086	5	intergenic	Gm38216	-	6609	-
ENSMUSG00000103557	chr1	7748391	7748593	Control_peak_258	203	-	2.61616	0.00217576	0.562436	5	intergenic	Gm38216	-	17927	-
ENSMUSG00000103557	chr1	7772686	7772898	Control_peak_259	213	-	2.8331	0.00105003	0.549123	5	intergenic	Gm38216	-	42227	-
ENSMUSG00000103557	chr1	7778415	7778901	Control_peak_260	487	-	2.72397	0.00151695	0.549123	5	intergenic	Gm38216	-	48093	-
ENSMUSG00000103557	chr1	7811679	7811994	Control_peak_261	316	-	2.61513	0.00173672	0.562436	6	intergenic	Gm38216	-	81271	-
ENSMUSG00000103557	chr1	7818126	7818486	Control_peak_262	361	-	2.81084	0.00113214	0.549123	5	intergenic	Gm38216	-	87741	-
ENSMUSG00000103557	chr1	7819814	7820016	Control_peak_263	203	-	2.73808	0.00144677	0.549123	5	intergenic	Gm38216	-	89350	-
ENSMUSG00000103557	chr1	7913724	7913926	Control_peak_264	203	-	2.81084	0.00113214	0.549123	5	intergenic	Gm38216	-	183260	-
ENSMUSG00000103557	chr1	7940799	7941001	Control_peak_265	203	-	2.96863	0.000661759	0.549123	5	intergenic	Gm38216	-	210335	-
ENSMUSG00000103557	chr1	7972589	7972822	Control_peak_266	234	-	2.66898	0.00182394	0.562436	5	intergenic	Gm38216	-	242140	-
ENSMUSG00000103557	chr1	7987518	7987907	Control_peak_267	390	-	2.82586	0.00107607	0.549123	5	intergenic	Gm38216	-	257147	-
ENSMUSG00000103557	chr1	8017833	8018362	Control_peak_268	530	-	2.61513	0.00173672	0.562436	6	intergenic	Gm38216	-	287532	-
ENSMUSG00000103557	chr1	8038347	8038619	Control_peak_269	273	-	2.71001	0.00158972	0.549123	5	intergenic	Gm38216	-	307918	-
ENSMUSG00000103557	chr1	8040684	8040898	Control_peak_270	215	-	2.96421	0.000529139	0.499971	6	intergenic	Gm38216	-	310226	-
ENSMUSG00000025909	chr1	8093837	8094039	Control_peak_271	203	-	2.79598	0.00119039	0.549123	5	intergenic	Sntg1	-	-1205940	-
ENSMUSG00000025909	chr1	8103381	8103593	Control_peak_272	213	-	3.46679	9.35104e-05	0.273848	6	intergenic	Sntg1	-	-1196391	-
ENSMUSG00000025909	chr1	8123203	8123539	Control_peak_273	337	-	3.3623	6.46294e-05	0.229475	8	intergenic	Sntg1	-	-1176507	-
ENSMUSG00000025909	chr1	8134219	8134552	Control_peak_274	334	-	2.96863	0.000661759	0.549123	5	intergenic	Sntg1	-	-1165492	-
ENSMUSG00000025909	chr1	8223600	8223802	Control_peak_275	203	-	2.97153	0.000655209	0.549123	5	intergenic	Sntg1	-	-1076177	-
ENSMUSG00000025909	chr1	8269862	8270105	Control_peak_276	244	-	3.11381	0.000317176	0.389781	6	intergenic	Sntg1	-	-1029894	-
ENSMUSG00000025909	chr1	8276080	8276431	Control_peak_277	352	-	2.8331	0.00105003	0.549123	5	intergenic	Sntg1	-	-1023622	-
ENSMUSG00000025909	chr1	8300092	8300406	Control_peak_278	315	-	2.81084	0.00113214	0.549123	5	intergenic	Sntg1	-	-999629	-
ENSMUSG00000025909	chr1	8315441	8315931	Control_peak_279	491	-	3.63196	3.75535e-05	0.161795	7	intergenic	Sntg1	-	-984192	-
ENSMUSG00000025909	chr1	8328499	8328801	Control_peak_280	303	-	2.81084	0.00113214	0.549123	5	intergenic	Sntg1	-	-971228	-
ENSMUSG00000025909	chr1	8342306	8342579	Control_peak_281	274	-	3.35055	0.000140201	0.28797	6	intergenic	Sntg1	-	-957435	-
ENSMUSG00000025909	chr1	8372895	8373157	Control_peak_282	263	-	3.27932	0.000179428	0.30771	6	other intron	Sntg1	ENSMUST00000140295	-926212	protein_coding
ENSMUSG00000025909	chr1	8403893	8404228	Control_peak_283	336	-	2.54075	0.00279634	0.665537	5	other intron	Sntg1	ENSMUST00000140295	-895177	protein_coding
ENSMUSG00000025909	chr1	8446760	8446962	Control_peak_284	203	-	2.73149	0.000872871	0.549123	7	other intron	Sntg1	ENSMUST00000140302	-853017	protein_coding
ENSMUSG00000025909	chr1	8473336	8473738	Control_peak_285	403	-	2.84104	0.00102214	0.549123	5	other intron	Sntg1	ENSMUST00000140295	-825701	protein_coding
ENSMUSG00000025909	chr1	8492189	8492749	Control_peak_286	561	-	3.17797	0.00025446	0.334707	6	other intron	Sntg1	ENSMUST00000140295	-806769	protein_coding
ENSMUSG00000102253	chr1	8530897	8531144	Control_peak_287	248	-	2.81084	0.00113214	0.549123	5	promoter-tss	Gm38259	ENSMUST00000194602	-292	TEC
ENSMUSG00000025909	chr1	8554452	8554704	Control_peak_288	253	-	2.66898	0.00182394	0.562436	5	other intron	Sntg1	ENSMUST00000140295	-744660	protein_coding
ENSMUSG00000025909	chr1	8560435	8560702	Control_peak_289	268	-	2.93567	0.000740781	0.549123	5	other intron	Sntg1	ENSMUST00000140302	-739309	protein_coding
ENSMUSG00000025909	chr1	8601961	8602185	Control_peak_290	225	-	2.96863	0.000661759	0.549123	5	other intron	Sntg1	ENSMUST00000191683	-696791	protein_coding
ENSMUSG00000025909	chr1	8621600	8621802	Control_peak_291	203	-	3.27932	0.000179428	0.30771	6	other intron	Sntg1	ENSMUST00000191683	-677163	protein_coding
ENSMUSG00000025909	chr1	8623808	8624212	Control_peak_292	405	-	2.96421	0.000529139	0.499971	6	other intron	Sntg1	ENSMUST00000191683	-674854	protein_coding
ENSMUSG00000025909	chr1	8653926	8654382	Control_peak_293	457	-	3.77746	2.25305e-05	0.130876	7	other intron	Sntg1	ENSMUST00000140302	-645724	protein_coding
ENSMUSG00000025909	chr1	8665838	8666246	Control_peak_294	409	-	3.8292	1.87746e-05	0.116095	7	other intron	Sntg1	ENSMUST00000140302	-633836	protein_coding
ENSMUSG00000025909	chr1	8669006	8669214	Control_peak_295	209	-	2.91947	0.000782943	0.549123	5	other intron	Sntg1	ENSMUST00000140302	-630768	protein_coding
ENSMUSG00000025909	chr1	8686059	8686526	Control_peak_296	468	-	2.97153	0.000655209	0.549123	5	other intron	Sntg1	ENSMUST00000140302	-613585	protein_coding
ENSMUSG00000025909	chr1	8739892	8740146	Control_peak_297	255	-	3.96204	1.17306e-05	0.0927385	7	other intron	Sntg1	ENSMUST00000140302	-559859	protein_coding
ENSMUSG00000025909	chr1	8743875	8744094	Control_peak_298	220	-	2.97153	0.000655209	0.549123	5	other intron	Sntg1	ENSMUST00000140302	-555893	protein_coding
ENSMUSG00000025909	chr1	8759046	8759248	Control_peak_299	203	-	2.81084	0.00113214	0.549123	5	other intron	Sntg1	ENSMUST00000140302	-540731	protein_coding
ENSMUSG00000025909	chr1	8771741	8771943	Control_peak_300	203	-	2.97153	0.000655209	0.549123	5	other intron	Sntg1	ENSMUST00000140302	-528036	protein_coding
ENSMUSG00000025909	chr1	8807969	8808468	Control_peak_301	500	-	2.61513	0.00173672	0.562436	6	other intron	Sntg1	ENSMUST00000191683	-490645	protein_coding
ENSMUSG00000025909	chr1	8812259	8812650	Control_peak_302	392	-	2.61513	0.00173672	0.562436	6	other intron	Sntg1	ENSMUST00000191683	-486409	protein_coding
ENSMUSG00000025909	chr1	8820668	8820888	Control_peak_303	221	-	2.71001	0.00158972	0.549123	5	other intron	Sntg1	ENSMUST00000191683	-478086	protein_coding
ENSMUSG00000025909	chr1	8829724	8829937	Control_peak_304	214	-	3.55864	4.85389e-05	0.193848	7	other intron	Sntg1	ENSMUST00000191683	-469033	protein_coding
ENSMUSG00000025909	chr1	8846456	8846666	Control_peak_305	211	-	2.81084	0.00113214	0.549123	5	other intron	Sntg1	ENSMUST00000191683	-452303	protein_coding
ENSMUSG00000025909	chr1	8861570	8861802	Control_peak_306	233	-	4.15009	3.9365e-06	0.0435121	8	other intron	Sntg1	ENSMUST00000191683	-437178	protein_coding
ENSMUSG00000025909	chr1	8933578	8933780	Control_peak_307	203	-	2.66898	0.00182394	0.562436	5	other intron	Sntg1	ENSMUST00000191683	-365185	protein_coding
ENSMUSG00000025909	chr1	8934914	8935116	Control_peak_308	203	-	2.76673	0.0013138	0.549123	5	other intron	Sntg1	ENSMUST00000191683	-363849	protein_coding
ENSMUSG00000025909	chr1	8951347	8951639	Control_peak_309	293	-	3.81112	1.31147e-05	0.0927385	8	promoter-tss	Sntg1	ENSMUST00000194098	-929	protein_coding
ENSMUSG00000025909	chr1	8996136	8996338	Control_peak_310	203	-	3.11381	0.000317176	0.389781	6	other intron	Sntg1	ENSMUST00000191683	-302627	protein_coding
ENSMUSG00000025909	chr1	8998594	8998806	Control_peak_311	213	-	2.90344	0.000826913	0.549123	5	other intron	Sntg1	ENSMUST00000191683	-300164	protein_coding
ENSMUSG00000025909	chr1	9022866	9023078	Control_peak_312	213	-	2.72397	0.00151695	0.549123	5	other intron	Sntg1	ENSMUST00000126083	-275264	protein_coding
ENSMUSG00000025909	chr1	9074632	9074963	Control_peak_313	332	-	3.30528	0.000164017	0.30771	6	other intron	Sntg1	ENSMUST00000126083	-223438	protein_coding
ENSMUSG00000025909	chr1	9083603	9083805	Control_peak_314	203	-	2.8331	0.00105003	0.549123	5	other intron	Sntg1	ENSMUST00000126083	-214532	protein_coding
ENSMUSG00000025909	chr1	9097328	9097965	Control_peak_315	638	-	2.90344	0.000826913	0.549123	5	other intron	Sntg1	ENSMUST00000126083	-200589	protein_coding
ENSMUSG00000025909	chr1	9102522	9102724	Control_peak_316	203	-	2.8331	0.00105003	0.549123	5	other intron	Sntg1	ENSMUST00000126083	-195613	protein_coding
ENSMUSG00000025909	chr1	9107819	9108221	Control_peak_317	403	-	2.54075	0.00279634	0.665537	5	other intron	Sntg1	ENSMUST00000126083	-190216	protein_coding
ENSMUSG00000025909	chr1	9136460	9136744	Control_peak_318	285	-	2.61513	0.00173672	0.562436	6	other intron	Sntg1	ENSMUST00000126083	-161634	protein_coding
ENSMUSG00000025909	chr1	9149134	9149778	Control_peak_319	645	-	2.60329	0.00227117	0.571877	5	other intron	Sntg1	ENSMUST00000126083	-148780	protein_coding
ENSMUSG00000025909	chr1	9185829	9186526	Control_peak_320	698	-	2.95206	0.000700406	0.549123	5	other intron	Sntg1	ENSMUST00000126083	-112058	protein_coding
ENSMUSG00000025909	chr1	9193909	9194486	Control_peak_321	578	-	2.97153	0.000655209	0.549123	5	other intron	Sntg1	ENSMUST00000126083	-104038	protein_coding
ENSMUSG00000025909	chr1	9208784	9208986	Control_peak_322	203	-	2.72397	0.00151695	0.549123	5	other intron	Sntg1	ENSMUST00000134075	-90624	protein_coding
ENSMUSG00000025909	chr1	9220173	9220486	Control_peak_323	314	-	2.72397	0.00151695	0.549123	5	other intron	Sntg1	ENSMUST00000134075	-79179	protein_coding
ENSMUSG00000025909	chr1	9231819	9232145	Control_peak_324	327	-	3.38734	0.000123373	0.273848	6	other intron	Sntg1	ENSMUST00000134075	-67527	protein_coding
ENSMUSG00000025909	chr1	9248030	9248557	Control_peak_325	528	-	2.8331	0.00105003	0.549123	5	other intron	Sntg1	ENSMUST00000134075	-51215	protein_coding
ENSMUSG00000025909	chr1	9282476	9282712	Control_peak_326	237	-	3.23236	0.000151478	0.301454	7	other intron	Sntg1	ENSMUST00000134075	-16915	protein_coding
ENSMUSG00000025909	chr1	9296566	9296904	Control_peak_327	339	-	3.30528	0.000164017	0.30771	6	other intron	Sntg1	ENSMUST00000134075	-2774	protein_coding
ENSMUSG00000101571	chr1	9351234	9351436	Control_peak_328	203	-	2.85639	0.000970331	0.549123	5	intergenic	Gm6187	-	-47352	-
ENSMUSG00000101571	chr1	9376090	9376405	Control_peak_329	316	-	3.78806	2.1705e-05	0.127468	7	intergenic	Gm6187	-	-22439	-
ENSMUSG00000101571	chr1	9381402	9381699	Control_peak_330	298	-	2.6962	0.00166506	0.549123	5	intergenic	Gm6187	-	-17136	-
ENSMUSG00000101571	chr1	9411129	9411580	Control_peak_331	452	-	2.54075	0.00279634	0.665537	5	intergenic	Gm6187	-	12667	-
ENSMUSG00000101571	chr1	9415564	9415817	Control_peak_332	254	-	3.30528	0.000164017	0.30771	6	intergenic	Gm6187	-	17003	-
ENSMUSG00000104428	chr1	9430930	9431184	Control_peak_333	255	-	2.54075	0.00279634	0.665537	5	intergenic	Gm18299	-	-9319	-
ENSMUSG00000104428	chr1	9435077	9435336	Control_peak_334	260	-	2.8719	0.000920556	0.549123	5	intergenic	Gm18299	-	-5169	-
ENSMUSG00000065625	chr1	9465873	9466088	Control_peak_335	216	+	2.5779	0.00247144	0.607058	5	intergenic	Gm24765	-	7310	-
ENSMUSG00000065625	chr1	9477933	9478164	Control_peak_336	232	+	3.38734	0.000123373	0.273848	6	intergenic	Gm24765	-	19378	-
ENSMUSG00000103411	chr1	9481794	9482095	Control_peak_337	302	-	2.84104	0.00102214	0.549123	5	intergenic	Gm18300	-	-19577	-
ENSMUSG00000061024	chr1	9544898	9545199	Control_peak_338	302	+	3.86335	6.71151e-06	0.0652019	9	promoter-tss	Rrs1	ENSMUST00000072079	-359	protein_coding
ENSMUSG00000061024	chr1	9545421	9545881	Control_peak_339	461	+	5.32794	1.07495e-09	6.5283e-05	14	promoter-tss	Rrs1	ENSMUST00000072079	243	protein_coding
ENSMUSG00000025911	chr1	9546279	9546585	Control_peak_340	307	+	3.19677	0.000116864	0.273848	8	promoter-tss	Adhfe1	ENSMUST00000130927	-1660	protein_coding
ENSMUSG00000025911	chr1	9555140	9555457	Control_peak_341	318	+	2.66898	0.00182394	0.562436	5	other intron	Adhfe1	ENSMUST00000186467	7191	protein_coding
ENSMUSG00000025911	chr1	9559596	9559798	Control_peak_342	203	+	2.81084	0.00113214	0.549123	5	other intron	Adhfe1	ENSMUST00000144177	11749	protein_coding
ENSMUSG00000079671	chr1	9564508	9564912	Control_peak_343	405	-	3.38766	8.81637e-05	0.273735	7	other intron	2610203C22Rik	ENSMUST00000145176	-66427	processed_transcript
ENSMUSG00000079671	chr1	9620850	9621141	Control_peak_344	292	-	3.22785	0.000214309	0.30771	6	other exon	2610203C22Rik	ENSMUST00000153239	-10179	processed_transcript
ENSMUSG00000025912	chr1	9656653	9656903	Control_peak_345	251	-	2.61616	0.00217576	0.562436	5	intergenic	Mybl1	-	-43431	-
ENSMUSG00000025912	chr1	9668231	9668492	Control_peak_346	262	-	2.5779	0.00247144	0.607058	5	other exon	Mybl1	ENSMUST00000088658	-31847	protein_coding
ENSMUSG00000025912	chr1	9672476	9672779	Control_peak_347	304	-	2.62917	0.00208339	0.562436	5	other exon	Mybl1	ENSMUST00000088658	-27581	protein_coding
ENSMUSG00000025912	chr1	9700024	9700238	Control_peak_348	215	-	2.70434	0.00128218	0.549123	6	promoter-tss	Mybl1	ENSMUST00000188212	477	protein_coding
ENSMUSG00000045210	chr1	9740695	9740897	Control_peak_349	203	-	2.92209	0.000610914	0.519691	6	other intron	Vcpip1	ENSMUST00000057438	-7586	protein_coding
ENSMUSG00000045210	chr1	9743286	9743584	Control_peak_350	299	-	2.5286	0.00291145	0.665537	5	other intron	Vcpip1	ENSMUST00000057438	-4947	protein_coding
ENSMUSG00000097893	chr1	9747035	9748425	Control_peak_351	1391	+	3.09068	0.000248239	0.333161	7	promoter-tss	1700034P13Rik	ENSMUST00000207445	-859	antisense
ENSMUSG00000097893	chr1	9753568	9754098	Control_peak_352	531	+	2.8331	0.00105003	0.549123	5	other intron	1700034P13Rik	ENSMUST00000191287	5352	antisense
ENSMUSG00000097893	chr1	9768772	9769073	Control_peak_353	302	+	2.8331	0.00105003	0.549123	5	other intron	1700034P13Rik	ENSMUST00000191287	20441	antisense
ENSMUSG00000025915	chr1	9805108	9805852	Control_peak_354	745	+	4.00347	6.62872e-06	0.0652019	8	1st intron	Sgk3	ENSMUST00000188782	7337	protein_coding
ENSMUSG00000025915	chr1	9833088	9833323	Control_peak_355	236	+	3.22785	0.000214309	0.30771	6	other intron	Sgk3	ENSMUST00000188298	34997	protein_coding
ENSMUSG00000088916	chr1	9834165	9834432	Control_peak_356	268	-	3.09817	0.000334649	0.389781	6	promoter-tss	Gm22607	ENSMUST00000158291	-303	snRNA
ENSMUSG00000025915	chr1	9860451	9861021	Control_peak_357	571	+	2.64231	0.00199398	0.562436	5	1st intron	Sgk3	ENSMUST00000189050	12415	protein_coding
ENSMUSG00000025915	chr1	9886447	9886649	Control_peak_358	203	+	2.97153	0.000655209	0.549123	5	other exon	Sgk3	ENSMUST00000191338	3081	protein_coding
ENSMUSG00000025915	chr1	9888286	9888499	Control_peak_359	214	+	2.97153	0.000655209	0.549123	5	other exon	Sgk3	ENSMUST00000191338	4925	protein_coding
ENSMUSG00000046101	chr1	9920125	9920409	Control_peak_360	285	+	2.66898	0.00182394	0.562436	5	other intron	Mcmdc2	ENSMUST00000125294	11599	protein_coding
ENSMUSG00000046101	chr1	9936984	9937436	Control_peak_361	453	+	3.22785	0.000214309	0.30771	6	other intron	Mcmdc2	ENSMUST00000125294	28542	protein_coding
ENSMUSG00000098234	chr1	9943897	9944131	Control_peak_362	235	-	2.78151	0.00052586	0.499971	8	promoter-tss	Snhg6	ENSMUST00000182498	-89	lincRNA
ENSMUSG00000093178	chr1	9946005	9946344	Control_peak_363	340	-	3.55196	2.0818e-05	0.125084	9	intergenic	Snord87	-	3625	-
ENSMUSG00000099032	chr1	9953862	9954064	Control_peak_364	203	-	2.78128	0.00125095	0.549123	5	intergenic	Tcf24	-	-13969	-
ENSMUSG00000025916	chr1	10000384	10000630	Control_peak_365	247	-	3.30528	0.000164017	0.30771	6	other intron	Ppp1r42	ENSMUST00000124874	-2946	protein_coding
ENSMUSG00000025916	chr1	10008763	10008993	Control_peak_366	231	-	2.99297	0.000479645	0.462185	6	promoter-tss	Ppp1r42	ENSMUST00000027049	-258	protein_coding
ENSMUSG00000095780	chr1	10014975	10015239	Control_peak_367	265	-	3.40402	8.32779e-05	0.261541	7	intergenic	Gm24674	-	5190	-
ENSMUSG00000056763	chr1	10039782	10039984	Control_peak_368	203	+	2.80262	0.000917762	0.549123	6	promoter-tss	Cspp1	ENSMUST00000190063	106	protein_coding
ENSMUSG00000056763	chr1	10070402	10070707	Control_peak_369	306	+	3.11381	0.000317176	0.389781	6	promoter-tss	Cspp1	ENSMUST00000190318	-628	protein_coding
ENSMUSG00000056763	chr1	10102381	10102892	Control_peak_370	512	+	2.75233	0.00137908	0.549123	5	promoter-tss	Cspp1	ENSMUST00000190625	-1591	protein_coding
ENSMUSG00000056763	chr1	10113721	10113930	Control_peak_371	210	+	3.89262	1.50048e-05	0.0970666	7	promoter-tss	Cspp1	ENSMUST00000136283	-1599	protein_coding
ENSMUSG00000056763	chr1	10119452	10119654	Control_peak_372	203	+	2.66898	0.00182394	0.562436	5	other intron	Cspp1	ENSMUST00000071087	81336	protein_coding
ENSMUSG00000067851	chr1	10233080	10233368	Control_peak_373	289	-	3.48573	1.64683e-05	0.104139	10	promoter-tss	Arfgef1	ENSMUST00000131556	554	protein_coding
ENSMUSG00000102556	chr1	10247749	10248154	Control_peak_374	406	-	2.98872	0.000354364	0.393849	7	intergenic	Gm37569	-	49149	-
ENSMUSG00000042501	chr1	10275673	10275875	Control_peak_375	203	-	2.66898	0.00182394	0.562436	5	intergenic	Cpa6	-	-444171	-
ENSMUSG00000042501	chr1	10279155	10279413	Control_peak_376	259	-	2.81084	0.00113214	0.549123	5	intergenic	Cpa6	-	-440661	-
ENSMUSG00000042501	chr1	10287525	10287729	Control_peak_377	205	-	2.75233	0.00137908	0.549123	5	intergenic	Cpa6	-	-432318	-
ENSMUSG00000042501	chr1	10289542	10289771	Control_peak_378	230	-	2.8331	0.00105003	0.549123	5	intergenic	Cpa6	-	-430288	-
ENSMUSG00000042501	chr1	10384847	10385049	Control_peak_379	203	-	2.8331	0.00105003	0.549123	5	other intron	Cpa6	ENSMUST00000153695	-334997	protein_coding
ENSMUSG00000042501	chr1	10402793	10403154	Control_peak_380	362	-	3.14556	0.000284433	0.359784	6	other intron	Cpa6	ENSMUST00000153695	-316971	protein_coding
ENSMUSG00000042501	chr1	10411072	10411397	Control_peak_381	326	-	3.33246	0.000149283	0.301454	6	other intron	Cpa6	ENSMUST00000153695	-308710	protein_coding
ENSMUSG00000042501	chr1	10434141	10434370	Control_peak_382	230	-	2.96421	0.000529139	0.499971	6	other intron	Cpa6	ENSMUST00000153695	-285689	protein_coding
ENSMUSG00000042501	chr1	10443857	10444124	Control_peak_383	268	-	3.30528	0.000164017	0.30771	6	other intron	Cpa6	ENSMUST00000153695	-275954	protein_coding
ENSMUSG00000042501	chr1	10464615	10464888	Control_peak_384	274	-	2.8331	0.00105003	0.549123	5	other intron	Cpa6	ENSMUST00000153695	-255193	protein_coding
ENSMUSG00000042501	chr1	10513558	10513760	Control_peak_385	203	-	2.81084	0.00113214	0.549123	5	other intron	Cpa6	ENSMUST00000035577	-206286	protein_coding
ENSMUSG00000042501	chr1	10521466	10521875	Control_peak_386	410	-	2.97153	0.000655209	0.549123	5	other intron	Cpa6	ENSMUST00000035577	-198274	protein_coding
ENSMUSG00000042501	chr1	10523574	10523791	Control_peak_387	218	-	3.30528	0.000164017	0.30771	6	other intron	Cpa6	ENSMUST00000035577	-196262	protein_coding
ENSMUSG00000042501	chr1	10544102	10544382	Control_peak_388	281	-	2.61616	0.00217576	0.562436	5	other intron	Cpa6	ENSMUST00000035577	-175703	protein_coding
ENSMUSG00000042501	chr1	10593116	10593506	Control_peak_389	391	-	2.8331	0.00105003	0.549123	5	other intron	Cpa6	ENSMUST00000035577	-126634	protein_coding
ENSMUSG00000042501	chr1	10613323	10613562	Control_peak_390	240	-	2.97153	0.000655209	0.549123	5	other intron	Cpa6	ENSMUST00000140938	-106462	protein_coding
ENSMUSG00000042501	chr1	10635312	10635514	Control_peak_391	203	-	2.76673	0.0013138	0.549123	5	other intron	Cpa6	ENSMUST00000140938	-84492	protein_coding
ENSMUSG00000042501	chr1	10680278	10680481	Control_peak_392	204	-	2.96421	0.000529139	0.499971	6	other intron	Cpa6	ENSMUST00000140938	-39525	protein_coding
ENSMUSG00000103448	chr1	10752549	10753050	Control_peak_393	502	-	3.46341	9.46237e-05	0.273848	6	intergenic	Gm37133	-	-31577	-
ENSMUSG00000103448	chr1	10757506	10757729	Control_peak_394	224	-	3.11381	0.000317176	0.389781	6	intergenic	Gm37133	-	-26759	-
ENSMUSG00000103448	chr1	10762084	10762304	Control_peak_395	221	-	2.81084	0.00113214	0.549123	5	intergenic	Gm37133	-	-22183	-
ENSMUSG00000103448	chr1	10774020	10774222	Control_peak_396	203	-	2.75233	0.00137908	0.549123	5	intergenic	Gm37133	-	-10256	-
ENSMUSG00000103448	chr1	10774392	10774594	Control_peak_397	203	-	2.81084	0.00113214	0.549123	5	intergenic	Gm37133	-	-9884	-
ENSMUSG00000100212	chr1	10796352	10796671	Control_peak_398	320	+	2.66898	0.00182394	0.562436	5	intergenic	Gm5522	-	-8769	-
ENSMUSG00000100212	chr1	10800077	10800296	Control_peak_399	220	+	2.66898	0.00182394	0.562436	5	intergenic	Gm5522	-	-5094	-
ENSMUSG00000100648	chr1	10865332	10865634	Control_peak_400	303	+	2.97153	0.000655209	0.549123	5	intergenic	Gm28659	-	-3205	-
ENSMUSG00000088585	chr1	10935696	10935898	Control_peak_401	203	+	2.66898	0.00182394	0.562436	5	intergenic	Gm22963	-	14127	-
ENSMUSG00000048960	chr1	10987769	10988026	Control_peak_402	258	+	2.8331	0.00105003	0.549123	5	intergenic	Prex2	-	-5567	-
ENSMUSG00000048960	chr1	10993822	10994027	Control_peak_403	206	+	2.75233	0.00137908	0.549123	5	promoter-tss	Prex2	ENSMUST00000027056	459	protein_coding
ENSMUSG00000048960	chr1	11003941	11004143	Control_peak_404	203	+	2.81084	0.00113214	0.549123	5	1st intron	Prex2	ENSMUST00000027056	10577	protein_coding
ENSMUSG00000048960	chr1	11012408	11012649	Control_peak_405	242	+	3.46341	9.46237e-05	0.273848	6	1st intron	Prex2	ENSMUST00000027056	19063	protein_coding
ENSMUSG00000048960	chr1	11019481	11019683	Control_peak_406	203	+	2.96421	0.000529139	0.499971	6	1st intron	Prex2	ENSMUST00000027056	26117	protein_coding
ENSMUSG00000048960	chr1	11025725	11025927	Control_peak_407	203	+	2.8331	0.00105003	0.549123	5	1st intron	Prex2	ENSMUST00000027056	32361	protein_coding
ENSMUSG00000048960	chr1	11043124	11043507	Control_peak_408	384	+	2.61513	0.00173672	0.562436	6	1st intron	Prex2	ENSMUST00000027056	49850	protein_coding
ENSMUSG00000048960	chr1	11069014	11069234	Control_peak_409	221	+	2.97852	0.000503907	0.482087	6	other intron	Prex2	ENSMUST00000027056	75659	protein_coding
ENSMUSG00000048960	chr1	11083636	11084098	Control_peak_410	463	+	3.46679	9.35104e-05	0.273848	6	other intron	Prex2	ENSMUST00000027056	90402	protein_coding
ENSMUSG00000048960	chr1	11089836	11090038	Control_peak_411	203	+	2.78128	0.00125095	0.549123	5	other intron	Prex2	ENSMUST00000027056	96472	protein_coding
ENSMUSG00000048960	chr1	11095213	11095528	Control_peak_412	316	+	2.66898	0.00182394	0.562436	5	other intron	Prex2	ENSMUST00000027056	101905	protein_coding
ENSMUSG00000048960	chr1	11111406	11111950	Control_peak_413	545	+	2.96863	0.000661759	0.549123	5	other intron	Prex2	ENSMUST00000189822	13148	protein_coding
ENSMUSG00000077318	chr1	11134852	11135061	Control_peak_414	210	-	3.44407	0.00010124	0.273848	6	promoter-tss	Gm24173	ENSMUST00000104130	718	snoRNA
ENSMUSG00000048960	chr1	11182656	11183281	Control_peak_415	626	+	2.66898	0.00182394	0.562436	5	other intron	Prex2	ENSMUST00000027056	189503	protein_coding
ENSMUSG00000048960	chr1	11186105	11186307	Control_peak_416	203	+	2.66898	0.00182394	0.562436	5	other intron	Prex2	ENSMUST00000027056	192741	protein_coding
ENSMUSG00000048960	chr1	11193793	11194324	Control_peak_417	532	+	3.77746	2.25305e-05	0.130876	7	other intron	Prex2	ENSMUST00000027056	200593	protein_coding
ENSMUSG00000048960	chr1	11195468	11195727	Control_peak_418	260	+	2.61513	0.00173672	0.562436	6	other intron	Prex2	ENSMUST00000027056	202132	protein_coding
ENSMUSG00000048960	chr1	11207566	11208413	Control_peak_419	848	+	2.88758	0.00087277	0.549123	5	other intron	Prex2	ENSMUST00000027056	214524	protein_coding
ENSMUSG00000048960	chr1	11209594	11209800	Control_peak_420	207	+	2.76673	0.0013138	0.549123	5	other intron	Prex2	ENSMUST00000027056	216232	protein_coding
ENSMUSG00000048960	chr1	11228287	11228489	Control_peak_421	203	+	2.8331	0.00105003	0.549123	5	other intron	Prex2	ENSMUST00000027056	234923	protein_coding
ENSMUSG00000048960	chr1	11268699	11269081	Control_peak_422	383	+	2.8331	0.00105003	0.549123	5	other intron	Prex2	ENSMUST00000187745	10784	protein_coding
ENSMUSG00000103494	chr1	11314833	11315150	Control_peak_423	318	-	3.35055	0.000140201	0.28797	6	intergenic	Gm37410	-	-51972	-
ENSMUSG00000103494	chr1	11316165	11316746	Control_peak_424	582	-	3.33246	0.000149283	0.301454	6	intergenic	Gm37410	-	-50508	-
ENSMUSG00000103494	chr1	11346272	11346529	Control_peak_425	258	-	3.27932	0.000179428	0.30771	6	intergenic	Gm37410	-	-20563	-
ENSMUSG00000103494	chr1	11371818	11372101	Control_peak_426	284	-	2.90344	0.000826913	0.549123	5	intergenic	Gm37410	-	4995	-
ENSMUSG00000103494	chr1	11372916	11373231	Control_peak_427	316	-	3.42495	0.000108226	0.273848	6	intergenic	Gm37410	-	6109	-
ENSMUSG00000057715	chr1	11394727	11395173	Control_peak_428	447	+	2.85639	0.000970331	0.549123	5	intergenic	A830018L16Rik	-	-19155	-
ENSMUSG00000057715	chr1	11409761	11410000	Control_peak_429	240	+	2.81084	0.00113214	0.549123	5	intergenic	A830018L16Rik	-	-4224	-
ENSMUSG00000057715	chr1	11412172	11413004	Control_peak_430	833	+	2.84104	0.00102214	0.549123	5	promoter-tss	A830018L16Rik	ENSMUST00000137824	-1921	protein_coding
ENSMUSG00000057715	chr1	11414004	11414229	Control_peak_431	226	+	2.63535	0.000650504	0.548493	9	promoter-tss	A830018L16Rik	ENSMUST00000137824	-392	protein_coding
ENSMUSG00000057715	chr1	11423796	11424192	Control_peak_432	397	+	3.26198	0.000190502	0.30771	6	1st intron	A830018L16Rik	ENSMUST00000141512	9882	protein_coding
ENSMUSG00000057715	chr1	11430624	11430935	Control_peak_433	312	+	3.27932	0.000179428	0.30771	6	1st intron	A830018L16Rik	ENSMUST00000141512	16667	protein_coding
ENSMUSG00000057715	chr1	11434245	11434447	Control_peak_434	203	+	2.78128	0.00125095	0.549123	5	1st intron	A830018L16Rik	ENSMUST00000141512	20234	protein_coding
ENSMUSG00000057715	chr1	11448166	11448498	Control_peak_435	333	+	2.55301	0.00268473	0.64972	5	1st intron	A830018L16Rik	ENSMUST00000141512	34220	protein_coding
ENSMUSG00000057715	chr1	11510183	11510407	Control_peak_436	225	+	2.95206	0.000700406	0.549123	5	1st intron	A830018L16Rik	ENSMUST00000141512	96183	protein_coding
ENSMUSG00000057715	chr1	11521415	11521694	Control_peak_437	280	+	3.46679	9.35104e-05	0.273848	6	other intron	A830018L16Rik	ENSMUST00000048613	107449	protein_coding
ENSMUSG00000057715	chr1	11523296	11523578	Control_peak_438	283	+	3.46679	9.35104e-05	0.273848	6	other intron	A830018L16Rik	ENSMUST00000048613	109332	protein_coding
ENSMUSG00000057715	chr1	11542177	11542476	Control_peak_439	300	+	2.78128	0.00125095	0.549123	5	other intron	A830018L16Rik	ENSMUST00000048613	128221	protein_coding
ENSMUSG00000057715	chr1	11547625	11547875	Control_peak_440	251	+	2.88758	0.00087277	0.549123	5	other intron	A830018L16Rik	ENSMUST00000171690	133645	protein_coding
ENSMUSG00000057715	chr1	11638710	11639290	Control_peak_441	581	+	2.79598	0.00119039	0.549123	5	other intron	A830018L16Rik	ENSMUST00000048613	224895	protein_coding
ENSMUSG00000057715	chr1	11646937	11647235	Control_peak_442	299	+	2.8331	0.00105003	0.549123	5	other intron	A830018L16Rik	ENSMUST00000048613	232981	protein_coding
ENSMUSG00000057715	chr1	11667877	11668312	Control_peak_443	436	+	2.5779	0.00247144	0.607058	5	other intron	A830018L16Rik	ENSMUST00000048613	253989	protein_coding
ENSMUSG00000057715	chr1	11670630	11670859	Control_peak_444	230	+	2.96421	0.000529139	0.499971	6	other intron	A830018L16Rik	ENSMUST00000048613	256639	protein_coding
ENSMUSG00000057715	chr1	11850503	11850768	Control_peak_445	266	+	2.98872	0.000354364	0.393849	7	other intron	A830018L16Rik	ENSMUST00000137824	436126	protein_coding
ENSMUSG00000057715	chr1	11896982	11897184	Control_peak_446	203	+	2.68252	0.00174313	0.562436	5	other intron	A830018L16Rik	ENSMUST00000137824	482574	protein_coding
ENSMUSG00000057715	chr1	11910377	11910956	Control_peak_447	580	+	2.98872	0.000354364	0.393849	7	other intron	A830018L16Rik	ENSMUST00000137824	496157	protein_coding
ENSMUSG00000057715	chr1	11915419	11915621	Control_peak_448	203	+	2.66898	0.00182394	0.562436	5	other intron	A830018L16Rik	ENSMUST00000137824	501011	protein_coding
ENSMUSG00000057715	chr1	11918557	11918761	Control_peak_449	205	+	2.79598	0.00119039	0.549123	5	other intron	A830018L16Rik	ENSMUST00000137824	504150	protein_coding
ENSMUSG00000057715	chr1	11925362	11925598	Control_peak_450	237	+	2.8331	0.00105003	0.549123	5	other intron	A830018L16Rik	ENSMUST00000137824	510971	protein_coding
ENSMUSG00000101610	chr1	12017698	12017900	Control_peak_451	203	+	2.8331	0.00105003	0.549123	5	intergenic	Gm7560	-	-103161	-
ENSMUSG00000101610	chr1	12055704	12056361	Control_peak_452	658	+	2.6962	0.00166506	0.549123	5	intergenic	Gm7560	-	-64927	-
ENSMUSG00000101610	chr1	12060111	12060333	Control_peak_453	223	+	2.66898	0.00182394	0.562436	5	intergenic	Gm7560	-	-60738	-
ENSMUSG00000101610	chr1	12063287	12063498	Control_peak_454	212	+	2.79598	0.00119039	0.549123	5	intergenic	Gm7560	-	-57567	-
ENSMUSG00000101610	chr1	12068083	12068344	Control_peak_455	262	+	2.72397	0.00151695	0.549123	5	intergenic	Gm7560	-	-52746	-
ENSMUSG00000101610	chr1	12089945	12090202	Control_peak_456	258	+	3.57669	4.55691e-05	0.184092	7	intergenic	Gm7560	-	-30886	-
ENSMUSG00000101610	chr1	12092634	12092836	Control_peak_457	203	+	2.61616	0.00217576	0.562436	5	intergenic	Gm7560	-	-28225	-
ENSMUSG00000101610	chr1	12098595	12099071	Control_peak_458	477	+	2.6962	0.00166506	0.549123	5	intergenic	Gm7560	-	-22127	-
ENSMUSG00000101610	chr1	12101265	12101502	Control_peak_459	238	+	2.6962	0.00166506	0.549123	5	intergenic	Gm7560	-	-19576	-
ENSMUSG00000101610	chr1	12118017	12118356	Control_peak_460	340	+	2.99297	0.000479645	0.462185	6	intergenic	Gm7560	-	-2773	-
ENSMUSG00000101610	chr1	12158271	12158480	Control_peak_461	210	+	2.61513	0.00173672	0.562436	6	intergenic	Gm7560	-	37415	-
ENSMUSG00000101610	chr1	12161998	12162271	Control_peak_462	274	+	2.65558	0.00190752	0.562436	5	intergenic	Gm7560	-	41174	-
ENSMUSG00000101610	chr1	12172150	12172461	Control_peak_463	312	+	2.6962	0.00166506	0.549123	5	intergenic	Gm7560	-	51345	-
ENSMUSG00000101610	chr1	12186260	12186462	Control_peak_464	203	+	3.08269	0.000352882	0.393849	6	intergenic	Gm7560	-	65401	-
ENSMUSG00000101610	chr1	12187801	12188125	Control_peak_465	325	+	2.54075	0.00279634	0.665537	5	intergenic	Gm7560	-	67003	-
ENSMUSG00000101610	chr1	12197990	12198360	Control_peak_466	371	+	4.3792	1.73692e-06	0.0251623	8	intergenic	Gm7560	-	77215	-
ENSMUSG00000101610	chr1	12208619	12208928	Control_peak_467	310	+	3.16168	0.00026911	0.347952	6	intergenic	Gm7560	-	87813	-
ENSMUSG00000101610	chr1	12223808	12224059	Control_peak_468	252	+	2.96421	0.000529139	0.499971	6	intergenic	Gm7560	-	102973	-
ENSMUSG00000101610	chr1	12227717	12227919	Control_peak_469	203	+	2.81084	0.00113214	0.549123	5	intergenic	Gm7560	-	106858	-
ENSMUSG00000101610	chr1	12237280	12237584	Control_peak_470	305	+	2.97153	0.000655209	0.549123	5	intergenic	Gm7560	-	116472	-
ENSMUSG00000093864	chr1	12256313	12256550	Control_peak_471	238	+	3.41436	3.44866e-05	0.153594	9	intergenic	Gm22633	-	-118504	-
ENSMUSG00000093864	chr1	12278826	12279028	Control_peak_472	203	+	2.59078	0.00188664	0.562436	6	intergenic	Gm22633	-	-96009	-
ENSMUSG00000093864	chr1	12371771	12372425	Control_peak_473	655	+	3.35055	0.000140201	0.28797	6	intergenic	Gm22633	-	-2838	-
ENSMUSG00000093864	chr1	12379160	12379437	Control_peak_474	278	+	3.76782	2.33083e-05	0.130876	7	intergenic	Gm22633	-	4362	-
ENSMUSG00000093864	chr1	12389911	12390168	Control_peak_475	258	+	2.61513	0.00173672	0.562436	6	intergenic	Gm22633	-	15103	-
ENSMUSG00000098555	chr1	12414816	12415100	Control_peak_476	285	+	3.33953	0.000104273	0.273848	7	intergenic	Mir6341	-	-11028	-
ENSMUSG00000098555	chr1	12415647	12416278	Control_peak_477	632	+	3.52308	5.49617e-05	0.203423	7	intergenic	Mir6341	-	-10023	-
ENSMUSG00000098555	chr1	12416673	12417181	Control_peak_478	509	+	3.33953	0.000104273	0.273848	7	intergenic	Mir6341	-	-9059	-
ENSMUSG00000098555	chr1	12419661	12419959	Control_peak_479	299	+	2.60329	0.00227117	0.571877	5	intergenic	Mir6341	-	-6176	-
ENSMUSG00000098555	chr1	12428109	12428568	Control_peak_480	460	+	2.72397	0.00151695	0.549123	5	intergenic	Mir6341	-	2352	-
ENSMUSG00000098555	chr1	12432025	12432227	Control_peak_481	203	+	2.8719	0.000920556	0.549123	5	intergenic	Mir6341	-	6140	-
ENSMUSG00000098555	chr1	12472604	12472806	Control_peak_482	203	+	2.64231	0.00199398	0.562436	5	intergenic	Mir6341	-	46719	-
ENSMUSG00000097628	chr1	12543864	12544079	Control_peak_483	216	+	2.96421	0.000529139	0.499971	6	intergenic	Gm2383	-	-21605	-
ENSMUSG00000097628	chr1	12564230	12564451	Control_peak_484	222	+	3.00756	0.000456321	0.443077	6	promoter-tss	Gm2383	ENSMUST00000181461	-1236	processed_pseudogene
ENSMUSG00000097628	chr1	12593474	12593676	Control_peak_485	203	+	2.8331	0.00105003	0.549123	5	intergenic	Gm2383	-	27998	-
ENSMUSG00000097628	chr1	12593887	12594183	Control_peak_486	297	+	3.29684	0.000168877	0.30771	6	intergenic	Gm2383	-	28458	-
ENSMUSG00000097628	chr1	12608224	12608576	Control_peak_487	353	+	2.61616	0.00217576	0.562436	5	intergenic	Gm2383	-	42823	-
ENSMUSG00000098163	chr1	12616445	12616713	Control_peak_488	269	+	3.09817	0.000334649	0.389781	6	intergenic	Gm6216	-	-39288	-
ENSMUSG00000101314	chr1	12670779	12670989	Control_peak_489	211	-	2.8331	0.00105003	0.549123	5	promoter-tss	Gm29663	ENSMUST00000186962	-292	lincRNA
ENSMUSG00000101314	chr1	12676120	12676549	Control_peak_490	430	-	3.05219	0.000391724	0.398592	6	intergenic	Gm29663	-	5158	-
ENSMUSG00000016918	chr1	12700508	12700914	Control_peak_491	407	+	2.68252	0.00174313	0.562436	5	1st intron	Sulf1	ENSMUST00000177608	8434	protein_coding
ENSMUSG00000016918	chr1	12715812	12716018	Control_peak_492	207	+	2.99297	0.000479645	0.462185	6	1st intron	Sulf1	ENSMUST00000177608	23638	protein_coding
ENSMUSG00000016918	chr1	12736749	12736951	Control_peak_493	203	+	2.5779	0.00247144	0.607058	5	1st intron	Sulf1	ENSMUST00000186405	8731	protein_coding
ENSMUSG00000016918	chr1	12741633	12741835	Control_peak_494	203	+	2.72397	0.00151695	0.549123	5	1st intron	Sulf1	ENSMUST00000186405	13615	protein_coding
ENSMUSG00000016918	chr1	12776706	12776908	Control_peak_495	203	+	2.76673	0.0013138	0.549123	5	1st intron	Sulf1	ENSMUST00000186405	48688	protein_coding
ENSMUSG00000016918	chr1	12783490	12784081	Control_peak_496	592	+	2.82586	0.00107607	0.549123	5	promoter-tss	Sulf1	ENSMUST00000186674	-1657	protein_coding
ENSMUSG00000016918	chr1	12849845	12850111	Control_peak_497	267	+	2.97153	0.000655209	0.549123	5	other intron	Sulf1	ENSMUST00000180062	157655	protein_coding
ENSMUSG00000016918	chr1	12859266	12859468	Control_peak_498	203	+	2.97153	0.000655209	0.549123	5	other exon	Sulf1	ENSMUST00000180062	167044	protein_coding
ENSMUSG00000025938	chr1	12899627	12900121	Control_peak_499	495	-	2.8331	0.00105003	0.549123	5	other intron	Slco5a1	ENSMUST00000147606	-91040	protein_coding
ENSMUSG00000025938	chr1	12919379	12919588	Control_peak_500	210	-	2.71001	0.00158972	0.549123	5	other intron	Slco5a1	ENSMUST00000147606	-71430	protein_coding
ENSMUSG00000025938	chr1	12936655	12936861	Control_peak_501	207	-	3.22785	0.000214309	0.30771	6	other intron	Slco5a1	ENSMUST00000147606	-54156	protein_coding
ENSMUSG00000025938	chr1	12951372	12951574	Control_peak_502	203	-	2.82586	0.00107607	0.549123	5	other intron	Slco5a1	ENSMUST00000147606	-39441	protein_coding
ENSMUSG00000025938	chr1	12971132	12971451	Control_peak_503	320	-	2.75233	0.00137908	0.549123	5	other intron	Slco5a1	ENSMUST00000147606	-19622	protein_coding
ENSMUSG00000025938	chr1	12982172	12982456	Control_peak_504	285	-	2.81084	0.00113214	0.549123	5	other intron	Slco5a1	ENSMUST00000147606	-8600	protein_coding
ENSMUSG00000025938	chr1	12990478	12990837	Control_peak_505	360	-	2.71001	0.00158972	0.549123	5	promoter-tss	Slco5a1	ENSMUST00000115403	-477	protein_coding
ENSMUSG00000025938	chr1	12991942	12992283	Control_peak_506	342	-	2.54075	0.00279634	0.665537	5	promoter-tss	Slco5a1	ENSMUST00000115403	977	protein_coding
ENSMUSG00000025938	chr1	13021983	13022258	Control_peak_507	276	-	3.46679	9.35104e-05	0.273848	6	intergenic	Slco5a1	-	29470	-
ENSMUSG00000099498	chr1	13092608	13092910	Control_peak_508	303	+	4.24965	2.76064e-06	0.0356755	8	intergenic	Gm29283	-	23921	-
ENSMUSG00000042414	chr1	13099737	13099939	Control_peak_509	203	-	2.61513	0.00173672	0.562436	6	intergenic	Prdm14	-	-27325	-
ENSMUSG00000042414	chr1	13114640	13114974	Control_peak_510	335	-	2.79598	0.00119039	0.549123	5	other intron	Prdm14	ENSMUST00000047577	-12356	protein_coding
ENSMUSG00000005886	chr1	13207154	13207361	Control_peak_511	208	-	3.30528	0.000164017	0.30771	6	other intron	Ncoa2	ENSMUST00000143603	-166771	protein_coding
ENSMUSG00000005886	chr1	13259925	13260127	Control_peak_512	203	-	2.95003	0.000555367	0.499971	6	other intron	Ncoa2	ENSMUST00000143603	-114003	protein_coding
ENSMUSG00000005886	chr1	13270486	13270746	Control_peak_513	261	-	3.11381	0.000317176	0.389781	6	other intron	Ncoa2	ENSMUST00000143603	-103413	protein_coding
ENSMUSG00000005886	chr1	13293665	13293867	Control_peak_514	203	-	2.82586	0.00107607	0.549123	5	other intron	Ncoa2	ENSMUST00000143603	-80263	protein_coding
ENSMUSG00000087782	chr1	13333960	13334234	Control_peak_515	275	-	2.71001	0.00158972	0.549123	5	promoter-tss	Gm23169	ENSMUST00000157157	-512	snRNA
ENSMUSG00000005886	chr1	13339589	13339791	Control_peak_516	203	-	2.54075	0.00279634	0.665537	5	other intron	Ncoa2	ENSMUST00000143603	-34339	protein_coding
ENSMUSG00000103085	chr1	13344797	13344999	Control_peak_517	203	-	2.6962	0.00166506	0.549123	5	1st exon	Gm38120	ENSMUST00000195506	-3306	TEC
ENSMUSG00000102664	chr1	13354809	13355060	Control_peak_518	252	-	2.60329	0.00227117	0.571877	5	1st exon	Gm38380	ENSMUST00000195718	-1795	TEC
ENSMUSG00000005886	chr1	13367155	13367357	Control_peak_519	203	-	2.61513	0.00173672	0.562436	6	other intron	Ncoa2	ENSMUST00000143603	-6773	protein_coding
ENSMUSG00000005886	chr1	13370755	13370963	Control_peak_520	209	-	2.66898	0.00182394	0.562436	5	other intron	Ncoa2	ENSMUST00000143603	-3170	protein_coding
ENSMUSG00000005886	chr1	13372392	13373485	Control_peak_521	1094	-	2.98612	4.97783e-05	0.193848	12	promoter-tss	Ncoa2	ENSMUST00000139970	509	protein_coding
ENSMUSG00000005886	chr1	13373732	13374618	Control_peak_522	887	-	4.56346	5.4002e-07	0.0106677	9	promoter-tss	Ncoa2	ENSMUST00000143603	146	protein_coding
ENSMUSG00000101171	chr1	13430003	13430268	Control_peak_523	266	-	2.98872	0.000354364	0.393849	7	intergenic	Gm7593	-	22480	-
ENSMUSG00000101171	chr1	13432812	13433042	Control_peak_524	231	-	3.3623	6.46294e-05	0.229475	8	intergenic	Gm7593	-	25272	-
ENSMUSG00000101171	chr1	13441732	13441947	Control_peak_525	216	-	2.82832	0.000840892	0.549123	6	intergenic	Gm7593	-	34184	-
ENSMUSG00000101171	chr1	13450688	13451118	Control_peak_526	431	-	3.96204	1.17306e-05	0.0927385	7	intergenic	Gm7593	-	43248	-
ENSMUSG00000101171	chr1	13458470	13458672	Control_peak_527	203	-	2.97153	0.000655209	0.549123	5	intergenic	Gm7593	-	50916	-
ENSMUSG00000101171	chr1	13468818	13469175	Control_peak_528	358	-	2.8719	0.000920556	0.549123	5	intergenic	Gm7593	-	61341	-
ENSMUSG00000101171	chr1	13469854	13470315	Control_peak_529	462	-	2.93567	0.000740781	0.549123	5	intergenic	Gm7593	-	62429	-
ENSMUSG00000025935	chr1	13520306	13520652	Control_peak_530	347	-	2.66898	0.00182394	0.562436	5	intergenic	Tram1	-	-69431	-
ENSMUSG00000025935	chr1	13522243	13522628	Control_peak_531	386	-	2.73808	0.00144677	0.549123	5	intergenic	Tram1	-	-67474	-
ENSMUSG00000025935	chr1	13534627	13534844	Control_peak_532	218	-	3.29684	0.000168877	0.30771	6	intergenic	Tram1	-	-55174	-
ENSMUSG00000025935	chr1	13536155	13536357	Control_peak_533	203	-	2.88758	0.00087277	0.549123	5	intergenic	Tram1	-	-53654	-
ENSMUSG00000025935	chr1	13562934	13563293	Control_peak_534	360	-	2.98872	0.000354364	0.393849	7	tts	Tram1	ENSMUST00000027068	-26796	protein_coding
ENSMUSG00000025937	chr1	13625084	13625286	Control_peak_535	203	-	2.61513	0.00173672	0.562436	6	other exon	Lactb2	ENSMUST00000027071	-35361	protein_coding
ENSMUSG00000025937	chr1	13649078	13649395	Control_peak_536	318	-	2.95206	0.000700406	0.549123	5	other intron	Lactb2	ENSMUST00000027071	-11309	protein_coding
ENSMUSG00000067813	chr1	13674919	13675153	Control_peak_537	235	+	2.8331	0.00105003	0.549123	5	other intron	Xkr9	ENSMUST00000088542	6265	protein_coding
ENSMUSG00000067813	chr1	13708172	13708606	Control_peak_538	435	+	2.81084	0.00113214	0.549123	5	intergenic	Xkr9	-	39618	-
ENSMUSG00000067813	chr1	13717624	13717826	Control_peak_539	203	+	2.84104	0.00102214	0.549123	5	intergenic	Xkr9	-	48954	-
ENSMUSG00000077368	chr1	13751998	13752200	Control_peak_540	203	-	2.65558	0.00190752	0.562436	5	intergenic	Gm26273	-	-22365	-
ENSMUSG00000077368	chr1	13763428	13763688	Control_peak_541	261	-	2.71001	0.00158972	0.549123	5	intergenic	Gm26273	-	-10906	-
ENSMUSG00000102166	chr1	13841809	13842101	Control_peak_542	293	-	2.66898	0.00182394	0.562436	5	intergenic	Gm36947	-	-7164	-
ENSMUSG00000102166	chr1	13867525	13867787	Control_peak_543	263	-	3.35055	0.000140201	0.28797	6	intergenic	Gm36947	-	18537	-
ENSMUSG00000089358	chr1	13898556	13898758	Control_peak_544	203	+	2.81084	0.00113214	0.549123	5	intergenic	Gm25491	-	-33721	-
ENSMUSG00000089358	chr1	13912852	13913054	Control_peak_545	203	+	2.96863	0.000661759	0.549123	5	intergenic	Gm25491	-	-19425	-
ENSMUSG00000089358	chr1	13957671	13957995	Control_peak_546	325	+	2.68252	0.00174313	0.562436	5	intergenic	Gm25491	-	25455	-
ENSMUSG00000089358	chr1	13967710	13967912	Control_peak_547	203	+	2.81084	0.00113214	0.549123	5	intergenic	Gm25491	-	35433	-
ENSMUSG00000089358	chr1	13977058	13977320	Control_peak_548	263	+	3.66977	3.28927e-05	0.148629	7	intergenic	Gm25491	-	44811	-
ENSMUSG00000089358	chr1	13985758	13986215	Control_peak_549	458	+	3.30528	0.000164017	0.30771	6	intergenic	Gm25491	-	53608	-
ENSMUSG00000089358	chr1	14000842	14001312	Control_peak_550	471	+	3.46341	9.46237e-05	0.273848	6	intergenic	Gm25491	-	68699	-
ENSMUSG00000104209	chr1	14033925	14034148	Control_peak_551	224	-	2.97153	0.000655209	0.549123	5	intergenic	Gm37400	-	-78782	-
ENSMUSG00000104209	chr1	14052416	14053096	Control_peak_552	681	-	2.61513	0.00173672	0.562436	6	intergenic	Gm37400	-	-60063	-
ENSMUSG00000104209	chr1	14066423	14066682	Control_peak_553	260	-	2.82832	0.000840892	0.549123	6	intergenic	Gm37400	-	-46266	-
ENSMUSG00000104209	chr1	14074975	14075331	Control_peak_554	357	-	3.1296	0.000300448	0.37441	6	intergenic	Gm37400	-	-37666	-
ENSMUSG00000104209	chr1	14091916	14092118	Control_peak_555	203	-	2.97153	0.000655209	0.549123	5	intergenic	Gm37400	-	-20802	-
ENSMUSG00000104209	chr1	14098654	14098856	Control_peak_556	203	-	2.81084	0.00113214	0.549123	5	intergenic	Gm37400	-	-14064	-
ENSMUSG00000104209	chr1	14134128	14134448	Control_peak_557	321	-	2.98872	0.000354364	0.393849	7	intergenic	Gm37400	-	21469	-
ENSMUSG00000025932	chr1	14162682	14162907	Control_peak_558	226	-	2.54075	0.00279634	0.665537	5	intergenic	Eya1	-	-147440	-
ENSMUSG00000025932	chr1	14207252	14207613	Control_peak_559	362	-	2.60329	0.00227117	0.571877	5	other intron	Eya1	ENSMUST00000168081	-102802	protein_coding
ENSMUSG00000025932	chr1	14212897	14213201	Control_peak_560	305	-	2.66898	0.00182394	0.562436	5	other intron	Eya1	ENSMUST00000189526	-18443	protein_coding
ENSMUSG00000025932	chr1	14224188	14224493	Control_peak_561	306	-	2.78128	0.00125095	0.549123	5	other intron	Eya1	ENSMUST00000189526	-7151	protein_coding
ENSMUSG00000025932	chr1	14267229	14267504	Control_peak_562	276	-	2.96421	0.000529139	0.499971	6	other intron	Eya1	ENSMUST00000188857	-37252	protein_coding
ENSMUSG00000025932	chr1	14278669	14278903	Control_peak_563	235	-	2.97153	0.000655209	0.549123	5	other intron	Eya1	ENSMUST00000188857	-25833	protein_coding
ENSMUSG00000025932	chr1	14280093	14280295	Control_peak_564	203	-	2.81084	0.00113214	0.549123	5	other intron	Eya1	ENSMUST00000188857	-24425	protein_coding
ENSMUSG00000025932	chr1	14305128	14305330	Control_peak_565	203	-	2.62917	0.00208339	0.562436	5	promoter-tss	Eya1	ENSMUST00000185453	601	protein_coding
ENSMUSG00000102588	chr1	14312813	14313398	Control_peak_566	586	-	2.60329	0.00227117	0.571877	5	intergenic	Gm37444	-	57115	-
ENSMUSG00000102588	chr1	14320832	14321034	Control_peak_567	203	-	2.95206	0.000700406	0.549123	5	intergenic	Gm37444	-	64943	-
ENSMUSG00000102588	chr1	14323255	14323846	Control_peak_568	592	-	2.98872	0.000354364	0.393849	7	intergenic	Gm37444	-	67560	-
ENSMUSG00000102588	chr1	14335881	14336083	Control_peak_569	203	-	2.66898	0.00182394	0.562436	5	intergenic	Gm37444	-	79992	-
ENSMUSG00000102588	chr1	14343388	14343708	Control_peak_570	321	-	2.95206	0.000700406	0.549123	5	intergenic	Gm37444	-	87558	-
ENSMUSG00000102588	chr1	14378159	14378470	Control_peak_571	312	-	2.78128	0.00125095	0.549123	5	intergenic	Gm37444	-	122324	-
ENSMUSG00000102588	chr1	14452979	14453181	Control_peak_572	203	-	2.91947	0.000782943	0.549123	5	intergenic	Gm37444	-	197090	-
ENSMUSG00000102588	chr1	14471516	14471821	Control_peak_573	306	-	3.46679	9.35104e-05	0.273848	6	intergenic	Gm37444	-	215678	-
ENSMUSG00000054493	chr1	14517790	14518052	Control_peak_574	263	+	3.03717	0.000412382	0.407807	6	intergenic	Gm9947	-	-235016	-
ENSMUSG00000054493	chr1	14519746	14519991	Control_peak_575	246	+	2.5779	0.00247144	0.607058	5	intergenic	Gm9947	-	-233068	-
ENSMUSG00000054493	chr1	14575933	14576185	Control_peak_576	253	+	3.48822	6.20769e-05	0.222339	7	intergenic	Gm9947	-	-176878	-
ENSMUSG00000054493	chr1	14576660	14577014	Control_peak_577	355	+	3.09817	0.000334649	0.389781	6	intergenic	Gm9947	-	-176100	-
ENSMUSG00000054493	chr1	14580899	14581238	Control_peak_578	340	+	3.30528	0.000164017	0.30771	6	intergenic	Gm9947	-	-171868	-
ENSMUSG00000054493	chr1	14583503	14583767	Control_peak_579	265	+	2.81084	0.00113214	0.549123	5	intergenic	Gm9947	-	-169302	-
ENSMUSG00000054493	chr1	14584732	14585046	Control_peak_580	315	+	2.81084	0.00113214	0.549123	5	intergenic	Gm9947	-	-168048	-
ENSMUSG00000054493	chr1	14624082	14624338	Control_peak_581	257	+	2.79598	0.00119039	0.549123	5	intergenic	Gm9947	-	-128727	-
ENSMUSG00000054493	chr1	14638221	14638459	Control_peak_582	239	+	2.54075	0.00279634	0.665537	5	intergenic	Gm9947	-	-114597	-
ENSMUSG00000054493	chr1	14639753	14639955	Control_peak_583	203	+	2.61513	0.00173672	0.562436	6	intergenic	Gm9947	-	-113083	-
ENSMUSG00000054493	chr1	14661928	14662550	Control_peak_584	623	+	2.50465	0.00315225	0.694249	5	intergenic	Gm9947	-	-90698	-
ENSMUSG00000054493	chr1	14675592	14675794	Control_peak_585	203	+	2.64231	0.00199398	0.562436	5	intergenic	Gm9947	-	-77244	-
ENSMUSG00000054493	chr1	14719394	14719623	Control_peak_586	230	+	3.26198	0.000190502	0.30771	6	intergenic	Gm9947	-	-33428	-
ENSMUSG00000054493	chr1	14721412	14721760	Control_peak_587	349	+	2.96421	0.000529139	0.499971	6	intergenic	Gm9947	-	-31351	-
ENSMUSG00000054493	chr1	14732224	14732483	Control_peak_588	260	+	2.54075	0.00279634	0.665537	5	intergenic	Gm9947	-	-20583	-
ENSMUSG00000054493	chr1	14768628	14769023	Control_peak_589	396	+	3.30528	0.000164017	0.30771	6	other intron	Gm9947	ENSMUST00000187401	15888	antisense
ENSMUSG00000103492	chr1	14797266	14797468	Control_peak_590	203	+	2.68252	0.00174313	0.562436	5	intergenic	Gm37412	-	8722	-
ENSMUSG00000103492	chr1	14802834	14803130	Control_peak_591	297	+	3.50556	5.84292e-05	0.212329	7	intergenic	Gm37412	-	14337	-
ENSMUSG00000081201	chr1	14837777	14837979	Control_peak_592	203	-	2.82832	0.000840892	0.549123	6	tts	Smt3h2-ps4	ENSMUST00000121569	-2278	processed_pseudogene
ENSMUSG00000081201	chr1	14852465	14852726	Control_peak_593	262	-	2.81084	0.00113214	0.549123	5	intergenic	Smt3h2-ps4	-	12439	-
ENSMUSG00000032769	chr1	14871684	14871900	Control_peak_594	217	-	2.96421	0.000529139	0.499971	6	tts	Trpa1	ENSMUST00000041447	-47070	protein_coding
ENSMUSG00000032769	chr1	14873231	14873433	Control_peak_595	203	-	2.6962	0.00166506	0.549123	5	other exon	Trpa1	ENSMUST00000041447	-45530	protein_coding
ENSMUSG00000032769	chr1	14877515	14877717	Control_peak_596	203	-	2.82586	0.00107607	0.549123	5	other intron	Trpa1	ENSMUST00000041447	-41246	protein_coding
ENSMUSG00000032769	chr1	14918474	14918709	Control_peak_597	236	-	2.98872	0.000354364	0.393849	7	promoter-tss	Trpa1	ENSMUST00000041447	-270	protein_coding
ENSMUSG00000032769	chr1	14926758	14926970	Control_peak_598	213	-	3.35055	0.000140201	0.28797	6	intergenic	Trpa1	-	8002	-
ENSMUSG00000032769	chr1	14951769	14951971	Control_peak_599	203	-	2.84104	0.00102214	0.549123	5	intergenic	Trpa1	-	33008	-
ENSMUSG00000032769	chr1	14952761	14952974	Control_peak_600	214	-	2.90344	0.000826913	0.549123	5	intergenic	Trpa1	-	34005	-
ENSMUSG00000032769	chr1	14955969	14956354	Control_peak_601	386	-	2.97153	0.000655209	0.549123	5	intergenic	Trpa1	-	37299	-
ENSMUSG00000088159	chr1	14977845	14978047	Control_peak_602	203	-	2.54075	0.00279634	0.665537	5	intergenic	Gm26345	-	-41213	-
ENSMUSG00000088159	chr1	15049676	15050087	Control_peak_603	412	-	2.72397	0.00151695	0.549123	5	intergenic	Gm26345	-	30722	-
ENSMUSG00000088159	chr1	15070389	15070648	Control_peak_604	260	-	3.30528	0.000164017	0.30771	6	intergenic	Gm26345	-	51359	-
ENSMUSG00000088159	chr1	15132833	15133035	Control_peak_605	203	-	2.77739	0.00100007	0.549123	6	intergenic	Gm26345	-	113775	-
ENSMUSG00000073737	chr1	15147500	15147924	Control_peak_606	425	-	2.60329	0.00227117	0.571877	5	intergenic	Gm10566	-	-122085	-
ENSMUSG00000073737	chr1	15178971	15179192	Control_peak_607	222	-	2.61513	0.00173672	0.562436	6	intergenic	Gm10566	-	-90715	-
ENSMUSG00000073737	chr1	15196858	15197147	Control_peak_608	290	-	2.76673	0.0013138	0.549123	5	intergenic	Gm10566	-	-72794	-
ENSMUSG00000073737	chr1	15208353	15208555	Control_peak_609	203	-	2.8331	0.00105003	0.549123	5	intergenic	Gm10566	-	-61343	-
ENSMUSG00000073737	chr1	15212335	15212567	Control_peak_610	233	-	2.73808	0.00144677	0.549123	5	intergenic	Gm10566	-	-57346	-
ENSMUSG00000073737	chr1	15213121	15213326	Control_peak_611	206	-	2.66898	0.00182394	0.562436	5	intergenic	Gm10566	-	-56573	-
ENSMUSG00000073737	chr1	15223275	15223652	Control_peak_612	378	-	3.08269	0.000352882	0.393849	6	intergenic	Gm10566	-	-46333	-
ENSMUSG00000073737	chr1	15266923	15267125	Control_peak_613	203	-	2.8331	0.00105003	0.549123	5	tts	Gm10566	ENSMUST00000086739	-2773	processed_pseudogene
ENSMUSG00000073737	chr1	15274972	15275174	Control_peak_614	203	-	2.73149	0.000872871	0.549123	7	intergenic	Gm10566	-	5276	-
ENSMUSG00000073737	chr1	15278081	15278706	Control_peak_615	626	-	2.81084	0.00113214	0.549123	5	intergenic	Gm10566	-	8596	-
ENSMUSG00000092083	chr1	15299869	15300133	Control_peak_616	265	+	2.82832	0.000840892	0.549123	6	1st intron	Kcnb2	ENSMUST00000175681	12747	protein_coding
ENSMUSG00000092083	chr1	15319039	15319322	Control_peak_617	284	+	2.97153	0.000655209	0.549123	5	1st intron	Kcnb2	ENSMUST00000170146	6728	protein_coding
ENSMUSG00000092083	chr1	15326219	15326453	Control_peak_618	235	+	2.98872	0.000354364	0.393849	7	1st intron	Kcnb2	ENSMUST00000170146	13884	protein_coding
ENSMUSG00000092083	chr1	15342381	15343121	Control_peak_619	741	+	3.21105	0.000227081	0.316062	6	1st intron	Kcnb2	ENSMUST00000170146	30299	protein_coding
ENSMUSG00000092083	chr1	15385581	15386065	Control_peak_620	485	+	2.88758	0.00087277	0.549123	5	1st intron	Kcnb2	ENSMUST00000170146	73371	protein_coding
ENSMUSG00000092083	chr1	15415834	15416036	Control_peak_621	203	+	2.66898	0.00182394	0.562436	5	1st intron	Kcnb2	ENSMUST00000170146	103483	protein_coding
ENSMUSG00000092083	chr1	15423432	15423882	Control_peak_622	451	+	3.38734	0.000123373	0.273848	6	1st intron	Kcnb2	ENSMUST00000170146	111205	protein_coding
ENSMUSG00000092083	chr1	15480378	15480694	Control_peak_623	317	+	2.73808	0.00144677	0.549123	5	1st intron	Kcnb2	ENSMUST00000170146	168084	protein_coding
ENSMUSG00000092083	chr1	15521705	15521984	Control_peak_624	280	+	2.66898	0.00182394	0.562436	5	1st intron	Kcnb2	ENSMUST00000170146	209392	protein_coding
ENSMUSG00000092083	chr1	15558561	15558900	Control_peak_625	340	+	3.22785	0.000214309	0.30771	6	1st intron	Kcnb2	ENSMUST00000170146	246278	protein_coding
ENSMUSG00000092083	chr1	15613810	15614180	Control_peak_626	371	+	2.54075	0.00279634	0.665537	5	1st intron	Kcnb2	ENSMUST00000170146	301543	protein_coding
ENSMUSG00000092083	chr1	15621000	15621238	Control_peak_627	239	+	2.82586	0.00107607	0.549123	5	1st intron	Kcnb2	ENSMUST00000170146	308667	protein_coding
ENSMUSG00000092083	chr1	15657864	15658208	Control_peak_628	345	+	2.50465	0.00315225	0.694249	5	1st intron	Kcnb2	ENSMUST00000170146	345584	protein_coding
ENSMUSG00000092083	chr1	15679112	15679901	Control_peak_629	790	+	2.54075	0.00279634	0.665537	5	1st intron	Kcnb2	ENSMUST00000170146	367054	protein_coding
ENSMUSG00000092083	chr1	15697937	15698323	Control_peak_630	387	+	2.76673	0.0013138	0.549123	5	1st intron	Kcnb2	ENSMUST00000170146	385678	protein_coding
ENSMUSG00000092083	chr1	15701342	15701660	Control_peak_631	319	+	2.61513	0.00173672	0.562436	6	1st intron	Kcnb2	ENSMUST00000170146	389049	protein_coding
ENSMUSG00000092083	chr1	15710999	15711335	Control_peak_632	337	+	2.61513	0.00173672	0.562436	6	other exon	Kcnb2	ENSMUST00000175681	423913	protein_coding
ENSMUSG00000092083	chr1	15718223	15718448	Control_peak_633	226	+	3.00756	0.000456321	0.443077	6	other exon	Kcnb2	ENSMUST00000170146	405883	protein_coding
ENSMUSG00000092083	chr1	15721686	15721888	Control_peak_634	203	+	2.96421	0.000529139	0.499971	6	other exon	Kcnb2	ENSMUST00000170146	409335	protein_coding
ENSMUSG00000077377	chr1	15745082	15745473	Control_peak_635	392	+	2.73149	0.000872871	0.549123	7	intergenic	Gm25168	-	-12554	-
ENSMUSG00000077377	chr1	15757258	15757460	Control_peak_636	203	+	2.76673	0.0013138	0.549123	5	promoter-tss	Gm25168	ENSMUST00000104189	-473	snoRNA
ENSMUSG00000100814	chr1	15768996	15769261	Control_peak_637	266	+	2.97153	0.000655209	0.549123	5	intergenic	Gm28669	-	8367	-
ENSMUSG00000100814	chr1	15770569	15770887	Control_peak_638	319	+	2.8331	0.00105003	0.549123	5	intergenic	Gm28669	-	9967	-
ENSMUSG00000025925	chr1	15784332	15784576	Control_peak_639	245	+	2.54075	0.00279634	0.665537	5	intergenic	Terf1	-	-21192	-
ENSMUSG00000025925	chr1	15790936	15791355	Control_peak_640	420	+	2.66898	0.00182394	0.562436	5	intergenic	Terf1	-	-14500	-
ENSMUSG00000025925	chr1	15794322	15794680	Control_peak_641	359	+	2.82832	0.000840892	0.549123	6	intergenic	Terf1	-	-11145	-
ENSMUSG00000025925	chr1	15801166	15801472	Control_peak_642	307	+	3.27932	0.000179428	0.30771	6	intergenic	Terf1	-	-4327	-
ENSMUSG00000025925	chr1	15817311	15817525	Control_peak_643	215	+	2.50465	0.00315225	0.694249	5	other intron	Terf1	ENSMUST00000188684	9777	protein_coding
ENSMUSG00000025925	chr1	15839683	15839885	Control_peak_644	203	+	2.72397	0.00151695	0.549123	5	other intron	Terf1	ENSMUST00000027057	34120	protein_coding
ENSMUSG00000025925	chr1	15845800	15846332	Control_peak_645	533	+	2.65558	0.00190752	0.562436	5	intergenic	Terf1	-	40420	-
ENSMUSG00000104379	chr1	15851086	15851304	Control_peak_646	219	+	2.54075	0.00279634	0.665537	5	intergenic	Gm37509	-	-2136	-
ENSMUSG00000104379	chr1	15853633	15854020	Control_peak_647	388	+	2.61513	0.00173672	0.562436	6	promoter-tss	Gm37509	ENSMUST00000194867	495	TEC
ENSMUSG00000088943	chr1	15903932	15904134	Control_peak_648	203	+	2.76673	0.0013138	0.549123	5	intergenic	Gm23259	-	24503	-
ENSMUSG00000088943	chr1	15904656	15904878	Control_peak_649	223	+	2.81084	0.00113214	0.549123	5	intergenic	Gm23259	-	25237	-
ENSMUSG00000088943	chr1	15905924	15906390	Control_peak_650	467	+	4.17191	3.64217e-06	0.0407756	8	intergenic	Gm23259	-	26627	-
ENSMUSG00000088943	chr1	15918075	15918277	Control_peak_651	203	+	2.73808	0.00144677	0.549123	5	intergenic	Gm23259	-	38646	-
ENSMUSG00000088943	chr1	15936466	15936789	Control_peak_652	324	+	3.27932	0.000179428	0.30771	6	intergenic	Gm23259	-	57097	-
ENSMUSG00000088943	chr1	15946188	15946397	Control_peak_653	210	+	2.61513	0.00173672	0.562436	6	intergenic	Gm23259	-	66762	-
ENSMUSG00000088943	chr1	15962797	15963078	Control_peak_654	282	+	2.81084	0.00113214	0.549123	5	intergenic	Gm23259	-	83407	-
ENSMUSG00000100652	chr1	15971597	15972115	Control_peak_655	519	+	2.79598	0.00119039	0.549123	5	intergenic	Gm7634	-	-81479	-
ENSMUSG00000100652	chr1	15987745	15987960	Control_peak_656	216	+	2.91947	0.000782943	0.549123	5	intergenic	Gm7634	-	-65482	-
ENSMUSG00000100652	chr1	15992764	15993050	Control_peak_657	287	+	2.8331	0.00105003	0.549123	5	intergenic	Gm7634	-	-60428	-
ENSMUSG00000100652	chr1	16005871	16006109	Control_peak_658	239	+	2.75233	0.00137908	0.549123	5	intergenic	Gm7634	-	-47345	-
ENSMUSG00000100652	chr1	16006792	16007119	Control_peak_659	328	+	2.66898	0.00182394	0.562436	5	intergenic	Gm7634	-	-46379	-
ENSMUSG00000100652	chr1	16020479	16020753	Control_peak_660	275	+	2.96863	0.000661759	0.549123	5	intergenic	Gm7634	-	-32719	-
ENSMUSG00000100652	chr1	16055463	16055688	Control_peak_661	226	+	3.46341	9.46237e-05	0.273848	6	tts	Gm7634	ENSMUST00000185778	2240	processed_pseudogene
ENSMUSG00000067795	chr1	16061088	16061364	Control_peak_662	277	-	3.38734	0.000123373	0.273848	6	intergenic	4930444P10Rik	-	-32099	-
ENSMUSG00000067795	chr1	16068905	16069251	Control_peak_663	347	-	3.23236	0.000151478	0.301454	7	other intron	4930444P10Rik	ENSMUST00000145070	-24247	protein_coding
ENSMUSG00000067795	chr1	16078060	16078359	Control_peak_664	300	-	2.54075	0.00279634	0.665537	5	other intron	4930444P10Rik	ENSMUST00000145070	-15115	protein_coding
ENSMUSG00000067795	chr1	16084158	16084583	Control_peak_665	426	-	2.8331	0.00105003	0.549123	5	other intron	4930444P10Rik	ENSMUST00000145070	-8954	protein_coding
ENSMUSG00000025921	chr1	16104920	16105163	Control_peak_666	244	+	3.09068	0.000248239	0.333161	7	promoter-tss	Rdh10	ENSMUST00000027053	-732	protein_coding
ENSMUSG00000025921	chr1	16105697	16106148	Control_peak_667	452	+	2.82832	0.000840892	0.549123	6	promoter-tss	Rdh10	ENSMUST00000027053	148	protein_coding
ENSMUSG00000025921	chr1	16106299	16106508	Control_peak_668	210	+	3.47701	4.29438e-05	0.178965	8	promoter-tss	Rdh10	ENSMUST00000027053	629	protein_coding
ENSMUSG00000025921	chr1	16107744	16108006	Control_peak_669	263	+	2.89467	0.00067078	0.549123	6	other exon	Rdh10	ENSMUST00000027053	2101	protein_coding
ENSMUSG00000025921	chr1	16117116	16117318	Control_peak_670	203	+	2.81084	0.00113214	0.549123	5	other intron	Rdh10	ENSMUST00000027053	11443	protein_coding
ENSMUSG00000025921	chr1	16127688	16127910	Control_peak_671	223	+	2.54075	0.00279634	0.665537	5	other intron	Rdh10	ENSMUST00000027053	22025	protein_coding
ENSMUSG00000025921	chr1	16129412	16129617	Control_peak_672	206	+	2.66898	0.00182394	0.562436	5	promoter-tss	Rdh10	ENSMUST00000152626	-987	protein_coding
ENSMUSG00000025921	chr1	16134059	16134363	Control_peak_673	305	+	2.91947	0.000782943	0.549123	5	tts	Rdh10	ENSMUST00000152626	3709	protein_coding
ENSMUSG00000025921	chr1	16150722	16151170	Control_peak_674	449	+	3.11381	0.000317176	0.389781	6	intergenic	Rdh10	-	45172	-
ENSMUSG00000025921	chr1	16155225	16155521	Control_peak_675	297	+	2.78128	0.00125095	0.549123	5	intergenic	Rdh10	-	49599	-
ENSMUSG00000025921	chr1	16165507	16165742	Control_peak_676	236	+	2.97153	0.000655209	0.549123	5	intergenic	Rdh10	-	59850	-
ENSMUSG00000104165	chr1	16174289	16174501	Control_peak_677	213	-	3.22785	0.000214309	0.30771	6	intergenic	Gm38249	-	-36122	-
ENSMUSG00000104165	chr1	16188171	16188373	Control_peak_678	203	-	2.81084	0.00113214	0.549123	5	intergenic	Gm38249	-	-22245	-
ENSMUSG00000104165	chr1	16192766	16193264	Control_peak_679	499	-	2.97153	0.000655209	0.549123	5	intergenic	Gm38249	-	-17502	-
ENSMUSG00000100868	chr1	16228621	16228833	Control_peak_680	213	+	3.30528	0.000164017	0.30771	6	promoter-tss	Gm28095	ENSMUST00000186343	221	antisense
ENSMUSG00000025920	chr1	16245322	16245893	Control_peak_681	572	-	3.11381	0.000317176	0.389781	6	other intron	Stau2	ENSMUST00000054668	-273620	protein_coding
ENSMUSG00000025920	chr1	16248743	16249305	Control_peak_682	563	-	3.16168	0.00026911	0.347952	6	other intron	Stau2	ENSMUST00000054668	-270204	protein_coding
ENSMUSG00000089982	chr1	16252505	16252707	Control_peak_683	203	+	2.81084	0.00113214	0.549123	5	promoter-tss	Gm7568	ENSMUST00000161626	-986	antisense
ENSMUSG00000025920	chr1	16269513	16269734	Control_peak_684	222	-	2.61513	0.00173672	0.562436	6	other intron	Stau2	ENSMUST00000054668	-249604	protein_coding
ENSMUSG00000025920	chr1	16271579	16271840	Control_peak_685	262	-	2.79598	0.00119039	0.549123	5	other intron	Stau2	ENSMUST00000054668	-247518	protein_coding
ENSMUSG00000025920	chr1	16280530	16280812	Control_peak_686	283	-	2.71001	0.00158972	0.549123	5	other intron	Stau2	ENSMUST00000054668	-238557	protein_coding
ENSMUSG00000025920	chr1	16334142	16334366	Control_peak_687	225	-	2.96421	0.000529139	0.499971	6	other intron	Stau2	ENSMUST00000054668	-184974	protein_coding
ENSMUSG00000025920	chr1	16334524	16334742	Control_peak_688	219	-	3.06737	0.000371895	0.393849	6	other intron	Stau2	ENSMUST00000054668	-184595	protein_coding
ENSMUSG00000025920	chr1	16355469	16355956	Control_peak_689	488	-	2.75233	0.00137908	0.549123	5	other intron	Stau2	ENSMUST00000162435	-164399	protein_coding
ENSMUSG00000025920	chr1	16370390	16370665	Control_peak_690	276	-	2.64231	0.00199398	0.562436	5	other intron	Stau2	ENSMUST00000054668	-148700	protein_coding
ENSMUSG00000025920	chr1	16373166	16373459	Control_peak_691	294	-	4.00347	6.62872e-06	0.0652019	8	other intron	Stau2	ENSMUST00000054668	-145915	protein_coding
ENSMUSG00000025920	chr1	16383296	16383791	Control_peak_692	496	-	2.73808	0.00144677	0.549123	5	other intron	Stau2	ENSMUST00000054668	-135684	protein_coding
ENSMUSG00000025920	chr1	16398607	16398809	Control_peak_693	203	-	2.62917	0.00208339	0.562436	5	other intron	Stau2	ENSMUST00000054668	-120520	protein_coding
ENSMUSG00000025920	chr1	16419625	16419874	Control_peak_694	250	-	2.59053	0.00236974	0.591059	5	other intron	Stau2	ENSMUST00000054668	-99478	protein_coding
ENSMUSG00000025920	chr1	16428473	16429111	Control_peak_695	639	-	2.5779	0.00247144	0.607058	5	other intron	Stau2	ENSMUST00000054668	-90436	protein_coding
ENSMUSG00000025920	chr1	16441604	16441806	Control_peak_696	203	-	2.73808	0.00144677	0.549123	5	other intron	Stau2	ENSMUST00000054668	-77523	protein_coding
ENSMUSG00000025920	chr1	16449647	16449851	Control_peak_697	205	-	2.54075	0.00279634	0.665537	5	other intron	Stau2	ENSMUST00000054668	-69479	protein_coding
ENSMUSG00000025920	chr1	16458541	16458748	Control_peak_698	208	-	3.42495	0.000108226	0.273848	6	other intron	Stau2	ENSMUST00000054668	-60583	protein_coding
ENSMUSG00000025920	chr1	16483044	16483246	Control_peak_699	203	-	2.85639	0.000970331	0.549123	5	other intron	Stau2	ENSMUST00000054668	-36083	protein_coding
ENSMUSG00000025920	chr1	16496656	16496858	Control_peak_700	203	-	2.78128	0.00125095	0.549123	5	other intron	Stau2	ENSMUST00000145092	-23264	protein_coding
ENSMUSG00000025920	chr1	16506298	16506500	Control_peak_701	203	-	2.81084	0.00113214	0.549123	5	other intron	Stau2	ENSMUST00000145092	-13622	protein_coding
ENSMUSG00000025920	chr1	16519770	16520026	Control_peak_702	257	-	2.61513	0.00173672	0.562436	6	promoter-tss	Stau2	ENSMUST00000054668	670	protein_coding
ENSMUSG00000025939	chr1	16529807	16530032	Control_peak_703	226	-	2.76673	0.0013138	0.549123	5	intergenic	Ube2w	-	-89569	-
ENSMUSG00000025939	chr1	16540056	16540297	Control_peak_704	242	-	3.72798	2.68139e-05	0.130876	7	tts	Ube2w	ENSMUST00000182554	-79135	protein_coding
ENSMUSG00000025939	chr1	16570966	16571249	Control_peak_705	284	-	2.61513	0.00173672	0.562436	6	other exon	Ube2w	ENSMUST00000117146	-48381	protein_coding
ENSMUSG00000025939	chr1	16582293	16582536	Control_peak_706	244	-	2.97153	0.000655209	0.549123	5	other intron	Ube2w	ENSMUST00000182554	-36897	protein_coding
ENSMUSG00000025939	chr1	16600272	16600602	Control_peak_707	331	-	2.96421	0.000529139	0.499971	6	other intron	Ube2w	ENSMUST00000182554	-18875	protein_coding
ENSMUSG00000025939	chr1	16608492	16608727	Control_peak_708	236	-	2.96089	0.000390544	0.398592	7	other intron	Ube2w	ENSMUST00000182554	-10702	protein_coding
ENSMUSG00000102457	chr1	16617334	16618171	Control_peak_709	838	+	3.03717	0.000412382	0.407807	6	promoter-tss	Gm38342	ENSMUST00000195710	-807	TEC
ENSMUSG00000102457	chr1	16618729	16619021	Control_peak_710	293	+	3.28703	5.51899e-05	0.203423	9	promoter-tss	Gm38342	ENSMUST00000195710	315	TEC
ENSMUSG00000079658	chr1	16633922	16634125	Control_peak_711	204	-	2.54075	0.00279634	0.665537	5	intergenic	Tceb1	-	-23018	-
ENSMUSG00000079658	chr1	16649947	16650214	Control_peak_712	268	-	2.72397	0.00151695	0.549123	5	other intron	Tceb1	ENSMUST00000186541	-6834	protein_coding
ENSMUSG00000079658	chr1	16656804	16657425	Control_peak_713	622	-	3.98337	7.11918e-06	0.0656523	8	promoter-tss	Tceb1	ENSMUST00000185771	200	protein_coding
ENSMUSG00000025940	chr1	16671883	16672160	Control_peak_714	278	+	4.4483	8.1709e-07	0.0151307	9	other intron	Tmem70	ENSMUST00000177501	6814	protein_coding
ENSMUSG00000025940	chr1	16675916	16676119	Control_peak_715	204	+	3.27932	0.000179428	0.30771	6	other intron	Tmem70	ENSMUST00000177501	10810	protein_coding
ENSMUSG00000025779	chr1	16683861	16684063	Control_peak_716	203	+	2.66898	0.00182394	0.562436	5	intergenic	Ly96	-	-4089	-
ENSMUSG00000025779	chr1	16689020	16689250	Control_peak_717	231	+	2.54075	0.00279634	0.665537	5	promoter-tss	Ly96	ENSMUST00000026881	702	protein_coding
ENSMUSG00000025779	chr1	16722682	16722888	Control_peak_718	207	+	3.44407	0.00010124	0.273848	6	intergenic	Ly96	-	34734	-
ENSMUSG00000100093	chr1	16735831	16736124	Control_peak_719	294	-	2.61513	0.00173672	0.562436	6	intergenic	Gm29649	-	-22645	-
ENSMUSG00000091020	chr1	16790626	16790828	Control_peak_720	203	-	2.97153	0.000655209	0.549123	5	intergenic	Gm5828	-	20589	-
ENSMUSG00000091020	chr1	16800560	16801161	Control_peak_721	602	-	2.55301	0.00268473	0.64972	5	intergenic	Gm5828	-	30722	-
ENSMUSG00000091020	chr1	16804436	16804717	Control_peak_722	282	-	2.66898	0.00182394	0.562436	5	intergenic	Gm5828	-	34438	-
ENSMUSG00000091020	chr1	16806536	16806738	Control_peak_723	203	-	2.66898	0.00182394	0.562436	5	intergenic	Gm5828	-	36499	-
ENSMUSG00000091020	chr1	16810990	16811239	Control_peak_724	250	-	3.35055	0.000140201	0.28797	6	intergenic	Gm5828	-	40976	-
ENSMUSG00000091020	chr1	16816592	16816877	Control_peak_725	286	-	2.95206	0.000700406	0.549123	5	intergenic	Gm5828	-	46596	-
ENSMUSG00000091020	chr1	16821633	16821953	Control_peak_726	321	-	2.81084	0.00113214	0.549123	5	intergenic	Gm5828	-	51655	-
ENSMUSG00000091020	chr1	16822554	16822874	Control_peak_727	321	-	2.97153	0.000655209	0.549123	5	intergenic	Gm5828	-	52576	-
ENSMUSG00000101640	chr1	16836471	16836927	Control_peak_728	457	+	3.96204	1.17306e-05	0.0927385	7	intergenic	Gm28376	-	-61486	-
ENSMUSG00000101640	chr1	16863710	16863912	Control_peak_729	203	+	2.84104	0.00102214	0.549123	5	intergenic	Gm28376	-	-34374	-
ENSMUSG00000101640	chr1	16876838	16877220	Control_peak_730	383	+	3.27932	0.000179428	0.30771	6	intergenic	Gm28376	-	-21156	-
ENSMUSG00000101640	chr1	16886479	16886778	Control_peak_731	300	+	2.97153	0.000655209	0.549123	5	intergenic	Gm28376	-	-11556	-
ENSMUSG00000101640	chr1	16887829	16888130	Control_peak_732	302	+	2.61513	0.00173672	0.562436	6	intergenic	Gm28376	-	-10205	-
ENSMUSG00000101640	chr1	16907785	16908309	Control_peak_733	525	+	3.46679	9.35104e-05	0.273848	6	1st intron	Gm28376	ENSMUST00000186604	9862	antisense
ENSMUSG00000101640	chr1	16910388	16910767	Control_peak_734	380	+	3.96204	1.17306e-05	0.0927385	7	1st intron	Gm28376	ENSMUST00000186604	12392	antisense
ENSMUSG00000101640	chr1	16917145	16917458	Control_peak_735	314	+	2.81084	0.00113214	0.549123	5	1st intron	Gm28376	ENSMUST00000186604	19116	antisense
ENSMUSG00000101640	chr1	16934634	16934836	Control_peak_736	203	+	2.79598	0.00119039	0.549123	5	1st intron	Gm28376	ENSMUST00000186604	36550	antisense
ENSMUSG00000101640	chr1	16937018	16937245	Control_peak_737	228	+	2.78128	0.00125095	0.549123	5	1st intron	Gm28376	ENSMUST00000186604	38946	antisense
ENSMUSG00000101640	chr1	16962455	16962657	Control_peak_738	203	+	2.73808	0.00144677	0.549123	5	1st intron	Gm28376	ENSMUST00000186604	64371	antisense
ENSMUSG00000101640	chr1	16963558	16963941	Control_peak_739	384	+	3.77746	2.25305e-05	0.130876	7	1st intron	Gm28376	ENSMUST00000186604	65564	antisense
ENSMUSG00000042686	chr1	16965616	16965818	Control_peak_740	203	-	2.95206	0.000700406	0.549123	5	other intron	Jph1	ENSMUST00000186024	-38502	protein_coding
ENSMUSG00000042686	chr1	17022542	17022766	Control_peak_741	225	-	3.46341	9.46237e-05	0.273848	6	other intron	Jph1	ENSMUST00000038382	-75235	protein_coding
ENSMUSG00000101640	chr1	17059401	17059870	Control_peak_742	470	+	2.64231	0.00199398	0.562436	5	other intron	Gm28376	ENSMUST00000186604	161450	antisense
ENSMUSG00000101640	chr1	17069820	17070029	Control_peak_743	210	+	2.73808	0.00144677	0.549123	5	other intron	Gm28376	ENSMUST00000186604	171739	antisense
ENSMUSG00000042686	chr1	17093077	17093291	Control_peak_744	215	-	2.62917	0.00208339	0.562436	5	other intron	Jph1	ENSMUST00000038382	-4705	protein_coding
ENSMUSG00000042686	chr1	17105450	17105707	Control_peak_745	258	-	2.97153	0.000655209	0.549123	5	intergenic	Jph1	-	7689	-
ENSMUSG00000100110	chr1	17112374	17112685	Control_peak_746	312	+	3.30528	0.000164017	0.30771	6	intergenic	Gm28783	-	-12217	-
ENSMUSG00000025777	chr1	17144292	17144632	Control_peak_747	341	+	2.8719	0.000920556	0.549123	5	promoter-tss	Gdap1	ENSMUST00000150457	-942	protein_coding
ENSMUSG00000025777	chr1	17148863	17149070	Control_peak_748	208	+	2.81084	0.00113214	0.549123	5	other intron	Gdap1	ENSMUST00000189736	3498	protein_coding
ENSMUSG00000099899	chr1	17178987	17179189	Control_peak_749	203	+	2.61616	0.00217576	0.562436	5	intergenic	Gm28784	-	10685	-
ENSMUSG00000099899	chr1	17208126	17208423	Control_peak_750	298	+	2.65558	0.00190752	0.562436	5	intergenic	Gm28784	-	39871	-
ENSMUSG00000100272	chr1	17216347	17216903	Control_peak_751	557	-	3.74779	2.50098e-05	0.130876	7	intergenic	Gm28785	-	-33867	-
ENSMUSG00000100272	chr1	17221375	17222016	Control_peak_752	642	-	2.85639	0.000970331	0.549123	5	intergenic	Gm28785	-	-28796	-
ENSMUSG00000100272	chr1	17223562	17224148	Control_peak_753	587	-	2.61513	0.00173672	0.562436	6	intergenic	Gm28785	-	-26637	-
ENSMUSG00000100272	chr1	17233503	17233772	Control_peak_754	270	-	2.54075	0.00279634	0.665537	5	intergenic	Gm28785	-	-16854	-
ENSMUSG00000100272	chr1	17242755	17243140	Control_peak_755	386	-	2.81084	0.00113214	0.549123	5	intergenic	Gm28785	-	-7544	-
ENSMUSG00000100272	chr1	17243489	17244173	Control_peak_756	685	-	2.8331	0.00105003	0.549123	5	intergenic	Gm28785	-	-6661	-
ENSMUSG00000100272	chr1	17309172	17309471	Control_peak_757	300	-	2.76673	0.0013138	0.549123	5	intergenic	Gm28785	-	58829	-
ENSMUSG00000100398	chr1	17327624	17327826	Control_peak_758	203	+	2.97153	0.000655209	0.549123	5	intergenic	Gm5251	-	-67233	-
ENSMUSG00000100398	chr1	17364352	17364557	Control_peak_759	206	+	2.78128	0.00125095	0.549123	5	intergenic	Gm5251	-	-30503	-
ENSMUSG00000100398	chr1	17372252	17372736	Control_peak_760	485	+	2.6962	0.00166506	0.549123	5	intergenic	Gm5251	-	-22464	-
ENSMUSG00000100398	chr1	17373675	17373877	Control_peak_761	203	+	2.71001	0.00158972	0.549123	5	intergenic	Gm5251	-	-21182	-
ENSMUSG00000100398	chr1	17383726	17383928	Control_peak_762	203	+	2.97153	0.000655209	0.549123	5	intergenic	Gm5251	-	-11131	-
ENSMUSG00000102048	chr1	17427149	17427351	Control_peak_763	203	-	2.90344	0.000826913	0.549123	5	tts	Gm6075	ENSMUST00000186816	-2278	processed_pseudogene
ENSMUSG00000102048	chr1	17431043	17431267	Control_peak_764	225	-	2.88758	0.00087277	0.549123	5	promoter-tss	Gm6075	ENSMUST00000186816	1627	processed_pseudogene
ENSMUSG00000102048	chr1	17433881	17434157	Control_peak_765	277	-	2.62917	0.00208339	0.562436	5	intergenic	Gm6075	-	4491	-
ENSMUSG00000102048	chr1	17448913	17449115	Control_peak_766	203	-	2.71001	0.00158972	0.549123	5	intergenic	Gm6075	-	19486	-
ENSMUSG00000102048	chr1	17456248	17456724	Control_peak_767	477	-	2.54075	0.00279634	0.665537	5	intergenic	Gm6075	-	26958	-
ENSMUSG00000089534	chr1	17490197	17490604	Control_peak_768	408	+	3.27932	0.000179428	0.30771	6	intergenic	Gm25166	-	-29600	-
ENSMUSG00000089534	chr1	17524642	17524844	Control_peak_769	203	+	2.97153	0.000655209	0.549123	5	intergenic	Gm25166	-	4742	-
ENSMUSG00000089534	chr1	17549398	17549657	Control_peak_770	260	+	2.81084	0.00113214	0.549123	5	intergenic	Gm25166	-	29526	-
ENSMUSG00000089534	chr1	17552999	17553201	Control_peak_771	203	+	2.6962	0.00166506	0.549123	5	intergenic	Gm25166	-	33099	-
ENSMUSG00000067780	chr1	17627448	17627828	Control_peak_772	381	+	2.68252	0.00174313	0.562436	5	other exon	Pi15	ENSMUST00000088476	25737	protein_coding
ENSMUSG00000100053	chr1	17633839	17634196	Control_peak_773	358	-	2.66898	0.00182394	0.562436	5	other intron	Gm28154	ENSMUST00000186267	-7063	antisense
ENSMUSG00000100053	chr1	17651034	17651236	Control_peak_774	203	-	2.70434	0.00128218	0.549123	6	intergenic	Gm28154	-	10054	-
ENSMUSG00000085125	chr1	17676108	17676348	Control_peak_775	241	-	2.97153	0.000655209	0.549123	5	other exon	Gm16070	ENSMUST00000155588	-51056	antisense
ENSMUSG00000085125	chr1	17679483	17679695	Control_peak_776	213	-	2.82832	0.000840892	0.549123	6	other intron	Gm16070	ENSMUST00000155588	-47695	antisense
ENSMUSG00000085125	chr1	17691427	17691746	Control_peak_777	320	-	2.59078	0.00188664	0.562436	6	other intron	Gm16070	ENSMUST00000155588	-35697	antisense
ENSMUSG00000085125	chr1	17720651	17720853	Control_peak_778	203	-	2.96421	0.000529139	0.499971	6	other intron	Gm16070	ENSMUST00000127328	-6894	antisense
ENSMUSG00000025776	chr1	17730077	17730309	Control_peak_779	233	+	3.36885	0.000131568	0.274983	6	other intron	Crispld1	ENSMUST00000160305	3134	protein_coding
ENSMUSG00000099895	chr1	17783700	17783902	Control_peak_780	203	-	2.8331	0.00105003	0.549123	5	other intron	Gm28153	ENSMUST00000189853	-21616	antisense
ENSMUSG00000099895	chr1	17794528	17794730	Control_peak_781	203	-	2.70434	0.00128218	0.549123	6	other intron	Gm28153	ENSMUST00000189853	-10788	antisense
ENSMUSG00000099895	chr1	17812534	17812815	Control_peak_782	282	-	2.97153	0.000655209	0.549123	5	intergenic	Gm28153	-	7257	-
ENSMUSG00000099895	chr1	17812970	17813172	Control_peak_783	203	-	2.81084	0.00113214	0.549123	5	intergenic	Gm28153	-	7654	-
ENSMUSG00000099895	chr1	17817060	17817262	Control_peak_784	203	-	3.30528	0.000164017	0.30771	6	intergenic	Gm28153	-	11744	-
ENSMUSG00000099895	chr1	17857214	17857640	Control_peak_785	427	-	2.8331	0.00105003	0.549123	5	intergenic	Gm28153	-	52010	-
ENSMUSG00000099895	chr1	17858870	17859286	Control_peak_786	417	-	3.24482	0.000202125	0.30771	6	intergenic	Gm28153	-	53661	-
ENSMUSG00000099895	chr1	17863295	17863507	Control_peak_787	213	-	2.66898	0.00182394	0.562436	5	intergenic	Gm28153	-	57984	-
ENSMUSG00000099895	chr1	17873674	17874200	Control_peak_788	527	-	2.81084	0.00113214	0.549123	5	intergenic	Gm28153	-	68520	-
ENSMUSG00000100554	chr1	17876087	17876420	Control_peak_789	334	+	3.40604	0.000115598	0.273848	6	intergenic	Gm7690	-	-70787	-
ENSMUSG00000100554	chr1	17879846	17880125	Control_peak_790	280	+	2.54075	0.00279634	0.665537	5	intergenic	Gm7690	-	-67055	-
ENSMUSG00000100554	chr1	17885195	17885626	Control_peak_791	432	+	2.76673	0.0013138	0.549123	5	intergenic	Gm7690	-	-61630	-
ENSMUSG00000100554	chr1	17885853	17886172	Control_peak_792	320	+	2.78128	0.00125095	0.549123	5	intergenic	Gm7690	-	-61028	-
ENSMUSG00000100554	chr1	17903544	17903989	Control_peak_793	446	+	2.79598	0.00119039	0.549123	5	intergenic	Gm7690	-	-43274	-
ENSMUSG00000100554	chr1	17931619	17931830	Control_peak_794	212	+	2.66898	0.00182394	0.562436	5	intergenic	Gm7690	-	-15316	-
ENSMUSG00000100554	chr1	17936285	17936550	Control_peak_795	266	+	2.8331	0.00105003	0.549123	5	intergenic	Gm7690	-	-10623	-
ENSMUSG00000100554	chr1	17941567	17941769	Control_peak_796	203	+	2.8331	0.00105003	0.549123	5	intergenic	Gm7690	-	-5373	-
ENSMUSG00000109887	chr1	18050518	18050869	Control_peak_797	352	-	2.8331	0.00105003	0.549123	5	other intron	RP24-571A14.6	ENSMUST00000191057	-8096	processed_transcript
ENSMUSG00000101717	chr1	18062083	18062445	Control_peak_798	363	-	3.11381	0.000317176	0.389781	6	intergenic	Gm28756	-	3995	-
ENSMUSG00000101717	chr1	18068434	18068712	Control_peak_799	279	-	3.19442	0.000240458	0.328187	6	intergenic	Gm28756	-	10304	-
ENSMUSG00000101717	chr1	18069179	18069407	Control_peak_800	229	-	2.76673	0.0013138	0.549123	5	intergenic	Gm28756	-	11024	-
ENSMUSG00000101717	chr1	18080390	18080720	Control_peak_801	331	-	2.8331	0.00105003	0.549123	5	intergenic	Gm28756	-	22286	-
ENSMUSG00000025774	chr1	18091106	18091364	Control_peak_802	259	-	3.38766	8.81637e-05	0.273735	7	intergenic	Crisp4	-	-54667	-
ENSMUSG00000025774	chr1	18107098	18107442	Control_peak_803	345	-	2.79598	0.00119039	0.549123	5	intergenic	Crisp4	-	-38632	-
ENSMUSG00000025774	chr1	18118760	18119004	Control_peak_804	245	-	2.54075	0.00279634	0.665537	5	other intron	Crisp4	ENSMUST00000115344	-27020	protein_coding
ENSMUSG00000025774	chr1	18122438	18122808	Control_peak_805	371	-	2.8331	0.00105003	0.549123	5	other intron	Crisp4	ENSMUST00000115344	-23279	protein_coding
ENSMUSG00000025774	chr1	18138487	18138840	Control_peak_806	354	-	2.62917	0.00208339	0.562436	5	promoter-tss	Crisp4	ENSMUST00000115340	1612	protein_coding
ENSMUSG00000025774	chr1	18176164	18176366	Control_peak_807	203	-	2.96421	0.000529139	0.499971	6	intergenic	Crisp4	-	30363	-
ENSMUSG00000070977	chr1	18180779	18181133	Control_peak_808	355	-	2.91947	0.000782943	0.549123	5	intergenic	Defb44-ps	-	-42608	-
ENSMUSG00000073735	chr1	18240995	18241216	Control_peak_809	222	-	2.76673	0.0013138	0.549123	5	intergenic	Defb18	-	3662	-
ENSMUSG00000067773	chr1	18247879	18248267	Control_peak_810	389	-	2.66898	0.00182394	0.562436	5	intergenic	Defb41	-	-17065	-
ENSMUSG00000067773	chr1	18258346	18258548	Control_peak_811	203	-	2.54075	0.00279634	0.665537	5	other intron	Defb41	ENSMUST00000088463	-6691	protein_coding
ENSMUSG00000101685	chr1	18277117	18277347	Control_peak_812	231	-	3.09817	0.000334649	0.389781	6	intergenic	Gm17837	-	13853	-
ENSMUSG00000101738	chr1	18289160	18289411	Control_peak_813	252	+	2.90344	0.000826913	0.549123	5	intergenic	Gm29006	-	-18698	-
ENSMUSG00000101738	chr1	18371558	18371787	Control_peak_814	230	+	3.21105	0.000227081	0.316062	6	intergenic	Gm29006	-	63688	-
ENSMUSG00000101738	chr1	18386112	18386314	Control_peak_815	203	+	2.78128	0.00125095	0.549123	5	intergenic	Gm29006	-	78229	-
ENSMUSG00000101738	chr1	18404605	18404844	Control_peak_816	240	+	2.66898	0.00182394	0.562436	5	intergenic	Gm29006	-	96740	-
ENSMUSG00000101738	chr1	18405681	18405918	Control_peak_817	238	+	2.66898	0.00182394	0.562436	5	intergenic	Gm29006	-	97815	-
ENSMUSG00000101738	chr1	18464671	18464977	Control_peak_818	307	+	2.96863	0.000661759	0.549123	5	intergenic	Gm29006	-	156840	-
ENSMUSG00000101738	chr1	18476047	18476249	Control_peak_819	203	+	2.97153	0.000655209	0.549123	5	intergenic	Gm29006	-	168164	-
ENSMUSG00000101738	chr1	18503827	18504032	Control_peak_820	206	+	3.30528	0.000164017	0.30771	6	intergenic	Gm29006	-	195945	-
ENSMUSG00000101738	chr1	18505363	18505575	Control_peak_821	213	+	2.66898	0.00182394	0.562436	5	intergenic	Gm29006	-	197485	-
ENSMUSG00000101306	chr1	18529386	18529654	Control_peak_822	269	+	2.82832	0.000840892	0.549123	6	intergenic	Gm5252	-	-178908	-
ENSMUSG00000101306	chr1	18535673	18536147	Control_peak_823	475	+	2.96863	0.000661759	0.549123	5	intergenic	Gm5252	-	-172518	-
ENSMUSG00000101306	chr1	18562203	18562436	Control_peak_824	234	+	3.16168	0.00026911	0.347952	6	intergenic	Gm5252	-	-146108	-
ENSMUSG00000101306	chr1	18567848	18568376	Control_peak_825	529	+	2.78128	0.00125095	0.549123	5	intergenic	Gm5252	-	-140316	-
ENSMUSG00000101306	chr1	18570970	18571172	Control_peak_826	203	+	2.66898	0.00182394	0.562436	5	intergenic	Gm5252	-	-137357	-
ENSMUSG00000101306	chr1	18583940	18584213	Control_peak_827	274	+	3.40402	8.32779e-05	0.261541	7	intergenic	Gm5252	-	-124351	-
ENSMUSG00000101306	chr1	18599995	18600197	Control_peak_828	203	+	2.54075	0.00279634	0.665537	5	intergenic	Gm5252	-	-108332	-
ENSMUSG00000101306	chr1	18617838	18618159	Control_peak_829	322	+	2.66898	0.00182394	0.562436	5	intergenic	Gm5252	-	-90429	-
ENSMUSG00000101306	chr1	18624564	18625227	Control_peak_830	664	+	2.5654	0.00257644	0.628003	5	intergenic	Gm5252	-	-83532	-
ENSMUSG00000101306	chr1	18640250	18640762	Control_peak_831	513	+	2.97153	0.000655209	0.549123	5	intergenic	Gm5252	-	-67922	-
ENSMUSG00000101306	chr1	18656903	18657105	Control_peak_832	203	+	2.84104	0.00102214	0.549123	5	intergenic	Gm5252	-	-51424	-
ENSMUSG00000101306	chr1	18690120	18690410	Control_peak_833	291	+	2.62917	0.00208339	0.562436	5	intergenic	Gm5252	-	-18163	-
ENSMUSG00000101306	chr1	18699377	18699825	Control_peak_834	449	+	3.09057	0.000114776	0.273848	9	intergenic	Gm5252	-	-8827	-
ENSMUSG00000101306	chr1	18741105	18741559	Control_peak_835	455	+	2.98872	0.000354364	0.393849	7	intergenic	Gm5252	-	32904	-
ENSMUSG00000101306	chr1	18786054	18786360	Control_peak_836	307	+	3.43721	7.41737e-05	0.236335	7	intergenic	Gm5252	-	77779	-
ENSMUSG00000101306	chr1	18826807	18827016	Control_peak_837	210	+	2.8331	0.00105003	0.549123	5	intergenic	Gm5252	-	118483	-
ENSMUSG00000088800	chr1	18855954	18856335	Control_peak_838	382	-	3.16168	0.00026911	0.347952	6	intergenic	Gm24075	-	-113688	-
ENSMUSG00000088800	chr1	18860272	18860474	Control_peak_839	203	-	2.98872	0.000354364	0.393849	7	intergenic	Gm24075	-	-109460	-
ENSMUSG00000088800	chr1	18887886	18888103	Control_peak_840	218	-	2.66898	0.00182394	0.562436	5	intergenic	Gm24075	-	-81838	-
ENSMUSG00000088800	chr1	18894472	18894892	Control_peak_841	421	-	2.82586	0.00107607	0.549123	5	intergenic	Gm24075	-	-75151	-
ENSMUSG00000088800	chr1	18903121	18903323	Control_peak_842	203	-	2.81084	0.00113214	0.549123	5	intergenic	Gm24075	-	-66611	-
ENSMUSG00000088800	chr1	18927563	18927815	Control_peak_843	253	-	3.27932	0.000179428	0.30771	6	intergenic	Gm24075	-	-42144	-
ENSMUSG00000088800	chr1	18970327	18970737	Control_peak_844	411	-	2.81084	0.00113214	0.549123	5	promoter-tss	Gm24075	ENSMUST00000158175	699	snoRNA
ENSMUSG00000088800	chr1	18972907	18973111	Control_peak_845	205	-	2.8719	0.000920556	0.549123	5	intergenic	Gm24075	-	3176	-
ENSMUSG00000088800	chr1	18987077	18987279	Control_peak_846	203	-	2.96421	0.000529139	0.499971	6	intergenic	Gm24075	-	17345	-
ENSMUSG00000088800	chr1	18993222	18993499	Control_peak_847	278	-	2.8331	0.00105003	0.549123	5	intergenic	Gm24075	-	23527	-
ENSMUSG00000101644	chr1	19004934	19005266	Control_peak_848	333	+	3.46679	9.35104e-05	0.273848	6	intergenic	Gm28343	-	-32166	-
ENSMUSG00000101644	chr1	19013151	19013413	Control_peak_849	263	+	3.27932	0.000179428	0.30771	6	intergenic	Gm28343	-	-23984	-
ENSMUSG00000101644	chr1	19017471	19017676	Control_peak_850	206	+	2.68252	0.00174313	0.562436	5	intergenic	Gm28343	-	-19692	-
ENSMUSG00000101644	chr1	19028070	19028272	Control_peak_851	203	+	2.8719	0.000920556	0.549123	5	intergenic	Gm28343	-	-9095	-
ENSMUSG00000101644	chr1	19048928	19049130	Control_peak_852	203	+	2.8331	0.00105003	0.549123	5	intergenic	Gm28343	-	11763	-
ENSMUSG00000099433	chr1	19059046	19059290	Control_peak_853	245	+	2.8331	0.00105003	0.549123	5	intergenic	Gm28344	-	-3689	-
ENSMUSG00000099433	chr1	19063633	19063955	Control_peak_854	323	+	2.76673	0.0013138	0.549123	5	promoter-tss	Gm28344	ENSMUST00000185704	937	processed_pseudogene
ENSMUSG00000042596	chr1	19105663	19106034	Control_peak_855	372	+	2.97153	0.000655209	0.549123	5	promoter-tss	Tfap2d	ENSMUST00000149505	-1332	protein_coding
ENSMUSG00000042596	chr1	19107548	19107750	Control_peak_856	203	+	2.96863	0.000661759	0.549123	5	promoter-tss	Tfap2d	ENSMUST00000149505	468	protein_coding
ENSMUSG00000042596	chr1	19107919	19108164	Control_peak_857	246	+	3.11381	0.000317176	0.389781	6	promoter-tss	Tfap2d	ENSMUST00000149505	860	protein_coding
ENSMUSG00000042596	chr1	19110237	19110461	Control_peak_858	225	+	2.54075	0.00279634	0.665537	5	other intron	Tfap2d	ENSMUST00000037294	7327	protein_coding
ENSMUSG00000042596	chr1	19147122	19147324	Control_peak_859	203	+	2.96863	0.000661759	0.549123	5	other intron	Tfap2d	ENSMUST00000037294	44201	protein_coding
ENSMUSG00000042596	chr1	19160450	19160688	Control_peak_860	239	+	2.97153	0.000655209	0.549123	5	other intron	Tfap2d	ENSMUST00000037294	57547	protein_coding
ENSMUSG00000100720	chr1	19170217	19170646	Control_peak_861	430	-	3.30528	0.000164017	0.30771	6	intergenic	Gm10075	-	16465	-
ENSMUSG00000025927	chr1	19206935	19207206	Control_peak_862	272	+	2.88758	0.00087277	0.549123	5	promoter-tss	Tfap2b	ENSMUST00000027059	-1843	protein_coding
ENSMUSG00000025927	chr1	19232606	19233005	Control_peak_863	400	+	3.44407	0.00010124	0.273848	6	other intron	Tfap2b	ENSMUST00000064976	20751	protein_coding
ENSMUSG00000100538	chr1	19269389	19269597	Control_peak_864	209	+	2.75233	0.00137908	0.549123	5	intergenic	Gm28340	-	26768	-
ENSMUSG00000101117	chr1	19298773	19299075	Control_peak_865	303	-	2.96421	0.000529139	0.499971	6	intergenic	Gm28341	-	-21773	-
ENSMUSG00000100204	chr1	19327042	19327490	Control_peak_866	449	+	2.81084	0.00113214	0.549123	5	intergenic	Gm4849	-	-3673	-
ENSMUSG00000100204	chr1	19353800	19354002	Control_peak_867	203	+	2.84104	0.00102214	0.549123	5	intergenic	Gm4849	-	22962	-
ENSMUSG00000100204	chr1	19354450	19354655	Control_peak_868	206	+	2.84104	0.00102214	0.549123	5	intergenic	Gm4849	-	23613	-
ENSMUSG00000100204	chr1	19389595	19389845	Control_peak_869	251	+	3.26198	0.000190502	0.30771	6	intergenic	Gm4849	-	58781	-
ENSMUSG00000100204	chr1	19407127	19407424	Control_peak_870	298	+	2.97153	0.000655209	0.549123	5	intergenic	Gm4849	-	76336	-
ENSMUSG00000084668	chr1	19437547	19437749	Control_peak_871	203	-	2.97153	0.000655209	0.549123	5	intergenic	Gm24633	-	-76271	-
ENSMUSG00000084668	chr1	19476479	19476681	Control_peak_872	203	-	2.82586	0.00107607	0.549123	5	intergenic	Gm24633	-	-37339	-
ENSMUSG00000084668	chr1	19499228	19499503	Control_peak_873	276	-	2.66898	0.00182394	0.562436	5	intergenic	Gm24633	-	-14553	-
ENSMUSG00000084668	chr1	19504461	19504663	Control_peak_874	203	-	2.66898	0.00182394	0.562436	5	intergenic	Gm24633	-	-9357	-
ENSMUSG00000102597	chr1	19569518	19569891	Control_peak_875	374	+	2.79598	0.00119039	0.549123	5	intergenic	Gm38382	-	-44564	-
ENSMUSG00000102597	chr1	19572784	19573187	Control_peak_876	404	+	2.5779	0.00247144	0.607058	5	intergenic	Gm38382	-	-41283	-
ENSMUSG00000102597	chr1	19575756	19575994	Control_peak_877	239	+	3.11381	0.000317176	0.389781	6	intergenic	Gm38382	-	-38394	-
ENSMUSG00000102597	chr1	19581647	19581849	Control_peak_878	203	+	2.75233	0.00137908	0.549123	5	intergenic	Gm38382	-	-32521	-
ENSMUSG00000102597	chr1	19603535	19603738	Control_peak_879	204	+	3.66977	3.28927e-05	0.148629	7	intergenic	Gm38382	-	-10632	-
ENSMUSG00000102597	chr1	19603894	19604268	Control_peak_880	375	+	2.72397	0.00151695	0.549123	5	intergenic	Gm38382	-	-10188	-
ENSMUSG00000102597	chr1	19610685	19610984	Control_peak_881	300	+	3.38734	0.000123373	0.273848	6	intergenic	Gm38382	-	-3434	-
ENSMUSG00000102597	chr1	19634379	19634826	Control_peak_882	448	+	2.73808	0.00144677	0.549123	5	intergenic	Gm38382	-	20333	-
ENSMUSG00000102597	chr1	19648989	19649372	Control_peak_883	384	+	2.82832	0.000840892	0.549123	6	intergenic	Gm38382	-	34911	-
ENSMUSG00000102597	chr1	19650160	19650419	Control_peak_884	260	+	2.73808	0.00144677	0.549123	5	intergenic	Gm38382	-	36020	-
ENSMUSG00000102597	chr1	19651462	19651787	Control_peak_885	326	+	3.33246	0.000149283	0.301454	6	intergenic	Gm38382	-	37355	-
ENSMUSG00000102597	chr1	19669426	19669653	Control_peak_886	228	+	2.73808	0.00144677	0.549123	5	intergenic	Gm38382	-	55270	-
ENSMUSG00000102597	chr1	19703231	19703444	Control_peak_887	214	+	2.72397	0.00151695	0.549123	5	intergenic	Gm38382	-	89068	-
ENSMUSG00000102597	chr1	19715483	19715695	Control_peak_888	213	+	2.93567	0.000740781	0.549123	5	intergenic	Gm38382	-	101320	-
ENSMUSG00000102597	chr1	19730037	19730469	Control_peak_889	433	+	3.3623	6.46294e-05	0.229475	8	intergenic	Gm38382	-	115984	-
ENSMUSG00000102597	chr1	19734462	19734666	Control_peak_890	205	+	2.54075	0.00279634	0.665537	5	intergenic	Gm38382	-	120295	-
ENSMUSG00000102597	chr1	19742831	19743033	Control_peak_891	203	+	2.72397	0.00151695	0.549123	5	intergenic	Gm38382	-	128663	-
ENSMUSG00000102597	chr1	19752202	19752494	Control_peak_892	293	+	2.78128	0.00125095	0.549123	5	intergenic	Gm38382	-	138079	-
ENSMUSG00000102597	chr1	19761295	19761598	Control_peak_893	304	+	2.60329	0.00227117	0.571877	5	intergenic	Gm38382	-	147177	-
ENSMUSG00000102597	chr1	19828868	19829082	Control_peak_894	215	+	2.97153	0.000655209	0.549123	5	intergenic	Gm38382	-	214706	-
ENSMUSG00000102597	chr1	19834667	19835032	Control_peak_895	366	+	2.81084	0.00113214	0.549123	5	intergenic	Gm38382	-	220580	-
ENSMUSG00000043760	chr1	19850764	19850966	Control_peak_896	203	-	2.82586	0.00107607	0.549123	5	intergenic	Pkhd1	-	-767199	-
ENSMUSG00000043760	chr1	19852525	19852727	Control_peak_897	203	-	2.75233	0.00137908	0.549123	5	intergenic	Pkhd1	-	-765438	-
ENSMUSG00000043760	chr1	19862294	19862931	Control_peak_898	638	-	3.65077	3.51585e-05	0.154729	7	intergenic	Pkhd1	-	-755451	-
ENSMUSG00000043760	chr1	19892988	19893190	Control_peak_899	203	-	2.90344	0.000826913	0.549123	5	intergenic	Pkhd1	-	-724975	-
ENSMUSG00000043760	chr1	19902890	19903142	Control_peak_900	253	-	2.71001	0.00158972	0.549123	5	intergenic	Pkhd1	-	-715048	-
ENSMUSG00000043760	chr1	19918248	19918456	Control_peak_901	209	-	2.96863	0.000661759	0.549123	5	intergenic	Pkhd1	-	-699712	-
ENSMUSG00000043760	chr1	19949561	19949796	Control_peak_902	236	-	2.61513	0.00173672	0.562436	6	intergenic	Pkhd1	-	-668385	-
ENSMUSG00000043760	chr1	19962509	19962711	Control_peak_903	203	-	2.78128	0.00125095	0.549123	5	intergenic	Pkhd1	-	-655454	-
ENSMUSG00000043760	chr1	19972899	19973273	Control_peak_904	375	-	2.97153	0.000655209	0.549123	5	intergenic	Pkhd1	-	-644978	-
ENSMUSG00000043760	chr1	19979059	19979261	Control_peak_905	203	-	2.98872	0.000354364	0.393849	7	intergenic	Pkhd1	-	-638904	-
ENSMUSG00000043760	chr1	20005075	20005277	Control_peak_906	203	-	2.81084	0.00113214	0.549123	5	intergenic	Pkhd1	-	-612888	-
ENSMUSG00000043760	chr1	20005746	20006008	Control_peak_907	263	-	2.96863	0.000661759	0.549123	5	intergenic	Pkhd1	-	-612187	-
ENSMUSG00000043760	chr1	20021756	20021958	Control_peak_908	203	-	2.93567	0.000740781	0.549123	5	intergenic	Pkhd1	-	-596207	-
ENSMUSG00000043760	chr1	20032077	20032279	Control_peak_909	203	-	2.8331	0.00105003	0.549123	5	intergenic	Pkhd1	-	-585886	-
ENSMUSG00000043760	chr1	20034330	20034637	Control_peak_910	308	-	2.95206	0.000700406	0.549123	5	intergenic	Pkhd1	-	-583580	-
ENSMUSG00000043760	chr1	20068971	20069211	Control_peak_911	241	-	2.8331	0.00105003	0.549123	5	other intron	Pkhd1	ENSMUST00000088448	-548973	protein_coding
ENSMUSG00000043760	chr1	20072652	20072961	Control_peak_912	310	-	3.30528	0.000164017	0.30771	6	other intron	Pkhd1	ENSMUST00000088448	-545257	protein_coding
ENSMUSG00000043760	chr1	20080528	20080772	Control_peak_913	245	-	2.81084	0.00113214	0.549123	5	other intron	Pkhd1	ENSMUST00000088448	-537414	protein_coding
ENSMUSG00000043760	chr1	20086725	20086927	Control_peak_914	203	-	2.76673	0.0013138	0.549123	5	other intron	Pkhd1	ENSMUST00000088448	-531238	protein_coding
ENSMUSG00000043760	chr1	20098244	20098446	Control_peak_915	203	-	2.95206	0.000700406	0.549123	5	other intron	Pkhd1	ENSMUST00000088448	-519719	protein_coding
ENSMUSG00000043760	chr1	20131104	20131306	Control_peak_916	203	-	2.81084	0.00113214	0.549123	5	other intron	Pkhd1	ENSMUST00000088448	-486859	protein_coding
ENSMUSG00000043760	chr1	20132221	20132457	Control_peak_917	237	-	2.81084	0.00113214	0.549123	5	other intron	Pkhd1	ENSMUST00000088448	-485725	protein_coding
ENSMUSG00000043760	chr1	20143080	20143381	Control_peak_918	302	-	2.81084	0.00113214	0.549123	5	other intron	Pkhd1	ENSMUST00000088448	-474833	protein_coding
ENSMUSG00000043760	chr1	20144398	20144685	Control_peak_919	288	-	3.46679	9.35104e-05	0.273848	6	other intron	Pkhd1	ENSMUST00000088448	-473522	protein_coding
ENSMUSG00000043760	chr1	20160838	20161061	Control_peak_920	224	-	2.6962	0.00166506	0.549123	5	other intron	Pkhd1	ENSMUST00000088448	-457114	protein_coding
ENSMUSG00000043760	chr1	20167283	20167550	Control_peak_921	268	-	3.29684	0.000168877	0.30771	6	other intron	Pkhd1	ENSMUST00000088448	-450647	protein_coding
ENSMUSG00000043760	chr1	20171984	20172248	Control_peak_922	265	-	3.27932	0.000179428	0.30771	6	other intron	Pkhd1	ENSMUST00000088448	-445948	protein_coding
ENSMUSG00000043760	chr1	20209482	20209725	Control_peak_923	244	-	3.30528	0.000164017	0.30771	6	other intron	Pkhd1	ENSMUST00000088448	-408460	protein_coding
ENSMUSG00000043760	chr1	20214076	20214278	Control_peak_924	203	-	2.8719	0.000920556	0.549123	5	other intron	Pkhd1	ENSMUST00000088448	-403887	protein_coding
ENSMUSG00000043760	chr1	20223022	20223322	Control_peak_925	301	-	2.60329	0.00227117	0.571877	5	other intron	Pkhd1	ENSMUST00000088448	-394892	protein_coding
ENSMUSG00000043760	chr1	20226950	20227152	Control_peak_926	203	-	2.96863	0.000661759	0.549123	5	other intron	Pkhd1	ENSMUST00000088448	-391013	protein_coding
ENSMUSG00000043760	chr1	20238389	20238758	Control_peak_927	370	-	2.66898	0.00182394	0.562436	5	other intron	Pkhd1	ENSMUST00000088448	-379490	protein_coding
ENSMUSG00000043760	chr1	20291746	20291981	Control_peak_928	236	-	2.73808	0.00144677	0.549123	5	other intron	Pkhd1	ENSMUST00000088448	-326200	protein_coding
ENSMUSG00000043760	chr1	20297646	20297943	Control_peak_929	298	-	2.8331	0.00105003	0.549123	5	other intron	Pkhd1	ENSMUST00000088448	-320269	protein_coding
ENSMUSG00000043760	chr1	20324929	20325131	Control_peak_930	203	-	2.8331	0.00105003	0.549123	5	other intron	Pkhd1	ENSMUST00000088448	-293034	protein_coding
ENSMUSG00000043760	chr1	20331213	20331686	Control_peak_931	474	-	2.91947	0.000782943	0.549123	5	other intron	Pkhd1	ENSMUST00000088448	-286614	protein_coding
ENSMUSG00000089914	chr1	20370275	20370598	Control_peak_932	324	+	2.98872	0.000354364	0.393849	7	1st intron	4930486I03Rik	ENSMUST00000161509	13984	antisense
ENSMUSG00000043760	chr1	20400716	20401082	Control_peak_933	367	-	2.64231	0.00199398	0.562436	5	other intron	Pkhd1	ENSMUST00000088448	-217165	protein_coding
ENSMUSG00000043760	chr1	20459303	20459529	Control_peak_934	227	-	2.82586	0.00107607	0.549123	5	other intron	Pkhd1	ENSMUST00000088448	-158648	protein_coding
ENSMUSG00000043760	chr1	20466923	20467344	Control_peak_935	422	-	2.70434	0.00128218	0.549123	6	other intron	Pkhd1	ENSMUST00000088448	-150930	protein_coding
ENSMUSG00000043760	chr1	20511989	20512191	Control_peak_936	203	-	2.97153	0.000655209	0.549123	5	other intron	Pkhd1	ENSMUST00000088448	-105974	protein_coding
ENSMUSG00000043760	chr1	20529105	20529307	Control_peak_937	203	-	2.96863	0.000661759	0.549123	5	other intron	Pkhd1	ENSMUST00000088448	-88858	protein_coding
ENSMUSG00000043760	chr1	20565824	20566026	Control_peak_938	203	-	2.97153	0.000655209	0.549123	5	other intron	Pkhd1	ENSMUST00000088448	-52139	protein_coding
ENSMUSG00000043760	chr1	20585175	20585521	Control_peak_939	347	-	3.77746	2.25305e-05	0.130876	7	other intron	Pkhd1	ENSMUST00000088448	-32716	protein_coding
ENSMUSG00000065559	chr1	20637303	20637505	Control_peak_940	203	+	2.97153	0.000655209	0.549123	5	intergenic	Mir206	-	-41606	-
ENSMUSG00000065559	chr1	20648827	20649029	Control_peak_941	203	+	2.66898	0.00182394	0.562436	5	intergenic	Mir206	-	-30082	-
ENSMUSG00000065559	chr1	20653632	20653941	Control_peak_942	310	+	3.65077	3.51585e-05	0.154729	7	intergenic	Mir206	-	-25223	-
ENSMUSG00000065559	chr1	20665405	20665776	Control_peak_943	372	+	2.98872	0.000354364	0.393849	7	intergenic	Mir206	-	-13419	-
ENSMUSG00000025929	chr1	20727375	20727651	Control_peak_944	277	+	3.24482	0.000202125	0.30771	6	intergenic	Il17a	-	-3392	-
ENSMUSG00000025929	chr1	20732181	20732600	Control_peak_945	420	+	3.23236	0.000151478	0.301454	7	other intron	Il17a	ENSMUST00000027061	1485	protein_coding
ENSMUSG00000025929	chr1	20744242	20744595	Control_peak_946	354	+	2.60329	0.00227117	0.571877	5	intergenic	Il17a	-	13513	-
ENSMUSG00000025929	chr1	20749912	20750114	Control_peak_947	203	+	2.71001	0.00158972	0.549123	5	intergenic	Il17a	-	19108	-
ENSMUSG00000041872	chr1	20757037	20757462	Control_peak_948	426	-	3.92425	8.78072e-06	0.077539	8	intergenic	Il17f	-	-33367	-
ENSMUSG00000041859	chr1	20803900	20804136	Control_peak_949	237	-	2.59053	0.00236974	0.591059	5	promoter-tss	Mcm3	ENSMUST00000191061	-915	protein_coding
ENSMUSG00000041859	chr1	20812015	20812314	Control_peak_950	300	-	3.09817	0.000334649	0.389781	6	other exon	Mcm3	ENSMUST00000185296	-8095	protein_coding
ENSMUSG00000041859	chr1	20818777	20819229	Control_peak_951	453	-	2.54075	0.00279634	0.665537	5	other intron	Mcm3	ENSMUST00000185296	-1257	protein_coding
ENSMUSG00000041859	chr1	20819606	20820313	Control_peak_952	708	-	5.0815	2.42242e-08	0.000951612	11	promoter-tss	Mcm3	ENSMUST00000185296	-300	protein_coding
ENSMUSG00000041859	chr1	20821308	20821510	Control_peak_953	203	-	2.54075	0.00279634	0.665537	5	promoter-tss	Mcm3	ENSMUST00000185296	1149	protein_coding
ENSMUSG00000097934	chr1	20870862	20871096	Control_peak_954	235	-	3.36885	0.000131568	0.274983	6	intergenic	6720483E21Rik	-	-19494	-
ENSMUSG00000097934	chr1	20884338	20884611	Control_peak_955	274	-	2.84104	0.00102214	0.549123	5	intergenic	6720483E21Rik	-	-5998	-
ENSMUSG00000025931	chr1	20912572	20912876	Control_peak_956	305	+	2.98872	0.000354364	0.393849	7	1st intron	Paqr8	ENSMUST00000189400	22118	protein_coding
ENSMUSG00000025931	chr1	20935195	20935397	Control_peak_957	203	+	2.81084	0.00113214	0.549123	5	other exon	Paqr8	ENSMUST00000187651	13037	protein_coding
ENSMUSG00000025931	chr1	20938357	20938626	Control_peak_958	270	+	3.26198	0.000190502	0.30771	6	other exon	Paqr8	ENSMUST00000068880	20651	protein_coding
ENSMUSG00000025931	chr1	20940238	20940476	Control_peak_959	239	+	3.76782	2.33083e-05	0.130876	7	tts	Paqr8	ENSMUST00000189400	49751	protein_coding
ENSMUSG00000025931	chr1	20940729	20940931	Control_peak_960	203	+	2.54075	0.00279634	0.665537	5	tts	Paqr8	ENSMUST00000189400	50224	protein_coding
ENSMUSG00000041809	chr1	20965291	20965616	Control_peak_961	326	+	3.68897	3.07503e-05	0.141181	7	other intron	Efhc1	ENSMUST00000038447	13765	protein_coding
ENSMUSG00000041809	chr1	20968739	20968954	Control_peak_962	216	+	3.09068	0.000248239	0.333161	7	other intron	Efhc1	ENSMUST00000038447	17158	protein_coding
ENSMUSG00000041809	chr1	20973150	20973624	Control_peak_963	475	+	2.66898	0.00182394	0.562436	5	other intron	Efhc1	ENSMUST00000038447	21699	protein_coding
ENSMUSG00000041779	chr1	21001480	21001682	Control_peak_964	203	-	2.97153	0.000655209	0.549123	5	other exon	Tram2	ENSMUST00000037998	-77648	protein_coding
ENSMUSG00000041779	chr1	21002698	21002929	Control_peak_965	232	-	2.97153	0.000655209	0.549123	5	other intron	Tram2	ENSMUST00000037998	-76415	protein_coding
ENSMUSG00000041779	chr1	21049764	21050065	Control_peak_966	302	-	2.82832	0.000840892	0.549123	6	other intron	Tram2	ENSMUST00000037998	-29314	protein_coding
ENSMUSG00000041779	chr1	21055774	21056426	Control_peak_967	653	-	2.55301	0.00268473	0.64972	5	other intron	Tram2	ENSMUST00000037998	-23129	protein_coding
ENSMUSG00000041779	chr1	21069789	21069991	Control_peak_968	203	-	2.79598	0.00119039	0.549123	5	other intron	Tram2	ENSMUST00000037998	-9339	protein_coding
ENSMUSG00000099971	chr1	21078649	21079135	Control_peak_969	487	+	4.25502	1.63655e-06	0.0248102	9	promoter-tss	Gm28287	ENSMUST00000186612	-1222	antisense
ENSMUSG00000099971	chr1	21081948	21082236	Control_peak_970	289	+	2.61616	0.00217576	0.562436	5	tts	Gm28287	ENSMUST00000186612	1978	antisense
ENSMUSG00000099971	chr1	21097072	21097576	Control_peak_971	505	+	3.63196	3.75535e-05	0.161795	7	intergenic	Gm28287	-	17210	-
ENSMUSG00000100819	chr1	21136133	21136373	Control_peak_972	241	+	2.66898	0.00182394	0.562436	5	intergenic	Gm2693	-	-42735	-
ENSMUSG00000100819	chr1	21138475	21138712	Control_peak_973	238	+	2.98872	0.000354364	0.393849	7	intergenic	Gm2693	-	-40394	-
ENSMUSG00000100819	chr1	21139321	21139556	Control_peak_974	236	+	2.97153	0.000655209	0.549123	5	intergenic	Gm2693	-	-39549	-
ENSMUSG00000100819	chr1	21148215	21148448	Control_peak_975	234	+	2.98872	0.000354364	0.393849	7	intergenic	Gm2693	-	-30656	-
ENSMUSG00000025933	chr1	21203735	21204078	Control_peak_976	344	+	2.96863	0.000661759	0.549123	5	intergenic	Tmem14a	-	-14668	-
ENSMUSG00000025934	chr1	21245779	21246183	Control_peak_977	405	+	3.55864	4.85389e-05	0.193848	7	other intron	Gsta3	ENSMUST00000121676	5374	protein_coding
ENSMUSG00000025934	chr1	21249315	21249576	Control_peak_978	262	+	2.66898	0.00182394	0.562436	5	other intron	Gsta3	ENSMUST00000121676	8838	protein_coding
ENSMUSG00000025934	chr1	21261038	21261524	Control_peak_979	487	+	2.8331	0.00105003	0.549123	5	other intron	Gsta3	ENSMUST00000121676	20674	protein_coding
ENSMUSG00000094436	chr1	21364094	21364296	Control_peak_980	203	+	2.6962	0.00166506	0.549123	5	promoter-tss	Gm16327	ENSMUST00000137146	-608	processed_pseudogene
ENSMUSG00000028033	chr1	21411301	21411737	Control_peak_981	437	-	2.82832	0.000840892	0.549123	6	other intron	Kcnq5	ENSMUST00000029667	-550062	protein_coding
ENSMUSG00000028033	chr1	21430699	21430901	Control_peak_982	203	-	2.97153	0.000655209	0.549123	5	other intron	Kcnq5	ENSMUST00000029667	-530781	protein_coding
ENSMUSG00000028033	chr1	21441156	21441412	Control_peak_983	257	-	2.70434	0.00128218	0.549123	6	other intron	Kcnq5	ENSMUST00000029667	-520297	protein_coding
ENSMUSG00000028033	chr1	21468027	21468229	Control_peak_984	203	-	2.61513	0.00173672	0.562436	6	other intron	Kcnq5	ENSMUST00000173058	-493453	protein_coding
ENSMUSG00000028033	chr1	21492877	21493222	Control_peak_985	346	-	2.59078	0.00188664	0.562436	6	other intron	Kcnq5	ENSMUST00000173058	-468531	protein_coding
ENSMUSG00000028033	chr1	21515828	21516030	Control_peak_986	203	-	2.81084	0.00113214	0.549123	5	other intron	Kcnq5	ENSMUST00000173058	-445652	protein_coding
ENSMUSG00000028033	chr1	21552553	21552795	Control_peak_987	243	-	2.54075	0.00279634	0.665537	5	other intron	Kcnq5	ENSMUST00000029667	-408907	protein_coding
ENSMUSG00000028033	chr1	21557632	21558116	Control_peak_988	485	-	2.96863	0.000661759	0.549123	5	other intron	Kcnq5	ENSMUST00000029667	-403707	protein_coding
ENSMUSG00000028033	chr1	21577694	21577896	Control_peak_989	203	-	2.8331	0.00105003	0.549123	5	other exon	Kcnq5	ENSMUST00000134505	-278107	protein_coding
ENSMUSG00000028033	chr1	21596422	21596626	Control_peak_990	205	-	2.97153	0.000655209	0.549123	5	other intron	Kcnq5	ENSMUST00000115299	-365141	protein_coding
ENSMUSG00000028033	chr1	21667482	21667684	Control_peak_991	203	-	2.81084	0.00113214	0.549123	5	other intron	Kcnq5	ENSMUST00000115299	-294082	protein_coding
ENSMUSG00000028033	chr1	21673968	21674170	Control_peak_992	203	-	2.97153	0.000655209	0.549123	5	other intron	Kcnq5	ENSMUST00000115299	-287596	protein_coding
ENSMUSG00000028033	chr1	21707833	21708109	Control_peak_993	277	-	2.97153	0.000655209	0.549123	5	other intron	Kcnq5	ENSMUST00000115299	-253694	protein_coding
ENSMUSG00000028033	chr1	21711096	21711298	Control_peak_994	203	-	2.66898	0.00182394	0.562436	5	other intron	Kcnq5	ENSMUST00000115299	-250468	protein_coding
ENSMUSG00000028033	chr1	21720836	21721038	Control_peak_995	203	-	2.97153	0.000655209	0.549123	5	other intron	Kcnq5	ENSMUST00000115299	-240728	protein_coding
ENSMUSG00000028033	chr1	21746131	21746424	Control_peak_996	294	-	3.1296	0.000300448	0.37441	6	other intron	Kcnq5	ENSMUST00000115299	-215387	protein_coding
ENSMUSG00000028033	chr1	21753961	21754163	Control_peak_997	203	-	2.59078	0.00188664	0.562436	6	other intron	Kcnq5	ENSMUST00000115299	-207603	protein_coding
ENSMUSG00000028033	chr1	21765213	21765469	Control_peak_998	257	-	2.85639	0.000970331	0.549123	5	other intron	Kcnq5	ENSMUST00000115299	-196324	protein_coding
ENSMUSG00000028033	chr1	21777574	21777786	Control_peak_999	213	-	2.96421	0.000529139	0.499971	6	other intron	Kcnq5	ENSMUST00000115299	-183985	protein_coding
ENSMUSG00000028033	chr1	21806336	21806588	Control_peak_1000	253	-	2.68252	0.00174313	0.562436	5	other intron	Kcnq5	ENSMUST00000115299	-155203	protein_coding
ENSMUSG00000028033	chr1	21818341	21818543	Control_peak_1001	203	-	3.27932	0.000179428	0.30771	6	other intron	Kcnq5	ENSMUST00000115299	-143223	protein_coding
ENSMUSG00000028033	chr1	21836103	21836360	Control_peak_1002	258	-	3.46679	9.35104e-05	0.273848	6	other intron	Kcnq5	ENSMUST00000134505	-19670	protein_coding
ENSMUSG00000028033	chr1	21848145	21848393	Control_peak_1003	249	-	2.96421	0.000529139	0.499971	6	other intron	Kcnq5	ENSMUST00000134505	-7633	protein_coding
ENSMUSG00000028033	chr1	21853070	21853485	Control_peak_1004	416	-	2.90344	0.000826913	0.549123	5	other intron	Kcnq5	ENSMUST00000134505	-2624	protein_coding
ENSMUSG00000028033	chr1	21867191	21867393	Control_peak_1005	203	-	2.97153	0.000655209	0.549123	5	other intron	Kcnq5	ENSMUST00000115299	-94373	protein_coding
ENSMUSG00000028033	chr1	21901854	21902226	Control_peak_1006	373	-	2.8331	0.00105003	0.549123	5	other intron	Kcnq5	ENSMUST00000115299	-59625	protein_coding
ENSMUSG00000028033	chr1	21906309	21906688	Control_peak_1007	380	-	2.66898	0.00182394	0.562436	5	other intron	Kcnq5	ENSMUST00000115299	-55166	protein_coding
ENSMUSG00000028033	chr1	21907219	21907490	Control_peak_1008	272	-	2.79598	0.00119039	0.549123	5	other intron	Kcnq5	ENSMUST00000115299	-54310	protein_coding
ENSMUSG00000028033	chr1	21933540	21933960	Control_peak_1009	421	-	2.72397	0.00151695	0.549123	5	other intron	Kcnq5	ENSMUST00000115299	-27915	protein_coding
ENSMUSG00000097109	chr1	21959095	21959334	Control_peak_1010	240	+	2.72397	0.00151695	0.549123	5	promoter-tss	Gm26580	ENSMUST00000181002	-627	lincRNA
ENSMUSG00000028033	chr1	21961656	21961913	Control_peak_1011	258	-	2.79598	0.00119039	0.549123	5	promoter-tss	Kcnq5	ENSMUST00000115299	119	protein_coding
ENSMUSG00000097109	chr1	21966406	21967006	Control_peak_1012	601	+	2.82586	0.00107607	0.549123	5	intergenic	Gm26580	-	6864	-
ENSMUSG00000097109	chr1	21971827	21972125	Control_peak_1013	299	+	2.72397	0.00151695	0.549123	5	intergenic	Gm26580	-	12134	-
ENSMUSG00000097109	chr1	21991584	21991848	Control_peak_1014	265	+	2.8331	0.00105003	0.549123	5	intergenic	Gm26580	-	31874	-
ENSMUSG00000099692	chr1	22015457	22015904	Control_peak_1015	448	-	2.61513	0.00173672	0.562436	6	intergenic	Gm5696	-	-14934	-
ENSMUSG00000099692	chr1	22021573	22022112	Control_peak_1016	540	-	2.96089	0.000390544	0.398592	7	intergenic	Gm5696	-	-8772	-
ENSMUSG00000099692	chr1	22032478	22032811	Control_peak_1017	334	-	3.36885	0.000131568	0.274983	6	intergenic	Gm5696	-	2029	-
ENSMUSG00000099692	chr1	22043820	22044127	Control_peak_1018	308	-	2.81084	0.00113214	0.549123	5	intergenic	Gm5696	-	13358	-
ENSMUSG00000099692	chr1	22051846	22053082	Control_peak_1019	1237	-	2.97153	0.000655209	0.549123	5	intergenic	Gm5696	-	21849	-
ENSMUSG00000099692	chr1	22071255	22071465	Control_peak_1020	211	-	2.8719	0.000920556	0.549123	5	intergenic	Gm5696	-	40745	-
ENSMUSG00000099692	chr1	22071713	22072292	Control_peak_1021	580	-	3.26198	0.000190502	0.30771	6	intergenic	Gm5696	-	41387	-
ENSMUSG00000099692	chr1	22127656	22127908	Control_peak_1022	253	-	2.81084	0.00113214	0.549123	5	intergenic	Gm5696	-	97167	-
ENSMUSG00000100418	chr1	22136626	22137088	Control_peak_1023	463	+	2.75233	0.00137908	0.549123	5	intergenic	Gm28239	-	-100992	-
ENSMUSG00000100418	chr1	22163483	22164065	Control_peak_1024	583	+	3.46679	9.35104e-05	0.273848	6	intergenic	Gm28239	-	-74075	-
ENSMUSG00000100418	chr1	22221304	22221542	Control_peak_1025	239	+	2.66898	0.00182394	0.562436	5	intergenic	Gm28239	-	-16426	-
ENSMUSG00000100418	chr1	22226342	22226609	Control_peak_1026	268	+	3.47701	4.29438e-05	0.178965	8	intergenic	Gm28239	-	-11373	-
ENSMUSG00000100418	chr1	22243940	22244184	Control_peak_1027	245	+	2.73808	0.00144677	0.549123	5	intergenic	Gm28239	-	6213	-
ENSMUSG00000041670	chr1	22282344	22282589	Control_peak_1028	246	-	2.97153	0.000655209	0.549123	5	intergenic	Rims1	-	-523257	-
ENSMUSG00000041670	chr1	22330683	22330903	Control_peak_1029	221	-	3.80852	2.01953e-05	0.122983	7	other intron	Rims1	ENSMUST00000115273	-474931	protein_coding
ENSMUSG00000041670	chr1	22397588	22397829	Control_peak_1030	242	-	2.8331	0.00105003	0.549123	5	other intron	Rims1	ENSMUST00000115273	-408015	protein_coding
ENSMUSG00000041670	chr1	22408078	22408280	Control_peak_1031	203	-	2.81084	0.00113214	0.549123	5	other intron	Rims1	ENSMUST00000097811	-397545	protein_coding
ENSMUSG00000041670	chr1	22428553	22428793	Control_peak_1032	241	-	2.90344	0.000826913	0.549123	5	other intron	Rims1	ENSMUST00000115273	-377051	protein_coding
ENSMUSG00000041670	chr1	22432389	22432666	Control_peak_1033	278	-	2.97153	0.000655209	0.549123	5	promoter-tss	Rims1	ENSMUST00000185942	-315	protein_coding
ENSMUSG00000041670	chr1	22480502	22480738	Control_peak_1034	237	-	2.98872	0.000354364	0.393849	7	other intron	Rims1	ENSMUST00000115273	-325104	protein_coding
ENSMUSG00000041670	chr1	22481978	22482196	Control_peak_1035	219	-	3.22785	0.000214309	0.30771	6	other intron	Rims1	ENSMUST00000115273	-323637	protein_coding
ENSMUSG00000041670	chr1	22520821	22521060	Control_peak_1036	240	-	2.6962	0.00166506	0.549123	5	other intron	Rims1	ENSMUST00000115273	-284783	protein_coding
ENSMUSG00000041670	chr1	22533344	22533576	Control_peak_1037	233	-	2.76673	0.0013138	0.549123	5	other exon	Rims1	ENSMUST00000115273	-272264	protein_coding
ENSMUSG00000041670	chr1	22536352	22536554	Control_peak_1038	203	-	2.66898	0.00182394	0.562436	5	other intron	Rims1	ENSMUST00000115273	-269271	protein_coding
ENSMUSG00000041670	chr1	22557565	22557767	Control_peak_1039	203	-	2.66898	0.00182394	0.562436	5	other intron	Rims1	ENSMUST00000115273	-248058	protein_coding
ENSMUSG00000041670	chr1	22564133	22564435	Control_peak_1040	303	-	2.61513	0.00173672	0.562436	6	other intron	Rims1	ENSMUST00000115273	-241440	protein_coding
ENSMUSG00000041670	chr1	22572484	22572735	Control_peak_1041	252	-	2.82586	0.00107607	0.549123	5	other intron	Rims1	ENSMUST00000115273	-233114	protein_coding
ENSMUSG00000041670	chr1	22593566	22593870	Control_peak_1042	305	-	2.97153	0.000655209	0.549123	5	other intron	Rims1	ENSMUST00000097811	-212006	protein_coding
ENSMUSG00000041670	chr1	22601920	22602235	Control_peak_1043	316	-	2.81084	0.00113214	0.549123	5	other intron	Rims1	ENSMUST00000115273	-203646	protein_coding
ENSMUSG00000041670	chr1	22603717	22603919	Control_peak_1044	203	-	2.82832	0.000840892	0.549123	6	other intron	Rims1	ENSMUST00000115273	-201906	protein_coding
ENSMUSG00000041670	chr1	22607888	22608395	Control_peak_1045	508	-	2.61513	0.00173672	0.562436	6	other intron	Rims1	ENSMUST00000115273	-197582	protein_coding
ENSMUSG00000041670	chr1	22610690	22611185	Control_peak_1046	496	-	2.8719	0.000920556	0.549123	5	other intron	Rims1	ENSMUST00000115273	-194786	protein_coding
ENSMUSG00000041670	chr1	22693606	22694021	Control_peak_1047	416	-	3.96204	1.17306e-05	0.0927385	7	other intron	Rims1	ENSMUST00000115273	-111910	protein_coding
ENSMUSG00000041670	chr1	22696653	22696908	Control_peak_1048	256	-	2.81084	0.00113214	0.549123	5	other intron	Rims1	ENSMUST00000115273	-108943	protein_coding
ENSMUSG00000041670	chr1	22703274	22703570	Control_peak_1049	297	-	2.8331	0.00105003	0.549123	5	other intron	Rims1	ENSMUST00000115273	-102302	protein_coding
ENSMUSG00000041670	chr1	22733273	22733475	Control_peak_1050	203	-	2.5779	0.00247144	0.607058	5	other intron	Rims1	ENSMUST00000115273	-72350	protein_coding
ENSMUSG00000097642	chr1	22741069	22741311	Control_peak_1051	243	+	3.29684	0.000168877	0.30771	6	promoter-tss	Gm26866	ENSMUST00000180414	426	processed_pseudogene
ENSMUSG00000097642	chr1	22741575	22741797	Control_peak_1052	223	+	3.22785	0.000214309	0.30771	6	promoter-tss	Gm26866	ENSMUST00000180414	922	processed_pseudogene
ENSMUSG00000041670	chr1	22768335	22768610	Control_peak_1053	276	-	2.66898	0.00182394	0.562436	5	other intron	Rims1	ENSMUST00000115273	-37251	protein_coding
ENSMUSG00000041670	chr1	22769509	22769799	Control_peak_1054	291	-	3.27932	0.000179428	0.30771	6	other intron	Rims1	ENSMUST00000115273	-36070	protein_coding
ENSMUSG00000041670	chr1	22778406	22778865	Control_peak_1055	460	-	2.78128	0.00125095	0.549123	5	other intron	Rims1	ENSMUST00000115273	-27088	protein_coding
ENSMUSG00000041670	chr1	22790953	22791613	Control_peak_1056	661	-	2.81084	0.00113214	0.549123	5	other intron	Rims1	ENSMUST00000115273	-14441	protein_coding
ENSMUSG00000041670	chr1	22793749	22793962	Control_peak_1057	214	-	2.54075	0.00279634	0.665537	5	other intron	Rims1	ENSMUST00000115273	-11868	protein_coding
ENSMUSG00000097642	chr1	22823761	22824244	Control_peak_1058	484	+	2.97153	0.000655209	0.549123	5	intergenic	Gm26866	-	83238	-
ENSMUSG00000101468	chr1	22977235	22977768	Control_peak_1059	534	-	4.06502	5.32721e-06	0.0545708	8	intergenic	Gm7761	-	-9623	-
ENSMUSG00000101468	chr1	22993978	22994264	Control_peak_1060	287	-	2.61513	0.00173672	0.562436	6	intergenic	Gm7761	-	6996	-
ENSMUSG00000101468	chr1	22996595	22996994	Control_peak_1061	400	-	2.8331	0.00105003	0.549123	5	intergenic	Gm7761	-	9669	-
ENSMUSG00000101227	chr1	23035131	23035447	Control_peak_1062	317	-	3.30528	0.000164017	0.30771	6	intergenic	Gm29506	-	-200384	-
ENSMUSG00000101227	chr1	23047290	23047536	Control_peak_1063	247	-	3.27932	0.000179428	0.30771	6	tts	Gm29506	ENSMUST00000191045	-188260	sense_overlapping
ENSMUSG00000101227	chr1	23080436	23080638	Control_peak_1064	203	-	2.54075	0.00279634	0.665537	5	other intron	Gm29506	ENSMUST00000191045	-155136	sense_overlapping
ENSMUSG00000101227	chr1	23088099	23088392	Control_peak_1065	294	-	2.66898	0.00182394	0.562436	5	other intron	Gm29506	ENSMUST00000191045	-147427	sense_overlapping
ENSMUSG00000101227	chr1	23136675	23136885	Control_peak_1066	211	-	2.6962	0.00166506	0.549123	5	other intron	Gm29506	ENSMUST00000191045	-98893	sense_overlapping
ENSMUSG00000101227	chr1	23162986	23163212	Control_peak_1067	227	-	3.06737	0.000371895	0.393849	6	other intron	Gm29506	ENSMUST00000191045	-72574	sense_overlapping
ENSMUSG00000101227	chr1	23172459	23172677	Control_peak_1068	219	-	3.23236	0.000151478	0.301454	7	other intron	Gm29506	ENSMUST00000191045	-63105	sense_overlapping
ENSMUSG00000101227	chr1	23178414	23178784	Control_peak_1069	371	-	2.59053	0.00236974	0.591059	5	other intron	Gm29506	ENSMUST00000191045	-57074	sense_overlapping
ENSMUSG00000101227	chr1	23190044	23190355	Control_peak_1070	312	-	2.8331	0.00105003	0.549123	5	other intron	Gm29506	ENSMUST00000191045	-45473	sense_overlapping
ENSMUSG00000101227	chr1	23199456	23199687	Control_peak_1071	232	-	2.8331	0.00105003	0.549123	5	other intron	Gm29506	ENSMUST00000191045	-36101	sense_overlapping
ENSMUSG00000101227	chr1	23200333	23200709	Control_peak_1072	377	-	2.95206	0.000700406	0.549123	5	other intron	Gm29506	ENSMUST00000191045	-35152	sense_overlapping
ENSMUSG00000101227	chr1	23227534	23227775	Control_peak_1073	242	-	3.11381	0.000317176	0.389781	6	other intron	Gm29506	ENSMUST00000191045	-8018	sense_overlapping
ENSMUSG00000089553	chr1	23238967	23239277	Control_peak_1074	311	+	2.97153	0.000655209	0.549123	5	intergenic	Gm24176	-	-6089	-
ENSMUSG00000102766	chr1	23250929	23251142	Control_peak_1075	214	-	3.08269	0.000352882	0.393849	6	intergenic	Gm6420	-	-5371	-
ENSMUSG00000101226	chr1	23348242	23348444	Control_peak_1076	203	-	2.82586	0.00107607	0.549123	5	promoter-tss	Gm20954	ENSMUST00000189078	1744	processed_pseudogene
ENSMUSG00000026158	chr1	23382705	23383045	Control_peak_1077	341	-	2.74038	0.00113425	0.549123	6	promoter-tss	Ogfrl1	ENSMUST00000027343	-300	protein_coding
ENSMUSG00000026158	chr1	23396812	23397014	Control_peak_1078	203	-	2.8331	0.00105003	0.549123	5	promoter-tss	Ogfrl1	ENSMUST00000189537	-859	protein_coding
ENSMUSG00000026158	chr1	23402096	23402298	Control_peak_1079	203	-	2.79598	0.00119039	0.549123	5	intergenic	Ogfrl1	-	4425	-
ENSMUSG00000026158	chr1	23414470	23414672	Control_peak_1080	203	-	2.93567	0.000740781	0.549123	5	intergenic	Ogfrl1	-	16799	-
ENSMUSG00000097920	chr1	23452398	23452600	Control_peak_1081	203	+	2.66898	0.00182394	0.562436	5	intergenic	Gm7784	-	-27040	-
ENSMUSG00000097920	chr1	23462572	23462855	Control_peak_1082	284	+	2.54075	0.00279634	0.665537	5	intergenic	Gm7784	-	-16825	-
ENSMUSG00000097920	chr1	23490902	23491327	Control_peak_1083	426	+	2.73808	0.00144677	0.549123	5	intergenic	Gm7784	-	11575	-
ENSMUSG00000097920	chr1	23494671	23494873	Control_peak_1084	203	+	2.81084	0.00113214	0.549123	5	intergenic	Gm7784	-	15233	-
ENSMUSG00000097920	chr1	23518297	23518699	Control_peak_1085	403	+	2.84104	0.00102214	0.549123	5	intergenic	Gm7784	-	38959	-
ENSMUSG00000099503	chr1	23528541	23528756	Control_peak_1086	216	+	3.96204	1.17306e-05	0.0927385	7	intergenic	Gm28822	-	-45938	-
ENSMUSG00000099503	chr1	23538481	23538766	Control_peak_1087	286	+	2.82586	0.00107607	0.549123	5	intergenic	Gm28822	-	-35963	-
ENSMUSG00000099503	chr1	23552242	23552444	Control_peak_1088	203	+	2.97153	0.000655209	0.549123	5	intergenic	Gm28822	-	-22244	-
ENSMUSG00000099503	chr1	23594665	23595094	Control_peak_1089	430	+	2.96863	0.000661759	0.549123	5	other intron	Gm28822	ENSMUST00000191140	20292	lincRNA
ENSMUSG00000099503	chr1	23598873	23599316	Control_peak_1090	444	+	2.8331	0.00105003	0.549123	5	intergenic	Gm28822	-	24507	-
ENSMUSG00000099503	chr1	23606107	23606309	Control_peak_1091	203	+	3.30528	0.000164017	0.30771	6	intergenic	Gm28822	-	31621	-
ENSMUSG00000099503	chr1	23623976	23624178	Control_peak_1092	203	+	2.8331	0.00105003	0.549123	5	intergenic	Gm28822	-	49490	-
ENSMUSG00000099503	chr1	23631862	23632064	Control_peak_1093	203	+	3.55864	4.85389e-05	0.193848	7	intergenic	Gm28822	-	57376	-
ENSMUSG00000099503	chr1	23634221	23634444	Control_peak_1094	224	+	2.61513	0.00173672	0.562436	6	intergenic	Gm28822	-	59745	-
ENSMUSG00000099503	chr1	23645974	23646176	Control_peak_1095	203	+	2.54075	0.00279634	0.665537	5	intergenic	Gm28822	-	71488	-
ENSMUSG00000026156	chr1	23711320	23711591	Control_peak_1096	272	+	2.96421	0.000529139	0.499971	6	intergenic	B3gat2	-	-50297	-
ENSMUSG00000026156	chr1	23717000	23717207	Control_peak_1097	208	+	3.46679	9.35104e-05	0.273848	6	intergenic	B3gat2	-	-44649	-
ENSMUSG00000026156	chr1	23720279	23720683	Control_peak_1098	405	+	2.97153	0.000655209	0.549123	5	intergenic	B3gat2	-	-41272	-
ENSMUSG00000026156	chr1	23741257	23741459	Control_peak_1099	203	+	3.17797	0.00025446	0.334707	6	intergenic	B3gat2	-	-20395	-
ENSMUSG00000026156	chr1	23758857	23759137	Control_peak_1100	281	+	2.82832	0.000840892	0.549123	6	intergenic	B3gat2	-	-2756	-
ENSMUSG00000026156	chr1	23771402	23771672	Control_peak_1101	271	+	3.96204	1.17306e-05	0.0927385	7	1st intron	B3gat2	ENSMUST00000063663	9611	protein_coding
ENSMUSG00000026156	chr1	23826368	23826666	Control_peak_1102	299	+	3.42495	0.000108226	0.273848	6	other intron	B3gat2	ENSMUST00000063663	64591	protein_coding
ENSMUSG00000026156	chr1	23835734	23835936	Control_peak_1103	203	+	2.78128	0.00125095	0.549123	5	other intron	B3gat2	ENSMUST00000063663	73909	protein_coding
ENSMUSG00000026156	chr1	23842488	23842821	Control_peak_1104	334	+	2.66898	0.00182394	0.562436	5	other intron	B3gat2	ENSMUST00000063663	80728	protein_coding
ENSMUSG00000026155	chr1	23853382	23853613	Control_peak_1105	232	-	2.66898	0.00182394	0.562436	5	other exon	Smap1	ENSMUST00000129254	-56191	protein_coding
ENSMUSG00000026155	chr1	23876067	23876431	Control_peak_1106	365	-	2.54075	0.00279634	0.665537	5	other intron	Smap1	ENSMUST00000149737	-33487	protein_coding
ENSMUSG00000026155	chr1	23894201	23894481	Control_peak_1107	281	-	2.54075	0.00279634	0.665537	5	other intron	Smap1	ENSMUST00000129254	-15348	protein_coding
ENSMUSG00000026155	chr1	23899624	23899826	Control_peak_1108	203	-	2.66898	0.00182394	0.562436	5	other intron	Smap1	ENSMUST00000129254	-9964	protein_coding
ENSMUSG00000026155	chr1	23914541	23914825	Control_peak_1109	285	-	2.60329	0.00227117	0.571877	5	other intron	Smap1	ENSMUST00000027339	-7634	protein_coding
ENSMUSG00000026155	chr1	23915756	23915995	Control_peak_1110	240	-	3.47105	6.59128e-05	0.229475	7	other intron	Smap1	ENSMUST00000027339	-6441	protein_coding
ENSMUSG00000026155	chr1	23947079	23947413	Control_peak_1111	335	-	3.80852	2.01953e-05	0.122983	7	intergenic	Smap1	-	24929	-
ENSMUSG00000026154	chr1	23985050	23985307	Control_peak_1112	258	-	2.8331	0.00105003	0.549123	5	intergenic	Sdhaf4	-	-20477	-
ENSMUSG00000026153	chr1	24015782	24016023	Control_peak_1113	242	-	2.71001	0.00158972	0.549123	5	other intron	Fam135a	ENSMUST00000188712	-70623	protein_coding
ENSMUSG00000026153	chr1	24030270	24030472	Control_peak_1114	203	-	2.55301	0.00268473	0.64972	5	promoter-tss	Fam135a	ENSMUST00000185807	1921	protein_coding
ENSMUSG00000026153	chr1	24035557	24035911	Control_peak_1115	355	-	2.75233	0.00137908	0.549123	5	other intron	Fam135a	ENSMUST00000186999	-64482	protein_coding
ENSMUSG00000026153	chr1	24038109	24038311	Control_peak_1116	203	-	2.54075	0.00279634	0.665537	5	other intron	Fam135a	ENSMUST00000186999	-62006	protein_coding
ENSMUSG00000026153	chr1	24053483	24053735	Control_peak_1117	253	-	2.96421	0.000529139	0.499971	6	other intron	Fam135a	ENSMUST00000185525	-46732	protein_coding
ENSMUSG00000026153	chr1	24057779	24057988	Control_peak_1118	210	-	2.61616	0.00217576	0.562436	5	other intron	Fam135a	ENSMUST00000185525	-42457	protein_coding
ENSMUSG00000026153	chr1	24062285	24062487	Control_peak_1119	203	-	2.79598	0.00119039	0.549123	5	other intron	Fam135a	ENSMUST00000185525	-37955	protein_coding
ENSMUSG00000102398	chr1	24099765	24100241	Control_peak_1120	477	+	4.63586	1.65326e-08	0.000694225	14	promoter-tss	Gm37580	ENSMUST00000192408	-622	TEC
ENSMUSG00000097670	chr1	24126277	24126540	Control_peak_1121	264	+	2.5779	0.00247144	0.607058	5	tts	Gm26607	ENSMUST00000180661	1133	processed_pseudogene
ENSMUSG00000097670	chr1	24141346	24141548	Control_peak_1122	203	+	2.66898	0.00182394	0.562436	5	intergenic	Gm26607	-	16172	-
ENSMUSG00000026147	chr1	24157362	24157605	Control_peak_1123	244	+	2.61616	0.00217576	0.562436	5	intergenic	Col9a1	-	-20126	-
ENSMUSG00000026147	chr1	24172510	24173181	Control_peak_1124	672	+	3.05219	0.000391724	0.398592	6	intergenic	Col9a1	-	-4764	-
ENSMUSG00000026147	chr1	24179797	24179999	Control_peak_1125	203	+	2.66898	0.00182394	0.562436	5	other intron	Col9a1	ENSMUST00000054588	2288	protein_coding
ENSMUSG00000026147	chr1	24211450	24211652	Control_peak_1126	203	+	2.81084	0.00113214	0.549123	5	other intron	Col9a1	ENSMUST00000088349	16364	protein_coding
ENSMUSG00000026147	chr1	24228551	24228828	Control_peak_1127	278	+	2.54075	0.00279634	0.665537	5	promoter-tss	Col9a1	ENSMUST00000147902	-827	protein_coding
ENSMUSG00000026147	chr1	24253551	24253833	Control_peak_1128	283	+	2.61513	0.00173672	0.562436	6	tts	Col9a1	ENSMUST00000088349	58505	protein_coding
ENSMUSG00000026141	chr1	24272473	24272734	Control_peak_1129	262	-	2.61513	0.00173672	0.562436	6	other intron	Col19a1	ENSMUST00000115244	-314868	protein_coding
ENSMUSG00000026141	chr1	24296539	24296852	Control_peak_1130	314	-	2.8331	0.00105003	0.549123	5	other intron	Col19a1	ENSMUST00000115244	-290776	protein_coding
ENSMUSG00000026141	chr1	24300936	24301138	Control_peak_1131	203	-	2.66898	0.00182394	0.562436	5	other intron	Col19a1	ENSMUST00000115244	-286435	protein_coding
ENSMUSG00000026141	chr1	24310106	24310308	Control_peak_1132	203	-	2.59078	0.00188664	0.562436	6	other intron	Col19a1	ENSMUST00000115244	-277265	protein_coding
ENSMUSG00000026141	chr1	24324031	24324233	Control_peak_1133	203	-	2.73808	0.00144677	0.549123	5	other intron	Col19a1	ENSMUST00000115244	-263340	protein_coding
ENSMUSG00000026141	chr1	24333584	24333823	Control_peak_1134	240	-	2.71001	0.00158972	0.549123	5	other intron	Col19a1	ENSMUST00000115244	-253768	protein_coding
ENSMUSG00000026141	chr1	24347314	24347602	Control_peak_1135	289	-	2.61513	0.00173672	0.562436	6	other intron	Col19a1	ENSMUST00000115244	-240014	protein_coding
ENSMUSG00000026141	chr1	24358114	24358542	Control_peak_1136	429	-	3.96204	1.17306e-05	0.0927385	7	other intron	Col19a1	ENSMUST00000115244	-229144	protein_coding
ENSMUSG00000026141	chr1	24384550	24384829	Control_peak_1137	280	-	2.70434	0.00128218	0.549123	6	other intron	Col19a1	ENSMUST00000115244	-202782	protein_coding
ENSMUSG00000026141	chr1	24403726	24404176	Control_peak_1138	451	-	2.66898	0.00182394	0.562436	5	other intron	Col19a1	ENSMUST00000115244	-183521	protein_coding
ENSMUSG00000026141	chr1	24415026	24415285	Control_peak_1139	260	-	2.81084	0.00113214	0.549123	5	other intron	Col19a1	ENSMUST00000115244	-172316	protein_coding
ENSMUSG00000026141	chr1	24560311	24560513	Control_peak_1140	203	-	2.66898	0.00182394	0.562436	5	other intron	Col19a1	ENSMUST00000115244	-27060	protein_coding
ENSMUSG00000026141	chr1	24578426	24578687	Control_peak_1141	262	-	2.84157	0.000593035	0.510912	7	other intron	Col19a1	ENSMUST00000115244	-8915	protein_coding
ENSMUSG00000099997	chr1	24593069	24593271	Control_peak_1142	203	-	2.76673	0.0013138	0.549123	5	tts	Tubb4b-ps2	ENSMUST00000187481	-2253	processed_pseudogene
ENSMUSG00000100131	chr1	24606671	24606979	Control_peak_1143	309	-	2.75233	0.00137908	0.549123	5	intergenic	Gm28439	-	-5585	-
ENSMUSG00000101249	chr1	24620433	24620635	Control_peak_1144	203	-	2.81084	0.00113214	0.549123	5	intergenic	Gm29216	-	4337	-
ENSMUSG00000101249	chr1	24624458	24624660	Control_peak_1145	203	-	3.59493	4.27524e-05	0.178965	7	intergenic	Gm29216	-	8362	-
ENSMUSG00000101249	chr1	24628825	24629035	Control_peak_1146	211	-	3.55864	4.85389e-05	0.193848	7	intergenic	Gm29216	-	12733	-
ENSMUSG00000073725	chr1	24651476	24651701	Control_peak_1147	226	+	2.93567	0.000740781	0.549123	5	intergenic	Lmbrd1	-	-27041	-
ENSMUSG00000073725	chr1	24653635	24654130	Control_peak_1148	496	+	2.66898	0.00182394	0.562436	5	intergenic	Lmbrd1	-	-24747	-
ENSMUSG00000073725	chr1	24667928	24668254	Control_peak_1149	327	+	2.54075	0.00279634	0.665537	5	intergenic	Lmbrd1	-	-10539	-
ENSMUSG00000073725	chr1	24712230	24712435	Control_peak_1150	206	+	2.82832	0.000840892	0.549123	6	other intron	Lmbrd1	ENSMUST00000095062	33406	protein_coding
ENSMUSG00000073725	chr1	24736770	24737492	Control_peak_1151	723	+	2.97153	0.000655209	0.549123	5	other intron	Lmbrd1	ENSMUST00000191471	58501	protein_coding
ENSMUSG00000073725	chr1	24764223	24764425	Control_peak_1152	203	+	2.95206	0.000700406	0.549123	5	other exon	Lmbrd1	ENSMUST00000095062	85398	protein_coding
ENSMUSG00000073725	chr1	24831416	24831743	Control_peak_1153	328	+	2.61513	0.00173672	0.562436	6	intergenic	Lmbrd1	-	152949	-
ENSMUSG00000100808	chr1	24840515	24840717	Control_peak_1154	203	-	2.98872	0.000354364	0.393849	7	intergenic	Gm28594	-	-71043	-
ENSMUSG00000100808	chr1	24848425	24848637	Control_peak_1155	213	-	3.03717	0.000412382	0.407807	6	intergenic	Gm28594	-	-63128	-
ENSMUSG00000100808	chr1	24861175	24861458	Control_peak_1156	284	-	2.88758	0.00087277	0.549123	5	intergenic	Gm28594	-	-50342	-
ENSMUSG00000100808	chr1	24906895	24907251	Control_peak_1157	357	-	2.88758	0.00087277	0.549123	5	intergenic	Gm28594	-	-4586	-
ENSMUSG00000100808	chr1	24910616	24910885	Control_peak_1158	270	-	2.91947	0.000782943	0.549123	5	promoter-tss	Gm28594	ENSMUST00000187022	-908	processed_pseudogene
ENSMUSG00000100808	chr1	24914820	24915092	Control_peak_1159	273	-	2.8719	0.000920556	0.549123	5	intergenic	Gm28594	-	3297	-
ENSMUSG00000100808	chr1	24915750	24915988	Control_peak_1160	239	-	2.79598	0.00119039	0.549123	5	intergenic	Gm28594	-	4210	-
ENSMUSG00000100483	chr1	24963643	24963943	Control_peak_1161	301	-	2.75233	0.00137908	0.549123	5	other intron	Gm28237	ENSMUST00000186563	-1183	lincRNA
ENSMUSG00000100450	chr1	25009814	25010016	Control_peak_1162	203	+	2.60329	0.00227117	0.571877	5	intergenic	Gm9443	-	-2026	-
ENSMUSG00000099392	chr1	25029221	25029443	Control_peak_1163	223	-	2.66898	0.00182394	0.562436	5	intergenic	Gm29414	-	2100	-
ENSMUSG00000033569	chr1	25051991	25052228	Control_peak_1164	238	-	2.93567	0.000740781	0.549123	5	intergenic	Adgrb3	-	-777597	-
ENSMUSG00000033569	chr1	25074223	25074468	Control_peak_1165	246	-	2.79598	0.00119039	0.549123	5	other intron	Adgrb3	ENSMUST00000135518	-755165	protein_coding
ENSMUSG00000033569	chr1	25087683	25088036	Control_peak_1166	354	-	3.63196	3.75535e-05	0.161795	7	other intron	Adgrb3	ENSMUST00000135518	-741651	protein_coding
ENSMUSG00000033569	chr1	25088312	25088514	Control_peak_1167	203	-	2.79598	0.00119039	0.549123	5	other intron	Adgrb3	ENSMUST00000135518	-741098	protein_coding
ENSMUSG00000033569	chr1	25092227	25092474	Control_peak_1168	248	-	3.11381	0.000317176	0.389781	6	other exon	Adgrb3	ENSMUST00000126096	-136695	protein_coding
ENSMUSG00000033569	chr1	25153311	25153571	Control_peak_1169	261	-	2.96421	0.000529139	0.499971	6	other intron	Adgrb3	ENSMUST00000126096	-75605	protein_coding
ENSMUSG00000033569	chr1	25159429	25159718	Control_peak_1170	290	-	2.90344	0.000826913	0.549123	5	other intron	Adgrb3	ENSMUST00000126096	-69472	protein_coding
ENSMUSG00000033569	chr1	25210267	25210610	Control_peak_1171	344	-	3.46679	9.35104e-05	0.273848	6	other intron	Adgrb3	ENSMUST00000126096	-18607	protein_coding
ENSMUSG00000080849	chr1	25224103	25224305	Control_peak_1172	203	+	2.71001	0.00158972	0.549123	5	promoter-tss	Gm15702	ENSMUST00000119680	474	processed_pseudogene
ENSMUSG00000033569	chr1	25228669	25229237	Control_peak_1173	569	-	6.09016	2.89981e-10	2.09614e-05	12	promoter-tss	Adgrb3	ENSMUST00000126626	127	protein_coding
ENSMUSG00000033569	chr1	25242699	25243177	Control_peak_1174	479	-	4.02378	6.16765e-06	0.0611477	8	other intron	Adgrb3	ENSMUST00000146592	-583201	protein_coding
ENSMUSG00000104257	chr1	25276832	25277171	Control_peak_1175	340	-	3.27932	0.000179428	0.30771	6	promoter-tss	Gm20172	ENSMUST00000193138	-952	TEC
ENSMUSG00000033569	chr1	25306738	25306974	Control_peak_1176	237	-	2.81084	0.00113214	0.549123	5	other intron	Adgrb3	ENSMUST00000146592	-519283	protein_coding
ENSMUSG00000033569	chr1	25310627	25310975	Control_peak_1177	349	-	2.71001	0.00158972	0.549123	5	other intron	Adgrb3	ENSMUST00000146592	-515338	protein_coding
ENSMUSG00000033569	chr1	25353139	25353527	Control_peak_1178	389	-	2.97153	0.000655209	0.549123	5	other intron	Adgrb3	ENSMUST00000146592	-472806	protein_coding
ENSMUSG00000104100	chr1	25366097	25366299	Control_peak_1179	203	-	2.8331	0.00105003	0.549123	5	promoter-tss	Gm37880	ENSMUST00000192216	378	TEC
ENSMUSG00000033569	chr1	25379027	25379283	Control_peak_1180	257	-	2.61513	0.00173672	0.562436	6	other intron	Adgrb3	ENSMUST00000146592	-446984	protein_coding
ENSMUSG00000033569	chr1	25395734	25395974	Control_peak_1181	241	-	2.81084	0.00113214	0.549123	5	other intron	Adgrb3	ENSMUST00000146592	-430285	protein_coding
ENSMUSG00000033569	chr1	25444058	25444385	Control_peak_1182	328	-	3.44407	0.00010124	0.273848	6	other intron	Adgrb3	ENSMUST00000135518	-385289	protein_coding
ENSMUSG00000033569	chr1	25455239	25455441	Control_peak_1183	203	-	2.97852	0.000503907	0.482087	6	other intron	Adgrb3	ENSMUST00000135518	-374171	protein_coding
ENSMUSG00000033569	chr1	25476161	25476407	Control_peak_1184	247	-	2.68252	0.00174313	0.562436	5	other intron	Adgrb3	ENSMUST00000135518	-353227	protein_coding
ENSMUSG00000033569	chr1	25485974	25486521	Control_peak_1185	548	-	3.73589	1.06515e-05	0.0911234	9	other exon	Adgrb3	ENSMUST00000189254	-340099	protein_coding
ENSMUSG00000033569	chr1	25497485	25497687	Control_peak_1186	203	-	2.96421	0.000529139	0.499971	6	other intron	Adgrb3	ENSMUST00000135518	-331925	protein_coding
ENSMUSG00000033569	chr1	25514519	25514876	Control_peak_1187	358	-	2.61513	0.00173672	0.562436	6	other intron	Adgrb3	ENSMUST00000135518	-314813	protein_coding
ENSMUSG00000033569	chr1	25529982	25530376	Control_peak_1188	395	-	2.8331	0.00105003	0.549123	5	other intron	Adgrb3	ENSMUST00000135518	-299332	protein_coding
ENSMUSG00000033569	chr1	25546974	25547510	Control_peak_1189	537	-	3.46341	9.46237e-05	0.273848	6	other intron	Adgrb3	ENSMUST00000135518	-282269	protein_coding
ENSMUSG00000033569	chr1	25579218	25579431	Control_peak_1190	214	-	3.19442	0.000240458	0.328187	6	other intron	Adgrb3	ENSMUST00000135518	-250186	protein_coding
ENSMUSG00000103889	chr1	25608752	25609067	Control_peak_1191	316	-	2.54075	0.00279634	0.665537	5	1st exon	Gm37011	ENSMUST00000195543	-2274	TEC
ENSMUSG00000033569	chr1	25745893	25746095	Control_peak_1192	203	-	2.81084	0.00113214	0.549123	5	other intron	Adgrb3	ENSMUST00000135518	-83517	protein_coding
ENSMUSG00000033569	chr1	25749595	25750322	Control_peak_1193	728	-	3.46341	9.46237e-05	0.273848	6	other intron	Adgrb3	ENSMUST00000135518	-79552	protein_coding
ENSMUSG00000033569	chr1	25766984	25767245	Control_peak_1194	262	-	2.60329	0.00227117	0.571877	5	other intron	Adgrb3	ENSMUST00000135518	-62396	protein_coding
ENSMUSG00000103924	chr1	25776050	25776271	Control_peak_1195	222	-	2.96421	0.000529139	0.499971	6	1st exon	Gm37895	ENSMUST00000192448	-4145	TEC
ENSMUSG00000103924	chr1	25779975	25780276	Control_peak_1196	302	-	3.27932	0.000179428	0.30771	6	promoter-tss	Gm37895	ENSMUST00000192448	-180	TEC
ENSMUSG00000033569	chr1	25787961	25788330	Control_peak_1197	370	-	2.61513	0.00173672	0.562436	6	other intron	Adgrb3	ENSMUST00000135518	-41365	protein_coding
ENSMUSG00000033569	chr1	25823237	25823545	Control_peak_1198	309	-	3.27932	0.000179428	0.30771	6	other intron	Adgrb3	ENSMUST00000135518	-6120	protein_coding
ENSMUSG00000103004	chr1	25824359	25824905	Control_peak_1199	547	-	2.81084	0.00113214	0.549123	5	promoter-tss	2900002M20Rik	ENSMUST00000195754	-87	TEC
ENSMUSG00000104516	chr1	25846182	25846393	Control_peak_1200	212	+	3.29684	0.000168877	0.30771	6	intergenic	Gm9884	-	15630	-
ENSMUSG00000104516	chr1	25858658	25858866	Control_peak_1201	209	+	2.96421	0.000529139	0.499971	6	intergenic	Gm9884	-	28105	-
ENSMUSG00000104516	chr1	25865025	25865366	Control_peak_1202	342	+	3.30528	0.000164017	0.30771	6	intergenic	Gm9884	-	34538	-
ENSMUSG00000104516	chr1	25867341	25867543	Control_peak_1203	203	+	2.65558	0.00190752	0.562436	5	intergenic	Gm9884	-	36785	-
ENSMUSG00000104516	chr1	25877555	25877757	Control_peak_1204	203	+	2.97153	0.000655209	0.549123	5	intergenic	Gm9884	-	46999	-
ENSMUSG00000104516	chr1	25902386	25902588	Control_peak_1205	203	+	2.79598	0.00119039	0.549123	5	intergenic	Gm9884	-	71830	-
ENSMUSG00000104516	chr1	25903993	25904195	Control_peak_1206	203	+	2.78128	0.00125095	0.549123	5	intergenic	Gm9884	-	73437	-
ENSMUSG00000101618	chr1	25923481	25923683	Control_peak_1207	203	-	2.8331	0.00105003	0.549123	5	intergenic	Gm18443	-	-73577	-
ENSMUSG00000101618	chr1	25938341	25938555	Control_peak_1208	215	-	2.96421	0.000529139	0.499971	6	intergenic	Gm18443	-	-58711	-
ENSMUSG00000101618	chr1	25993434	25993680	Control_peak_1209	247	-	3.74779	2.50098e-05	0.130876	7	intergenic	Gm18443	-	-3602	-
ENSMUSG00000101618	chr1	26033994	26034207	Control_peak_1210	214	-	2.79598	0.00119039	0.549123	5	intergenic	Gm18443	-	36941	-
ENSMUSG00000101618	chr1	26065417	26066122	Control_peak_1211	706	-	2.73808	0.00144677	0.549123	5	intergenic	Gm18443	-	68610	-
ENSMUSG00000101618	chr1	26080870	26081130	Control_peak_1212	261	-	2.96863	0.000661759	0.549123	5	intergenic	Gm18443	-	83841	-
ENSMUSG00000101618	chr1	26092103	26092373	Control_peak_1213	271	-	2.68252	0.00174313	0.562436	5	intergenic	Gm18443	-	95079	-
ENSMUSG00000101618	chr1	26118249	26118560	Control_peak_1214	312	-	2.5779	0.00247144	0.607058	5	intergenic	Gm18443	-	121245	-
ENSMUSG00000101618	chr1	26141368	26141620	Control_peak_1215	253	-	2.61513	0.00173672	0.562436	6	intergenic	Gm18443	-	144335	-
ENSMUSG00000101618	chr1	26156687	26156938	Control_peak_1216	252	-	2.64231	0.00199398	0.562436	5	intergenic	Gm18443	-	159653	-
ENSMUSG00000101618	chr1	26166339	26166945	Control_peak_1217	607	-	3.68897	3.07503e-05	0.141181	7	intergenic	Gm18443	-	169483	-
ENSMUSG00000101618	chr1	26195795	26196024	Control_peak_1218	230	-	2.96089	0.000390544	0.398592	7	intergenic	Gm18443	-	198750	-
ENSMUSG00000101618	chr1	26202039	26202241	Control_peak_1219	203	-	2.71001	0.00158972	0.549123	5	intergenic	Gm18443	-	204981	-
ENSMUSG00000101618	chr1	26224704	26224932	Control_peak_1220	229	-	2.82832	0.000840892	0.549123	6	intergenic	Gm18443	-	227659	-
ENSMUSG00000101618	chr1	26231253	26231701	Control_peak_1221	449	-	2.5779	0.00247144	0.607058	5	intergenic	Gm18443	-	234318	-
ENSMUSG00000099458	chr1	26278252	26278454	Control_peak_1222	203	+	2.76673	0.0013138	0.549123	5	intergenic	Gm19123	-	-187883	-
ENSMUSG00000099458	chr1	26284167	26284407	Control_peak_1223	241	+	2.8331	0.00105003	0.549123	5	intergenic	Gm19123	-	-181949	-
ENSMUSG00000099458	chr1	26294144	26294497	Control_peak_1224	354	+	4.35516	1.89322e-06	0.0257674	8	intergenic	Gm19123	-	-171915	-
ENSMUSG00000099458	chr1	26318503	26318849	Control_peak_1225	347	+	3.30528	0.000164017	0.30771	6	intergenic	Gm19123	-	-147560	-
ENSMUSG00000099458	chr1	26344773	26345013	Control_peak_1226	241	+	2.88758	0.00087277	0.549123	5	intergenic	Gm19123	-	-121343	-
ENSMUSG00000099458	chr1	26375037	26375318	Control_peak_1227	282	+	3.26198	0.000190502	0.30771	6	intergenic	Gm19123	-	-91058	-
ENSMUSG00000099458	chr1	26380950	26381174	Control_peak_1228	225	+	2.79598	0.00119039	0.549123	5	intergenic	Gm19123	-	-85174	-
ENSMUSG00000099458	chr1	26384066	26384295	Control_peak_1229	230	+	2.82832	0.000840892	0.549123	6	intergenic	Gm19123	-	-82055	-
ENSMUSG00000099458	chr1	26397979	26398302	Control_peak_1230	324	+	3.50556	5.84292e-05	0.212329	7	intergenic	Gm19123	-	-68095	-
ENSMUSG00000099458	chr1	26404652	26404971	Control_peak_1231	320	+	3.55864	4.85389e-05	0.193848	7	intergenic	Gm19123	-	-61424	-
ENSMUSG00000099458	chr1	26453797	26454102	Control_peak_1232	306	+	2.64231	0.00199398	0.562436	5	intergenic	Gm19123	-	-12286	-
ENSMUSG00000099458	chr1	26482494	26482763	Control_peak_1233	270	+	2.90344	0.000826913	0.549123	5	intergenic	Gm19123	-	16392	-
ENSMUSG00000099458	chr1	26492587	26492789	Control_peak_1234	203	+	2.85639	0.000970331	0.549123	5	intergenic	Gm19123	-	26452	-
ENSMUSG00000099458	chr1	26507897	26508153	Control_peak_1235	257	+	2.73808	0.00144677	0.549123	5	intergenic	Gm19123	-	41789	-
ENSMUSG00000099458	chr1	26512502	26512779	Control_peak_1236	278	+	2.75233	0.00137908	0.549123	5	intergenic	Gm19123	-	46404	-
ENSMUSG00000088111	chr1	26519346	26519548	Control_peak_1237	203	+	2.8331	0.00105003	0.549123	5	intergenic	Gm24064	-	-47386	-
ENSMUSG00000088111	chr1	26523653	26523911	Control_peak_1238	259	+	2.85639	0.000970331	0.549123	5	intergenic	Gm24064	-	-43051	-
ENSMUSG00000088111	chr1	26582702	26582915	Control_peak_1239	214	+	2.81084	0.00113214	0.549123	5	intergenic	Gm24064	-	15975	-
ENSMUSG00000088111	chr1	26584197	26584401	Control_peak_1240	205	+	3.40604	0.000115598	0.273848	6	intergenic	Gm24064	-	17466	-
ENSMUSG00000088111	chr1	26607504	26607706	Control_peak_1241	203	+	2.91947	0.000782943	0.549123	5	intergenic	Gm24064	-	40772	-
ENSMUSG00000073722	chr1	26664670	26664872	Control_peak_1242	203	-	2.66898	0.00182394	0.562436	5	intergenic	4931408C20Rik	-	-22689	-
ENSMUSG00000073722	chr1	26673003	26673330	Control_peak_1243	328	-	2.54075	0.00279634	0.665537	5	intergenic	4931408C20Rik	-	-14293	-
ENSMUSG00000073722	chr1	26698476	26698683	Control_peak_1244	208	-	2.81084	0.00113214	0.549123	5	intergenic	4931408C20Rik	-	11119	-
ENSMUSG00000073722	chr1	26699216	26699530	Control_peak_1245	315	-	2.81084	0.00113214	0.549123	5	intergenic	4931408C20Rik	-	11913	-
ENSMUSG00000073722	chr1	26705593	26705795	Control_peak_1246	203	-	2.76673	0.0013138	0.549123	5	intergenic	4931408C20Rik	-	18234	-
ENSMUSG00000073722	chr1	26712900	26713102	Control_peak_1247	203	-	2.90344	0.000826913	0.549123	5	intergenic	4931408C20Rik	-	25541	-
ENSMUSG00000073722	chr1	26730097	26730399	Control_peak_1248	303	-	4.00347	6.62872e-06	0.0652019	8	intergenic	4931408C20Rik	-	42788	-
ENSMUSG00000073722	chr1	26740362	26740607	Control_peak_1249	246	-	2.85449	0.000769184	0.549123	6	intergenic	4931408C20Rik	-	53024	-
ENSMUSG00000073722	chr1	26768166	26768424	Control_peak_1250	259	-	3.26198	0.000190502	0.30771	6	intergenic	4931408C20Rik	-	80835	-
ENSMUSG00000073722	chr1	26794178	26794444	Control_peak_1251	267	-	2.82832	0.000840892	0.549123	6	intergenic	4931408C20Rik	-	106851	-
ENSMUSG00000073722	chr1	26798769	26798971	Control_peak_1252	203	-	2.96863	0.000661759	0.549123	5	intergenic	4931408C20Rik	-	111410	-
ENSMUSG00000095256	chr1	26835938	26836466	Control_peak_1253	529	-	2.99297	0.000479645	0.462185	6	intergenic	n-R5s209	-	-123019	-
ENSMUSG00000095256	chr1	26840786	26841029	Control_peak_1254	244	-	2.82832	0.000840892	0.549123	6	intergenic	n-R5s209	-	-118313	-
ENSMUSG00000095256	chr1	26848867	26849465	Control_peak_1255	599	-	2.60329	0.00227117	0.571877	5	intergenic	n-R5s209	-	-110055	-
ENSMUSG00000095256	chr1	26870795	26870997	Control_peak_1256	203	-	2.82832	0.000840892	0.549123	6	intergenic	n-R5s209	-	-88325	-
ENSMUSG00000095256	chr1	26895697	26896179	Control_peak_1257	483	-	2.66898	0.00182394	0.562436	5	intergenic	n-R5s209	-	-63283	-
ENSMUSG00000095256	chr1	26920158	26920425	Control_peak_1258	268	-	3.29684	0.000168877	0.30771	6	intergenic	n-R5s209	-	-38929	-
ENSMUSG00000095256	chr1	26930678	26930899	Control_peak_1259	222	-	3.21105	0.000227081	0.316062	6	intergenic	n-R5s209	-	-28432	-
ENSMUSG00000095256	chr1	26935929	26936269	Control_peak_1260	341	-	3.27932	0.000179428	0.30771	6	intergenic	n-R5s209	-	-23122	-
ENSMUSG00000095256	chr1	26938320	26938560	Control_peak_1261	241	-	2.96863	0.000661759	0.549123	5	intergenic	n-R5s209	-	-20781	-
ENSMUSG00000095256	chr1	26959536	26959764	Control_peak_1262	229	-	2.66898	0.00182394	0.562436	5	promoter-tss	n-R5s209	ENSMUST00000179494	429	rRNA
ENSMUSG00000095256	chr1	26964392	26964825	Control_peak_1263	434	-	2.97153	0.000655209	0.549123	5	intergenic	n-R5s209	-	5387	-
ENSMUSG00000095256	chr1	26974350	26974595	Control_peak_1264	246	-	2.71001	0.00158972	0.549123	5	intergenic	n-R5s209	-	15251	-
ENSMUSG00000095256	chr1	27004136	27004338	Control_peak_1265	203	-	2.76673	0.0013138	0.549123	5	intergenic	n-R5s209	-	45016	-
ENSMUSG00000095256	chr1	27012785	27013151	Control_peak_1266	367	-	2.8331	0.00105003	0.549123	5	intergenic	n-R5s209	-	53747	-
ENSMUSG00000095256	chr1	27110375	27110581	Control_peak_1267	207	-	2.76673	0.0013138	0.549123	5	intergenic	n-R5s209	-	151257	-
ENSMUSG00000095256	chr1	27146214	27146698	Control_peak_1268	485	-	3.46341	9.46237e-05	0.273848	6	intergenic	n-R5s209	-	187235	-
ENSMUSG00000100310	chr1	27157060	27157274	Control_peak_1269	215	-	3.27932	0.000179428	0.30771	6	intergenic	Gm19641	-	-179601	-
ENSMUSG00000100310	chr1	27216209	27216865	Control_peak_1270	657	-	3.11381	0.000317176	0.389781	6	intergenic	Gm19641	-	-120231	-
ENSMUSG00000100310	chr1	27228421	27228626	Control_peak_1271	206	-	3.11381	0.000317176	0.389781	6	intergenic	Gm19641	-	-108244	-
ENSMUSG00000100310	chr1	27243989	27244191	Control_peak_1272	203	-	3.3623	6.46294e-05	0.229475	8	intergenic	Gm19641	-	-92678	-
ENSMUSG00000100310	chr1	27277117	27277420	Control_peak_1273	304	-	3.77746	2.25305e-05	0.130876	7	intergenic	Gm19641	-	-59499	-
ENSMUSG00000100310	chr1	27322603	27323153	Control_peak_1274	551	-	2.78128	0.00125095	0.549123	5	intergenic	Gm19641	-	-13890	-
ENSMUSG00000100310	chr1	27332231	27332433	Control_peak_1275	203	-	2.84104	0.00102214	0.549123	5	intergenic	Gm19641	-	-4436	-
ENSMUSG00000100310	chr1	27334699	27335154	Control_peak_1276	456	-	3.77746	2.25305e-05	0.130876	7	tts	Gm19641	ENSMUST00000188432	-1841	processed_pseudogene
ENSMUSG00000100310	chr1	27354333	27354592	Control_peak_1277	260	-	3.11381	0.000317176	0.389781	6	intergenic	Gm19641	-	17694	-
ENSMUSG00000100310	chr1	27369333	27369645	Control_peak_1278	313	-	3.06737	0.000371895	0.393849	6	intergenic	Gm19641	-	32721	-
ENSMUSG00000100310	chr1	27373571	27373790	Control_peak_1279	220	-	2.54075	0.00279634	0.665537	5	intergenic	Gm19641	-	36912	-
ENSMUSG00000100310	chr1	27413002	27413204	Control_peak_1280	203	-	2.62917	0.00208339	0.562436	5	intergenic	Gm19641	-	76335	-
ENSMUSG00000100310	chr1	27448225	27448450	Control_peak_1281	226	-	2.82586	0.00107607	0.549123	5	intergenic	Gm19641	-	111569	-
ENSMUSG00000100310	chr1	27550807	27551126	Control_peak_1282	320	-	2.82586	0.00107607	0.549123	5	intergenic	Gm19641	-	214198	-
ENSMUSG00000100310	chr1	27566818	27567085	Control_peak_1283	268	-	3.02229	0.00043391	0.425104	6	intergenic	Gm19641	-	230183	-
ENSMUSG00000100310	chr1	27578617	27578983	Control_peak_1284	367	-	2.81084	0.00113214	0.549123	5	intergenic	Gm19641	-	242032	-
ENSMUSG00000100310	chr1	27600720	27601184	Control_peak_1285	465	-	2.64231	0.00199398	0.562436	5	intergenic	Gm19641	-	264184	-
ENSMUSG00000101514	chr1	27617066	27617342	Control_peak_1286	277	+	2.88758	0.00087277	0.549123	5	intergenic	Gm5524	-	-266842	-
ENSMUSG00000101514	chr1	27648831	27649140	Control_peak_1287	310	+	2.66898	0.00182394	0.562436	5	intergenic	Gm5524	-	-235060	-
ENSMUSG00000101514	chr1	27657910	27658222	Control_peak_1288	313	+	4.23458	1.76133e-06	0.0254355	9	intergenic	Gm5524	-	-225980	-
ENSMUSG00000101514	chr1	27700488	27700690	Control_peak_1289	203	+	2.8331	0.00105003	0.549123	5	intergenic	Gm5524	-	-183457	-
ENSMUSG00000101514	chr1	27715709	27716195	Control_peak_1290	487	+	2.8331	0.00105003	0.549123	5	intergenic	Gm5524	-	-168094	-
ENSMUSG00000101514	chr1	27746368	27746583	Control_peak_1291	216	+	2.61513	0.00173672	0.562436	6	intergenic	Gm5524	-	-137570	-
ENSMUSG00000101514	chr1	27750393	27750661	Control_peak_1292	269	+	3.29684	0.000168877	0.30771	6	intergenic	Gm5524	-	-133519	-
ENSMUSG00000101514	chr1	27785102	27785353	Control_peak_1293	252	+	2.8331	0.00105003	0.549123	5	intergenic	Gm5524	-	-98818	-
ENSMUSG00000101514	chr1	27788507	27788818	Control_peak_1294	312	+	2.61513	0.00173672	0.562436	6	intergenic	Gm5524	-	-95383	-
ENSMUSG00000101514	chr1	27812116	27812436	Control_peak_1295	321	+	2.75233	0.00137908	0.549123	5	intergenic	Gm5524	-	-71770	-
ENSMUSG00000101514	chr1	27828837	27829124	Control_peak_1296	288	+	2.91947	0.000782943	0.549123	5	intergenic	Gm5524	-	-55065	-
ENSMUSG00000101514	chr1	27829701	27829911	Control_peak_1297	211	+	3.30528	0.000164017	0.30771	6	intergenic	Gm5524	-	-54240	-
ENSMUSG00000101514	chr1	27836145	27836386	Control_peak_1298	242	+	2.66898	0.00182394	0.562436	5	intergenic	Gm5524	-	-47780	-
ENSMUSG00000101514	chr1	27842916	27843462	Control_peak_1299	547	+	2.54075	0.00279634	0.665537	5	intergenic	Gm5524	-	-40857	-
ENSMUSG00000101514	chr1	27846581	27846783	Control_peak_1300	203	+	2.81084	0.00113214	0.549123	5	intergenic	Gm5524	-	-37364	-
ENSMUSG00000101033	chr1	27912136	27912338	Control_peak_1301	203	-	2.54075	0.00279634	0.665537	5	intergenic	Gm18776	-	11165	-
ENSMUSG00000101033	chr1	27933996	27934198	Control_peak_1302	203	-	3.22785	0.000214309	0.30771	6	intergenic	Gm18776	-	33025	-
ENSMUSG00000101372	chr1	27971327	27971800	Control_peak_1303	474	+	3.02229	0.00043391	0.425104	6	intergenic	Gm19028	-	-18346	-
ENSMUSG00000101372	chr1	27990295	27990743	Control_peak_1304	449	+	2.64231	0.00199398	0.562436	5	promoter-tss	Gm19028	ENSMUST00000189614	609	processed_pseudogene
ENSMUSG00000101372	chr1	28018234	28018436	Control_peak_1305	203	+	2.5779	0.00247144	0.607058	5	intergenic	Gm19028	-	28425	-
ENSMUSG00000101372	chr1	28027321	28027565	Control_peak_1306	245	+	3.30528	0.000164017	0.30771	6	intergenic	Gm19028	-	37533	-
ENSMUSG00000101372	chr1	28028117	28028320	Control_peak_1307	204	+	2.8331	0.00105003	0.549123	5	intergenic	Gm19028	-	38308	-
ENSMUSG00000101372	chr1	28066182	28066384	Control_peak_1308	203	+	3.33953	0.000104273	0.273848	7	intergenic	Gm19028	-	76373	-
ENSMUSG00000101372	chr1	28071723	28071933	Control_peak_1309	211	+	2.66898	0.00182394	0.562436	5	intergenic	Gm19028	-	81918	-
ENSMUSG00000101372	chr1	28103712	28104405	Control_peak_1310	694	+	3.30528	0.000164017	0.30771	6	intergenic	Gm19028	-	114148	-
ENSMUSG00000101372	chr1	28165946	28166148	Control_peak_1311	203	+	2.61616	0.00217576	0.562436	5	intergenic	Gm19028	-	176137	-
ENSMUSG00000101372	chr1	28166383	28166616	Control_peak_1312	234	+	2.61616	0.00217576	0.562436	5	intergenic	Gm19028	-	176589	-
ENSMUSG00000101372	chr1	28180622	28180895	Control_peak_1313	274	+	2.78128	0.00125095	0.549123	5	intergenic	Gm19028	-	190848	-
ENSMUSG00000101372	chr1	28197461	28197663	Control_peak_1314	203	+	2.81084	0.00113214	0.549123	5	intergenic	Gm19028	-	207652	-
ENSMUSG00000101372	chr1	28204027	28204434	Control_peak_1315	408	+	2.98872	0.000354364	0.393849	7	intergenic	Gm19028	-	214320	-
ENSMUSG00000101372	chr1	28220719	28221061	Control_peak_1316	343	+	3.21105	0.000227081	0.316062	6	intergenic	Gm19028	-	230980	-
ENSMUSG00000101372	chr1	28243497	28243831	Control_peak_1317	335	+	2.66898	0.00182394	0.562436	5	intergenic	Gm19028	-	253754	-
ENSMUSG00000101372	chr1	28258537	28258857	Control_peak_1318	321	+	2.60329	0.00227117	0.571877	5	intergenic	Gm19028	-	268787	-
ENSMUSG00000101372	chr1	28280455	28280657	Control_peak_1319	203	+	2.76673	0.0013138	0.549123	5	intergenic	Gm19028	-	290646	-
ENSMUSG00000103241	chr1	28297676	28298108	Control_peak_1320	433	+	2.82832	0.000840892	0.549123	6	intergenic	Gm38089	-	-272026	-
ENSMUSG00000103241	chr1	28300930	28301292	Control_peak_1321	363	+	3.31455	0.000158836	0.305334	6	intergenic	Gm38089	-	-268807	-
ENSMUSG00000103241	chr1	28315889	28316228	Control_peak_1322	340	+	2.78128	0.00125095	0.549123	5	intergenic	Gm38089	-	-253859	-
ENSMUSG00000103241	chr1	28324334	28324572	Control_peak_1323	239	+	3.65077	3.51585e-05	0.154729	7	intergenic	Gm38089	-	-245465	-
ENSMUSG00000103241	chr1	28339115	28339660	Control_peak_1324	546	+	2.82832	0.000840892	0.549123	6	intergenic	Gm38089	-	-230530	-
ENSMUSG00000103241	chr1	28421170	28421538	Control_peak_1325	369	+	2.6962	0.00166506	0.549123	5	intergenic	Gm38089	-	-148564	-
ENSMUSG00000103241	chr1	28445679	28445986	Control_peak_1326	308	+	2.51657	0.00303005	0.67086	5	intergenic	Gm38089	-	-124085	-
ENSMUSG00000103241	chr1	28479729	28479931	Control_peak_1327	203	+	2.71001	0.00158972	0.549123	5	intergenic	Gm38089	-	-90088	-
ENSMUSG00000103241	chr1	28498006	28498329	Control_peak_1328	324	+	3.11381	0.000317176	0.389781	6	intergenic	Gm38089	-	-71750	-
ENSMUSG00000103241	chr1	28537175	28537410	Control_peak_1329	236	+	2.79598	0.00119039	0.549123	5	intergenic	Gm38089	-	-32625	-
ENSMUSG00000103241	chr1	28543531	28543733	Control_peak_1330	203	+	2.61513	0.00173672	0.562436	6	intergenic	Gm38089	-	-26286	-
ENSMUSG00000103241	chr1	28549340	28549565	Control_peak_1331	226	+	2.82832	0.000840892	0.549123	6	intergenic	Gm38089	-	-20465	-
ENSMUSG00000103241	chr1	28560195	28560397	Control_peak_1332	203	+	2.61513	0.00173672	0.562436	6	intergenic	Gm38089	-	-9622	-
ENSMUSG00000086240	chr1	28602953	28603302	Control_peak_1333	350	-	3.14556	0.000284433	0.359784	6	intergenic	Gm7846	-	22355	-
ENSMUSG00000086240	chr1	28665340	28665542	Control_peak_1334	203	-	3.38766	8.81637e-05	0.273735	7	intergenic	Gm7846	-	84669	-
ENSMUSG00000048411	chr1	28692658	28692908	Control_peak_1335	251	-	3.31455	0.000158836	0.305334	6	intergenic	Gm597	-	-87469	-
ENSMUSG00000048411	chr1	28705731	28705986	Control_peak_1336	256	-	3.55864	4.85389e-05	0.193848	7	intergenic	Gm597	-	-74393	-
ENSMUSG00000048411	chr1	28744015	28744286	Control_peak_1337	272	-	2.5779	0.00247144	0.607058	5	intergenic	Gm597	-	-36101	-
ENSMUSG00000048411	chr1	28759752	28760081	Control_peak_1338	330	-	2.96421	0.000529139	0.499971	6	intergenic	Gm597	-	-20335	-
ENSMUSG00000048411	chr1	28767109	28767476	Control_peak_1339	368	-	2.99297	0.000479645	0.462185	6	intergenic	Gm597	-	-12959	-
ENSMUSG00000048411	chr1	28788650	28788873	Control_peak_1340	224	-	2.85639	0.000970331	0.549123	5	intergenic	Gm597	-	8509	-
ENSMUSG00000081557	chr1	28827541	28828138	Control_peak_1341	598	-	2.73808	0.00144677	0.549123	5	intergenic	Gm5697	-	25118	-
ENSMUSG00000081557	chr1	28839324	28839526	Control_peak_1342	203	-	2.54075	0.00279634	0.665537	5	intergenic	Gm5697	-	36704	-
ENSMUSG00000081557	chr1	28861104	28861513	Control_peak_1343	410	-	3.63196	3.75535e-05	0.161795	7	intergenic	Gm5697	-	58587	-
ENSMUSG00000081557	chr1	28862094	28862320	Control_peak_1344	227	-	2.62917	0.00208339	0.562436	5	intergenic	Gm5697	-	59486	-
ENSMUSG00000058590	chr1	28929561	28929952	Control_peak_1345	392	+	2.8719	0.000920556	0.549123	5	intergenic	Gm6462	-	-8279	-
ENSMUSG00000058590	chr1	28989944	28990269	Control_peak_1346	326	+	2.54075	0.00279634	0.665537	5	intergenic	Gm6462	-	52070	-
ENSMUSG00000058590	chr1	29005619	29006037	Control_peak_1347	419	+	3.09817	0.000334649	0.389781	6	intergenic	Gm6462	-	67792	-
ENSMUSG00000058590	chr1	29018891	29019093	Control_peak_1348	203	+	2.8331	0.00105003	0.549123	5	intergenic	Gm6462	-	80956	-
ENSMUSG00000058590	chr1	29034769	29034971	Control_peak_1349	203	+	2.61513	0.00173672	0.562436	6	intergenic	Gm6462	-	96834	-
ENSMUSG00000101235	chr1	29079920	29080178	Control_peak_1350	259	+	2.78128	0.00125095	0.549123	5	intergenic	Gm18033	-	-139651	-
ENSMUSG00000101235	chr1	29080720	29080938	Control_peak_1351	219	+	2.66898	0.00182394	0.562436	5	intergenic	Gm18033	-	-138871	-
ENSMUSG00000101235	chr1	29086366	29086784	Control_peak_1352	419	+	2.65558	0.00190752	0.562436	5	intergenic	Gm18033	-	-133125	-
ENSMUSG00000101235	chr1	29122536	29122758	Control_peak_1353	223	+	3.30528	0.000164017	0.30771	6	intergenic	Gm18033	-	-97053	-
ENSMUSG00000101235	chr1	29142412	29142614	Control_peak_1354	203	+	2.96863	0.000661759	0.549123	5	intergenic	Gm18033	-	-77187	-
ENSMUSG00000101235	chr1	29145383	29145592	Control_peak_1355	210	+	3.46679	9.35104e-05	0.273848	6	intergenic	Gm18033	-	-74212	-
ENSMUSG00000101235	chr1	29152085	29152330	Control_peak_1356	246	+	2.72397	0.00151695	0.549123	5	intergenic	Gm18033	-	-67492	-
ENSMUSG00000101235	chr1	29157433	29158015	Control_peak_1357	583	+	2.61616	0.00217576	0.562436	5	intergenic	Gm18033	-	-61976	-
ENSMUSG00000101235	chr1	29233346	29233584	Control_peak_1358	239	+	2.90344	0.000826913	0.549123	5	intergenic	Gm18033	-	13765	-
ENSMUSG00000101235	chr1	29242250	29242633	Control_peak_1359	384	+	2.8331	0.00105003	0.549123	5	intergenic	Gm18033	-	22741	-
ENSMUSG00000064433	chr1	29256838	29257275	Control_peak_1360	438	-	2.96089	0.000390544	0.398592	7	intergenic	Gm25586	-	-24018	-
ENSMUSG00000064433	chr1	29270542	29271147	Control_peak_1361	606	-	3.52308	5.49617e-05	0.203423	7	intergenic	Gm25586	-	-10230	-
ENSMUSG00000064433	chr1	29283575	29283875	Control_peak_1362	301	-	2.66898	0.00182394	0.562436	5	intergenic	Gm25586	-	2650	-
ENSMUSG00000080391	chr1	29339827	29340276	Control_peak_1363	450	-	3.02229	0.00043391	0.425104	6	intergenic	Gm23785	-	-21318	-
ENSMUSG00000080391	chr1	29376446	29376648	Control_peak_1364	203	-	2.97153	0.000655209	0.549123	5	intergenic	Gm23785	-	15177	-
ENSMUSG00000099257	chr1	29408008	29408210	Control_peak_1365	203	+	2.8331	0.00105003	0.549123	5	intergenic	Mir6342	-	-13379	-
ENSMUSG00000099257	chr1	29429825	29430061	Control_peak_1366	237	+	2.54075	0.00279634	0.665537	5	intergenic	Mir6342	-	8455	-
ENSMUSG00000099257	chr1	29434351	29434663	Control_peak_1367	313	+	2.66898	0.00182394	0.562436	5	intergenic	Mir6342	-	13019	-
ENSMUSG00000099492	chr1	29480482	29480778	Control_peak_1368	297	-	3.30528	0.000164017	0.30771	6	intergenic	Gm5525	-	-5285	-
ENSMUSG00000099492	chr1	29508979	29509184	Control_peak_1369	206	-	2.70434	0.00128218	0.549123	6	intergenic	Gm5525	-	23166	-
ENSMUSG00000099492	chr1	29513369	29513571	Control_peak_1370	203	-	2.60329	0.00227117	0.571877	5	intergenic	Gm5525	-	27555	-
ENSMUSG00000099492	chr1	29517233	29517444	Control_peak_1371	212	-	3.27932	0.000179428	0.30771	6	intergenic	Gm5525	-	31423	-
ENSMUSG00000099492	chr1	29533729	29533942	Control_peak_1372	214	-	2.61513	0.00173672	0.562436	6	intergenic	Gm5525	-	47920	-
ENSMUSG00000099492	chr1	29603797	29604017	Control_peak_1373	221	-	2.97153	0.000655209	0.549123	5	intergenic	Gm5525	-	117992	-
ENSMUSG00000099492	chr1	29612129	29612331	Control_peak_1374	203	-	2.81084	0.00113214	0.549123	5	intergenic	Gm5525	-	126315	-
ENSMUSG00000099492	chr1	29666752	29667213	Control_peak_1375	462	-	3.22785	0.000214309	0.30771	6	intergenic	Gm5525	-	181067	-
ENSMUSG00000099492	chr1	29696248	29696484	Control_peak_1376	237	-	2.97153	0.000655209	0.549123	5	intergenic	Gm5525	-	210451	-
ENSMUSG00000101726	chr1	29721197	29721603	Control_peak_1377	407	+	3.24482	0.000202125	0.30771	6	intergenic	Gm7858	-	-208694	-
ENSMUSG00000101726	chr1	29736637	29736839	Control_peak_1378	203	+	2.8331	0.00105003	0.549123	5	intergenic	Gm7858	-	-193356	-
ENSMUSG00000101726	chr1	29755450	29756117	Control_peak_1379	668	+	3.63196	3.75535e-05	0.161795	7	intergenic	Gm7858	-	-174310	-
ENSMUSG00000101726	chr1	29784604	29784880	Control_peak_1380	277	+	2.71001	0.00158972	0.549123	5	intergenic	Gm7858	-	-145352	-
ENSMUSG00000101726	chr1	29807595	29807913	Control_peak_1381	319	+	2.81084	0.00113214	0.549123	5	intergenic	Gm7858	-	-122340	-
ENSMUSG00000101726	chr1	29813963	29814273	Control_peak_1382	311	+	2.97852	0.000503907	0.482087	6	intergenic	Gm7858	-	-115976	-
ENSMUSG00000101726	chr1	29818892	29819094	Control_peak_1383	203	+	2.5779	0.00247144	0.607058	5	intergenic	Gm7858	-	-111101	-
ENSMUSG00000101726	chr1	29829666	29829868	Control_peak_1384	203	+	3.08269	0.000352882	0.393849	6	intergenic	Gm7858	-	-100327	-
ENSMUSG00000101726	chr1	29832339	29832917	Control_peak_1385	579	+	3.3623	6.46294e-05	0.229475	8	intergenic	Gm7858	-	-97466	-
ENSMUSG00000101726	chr1	29885720	29886064	Control_peak_1386	345	+	4.06502	5.32721e-06	0.0545708	8	intergenic	Gm7858	-	-44202	-
ENSMUSG00000101726	chr1	29917204	29917465	Control_peak_1387	262	+	2.78128	0.00125095	0.549123	5	intergenic	Gm7858	-	-12759	-
ENSMUSG00000096829	chr1	30003184	30003509	Control_peak_1388	326	+	4.08596	4.94516e-06	0.0511976	8	intergenic	Gm23771	-	17412	-
ENSMUSG00000096829	chr1	30010426	30010666	Control_peak_1389	241	+	3.26198	0.000190502	0.30771	6	intergenic	Gm23771	-	24612	-
ENSMUSG00000096829	chr1	30034368	30034922	Control_peak_1390	555	+	2.81084	0.00113214	0.549123	5	intergenic	Gm23771	-	48711	-
ENSMUSG00000096829	chr1	30095535	30095737	Control_peak_1391	203	+	2.75233	0.00137908	0.549123	5	intergenic	Gm23771	-	109702	-
ENSMUSG00000096829	chr1	30111865	30112067	Control_peak_1392	203	+	2.54075	0.00279634	0.665537	5	intergenic	Gm23771	-	126032	-
ENSMUSG00000096829	chr1	30122682	30122939	Control_peak_1393	258	+	2.81084	0.00113214	0.549123	5	intergenic	Gm23771	-	136876	-
ENSMUSG00000096829	chr1	30136535	30136897	Control_peak_1394	363	+	3.31455	0.000158836	0.305334	6	intergenic	Gm23771	-	150782	-
ENSMUSG00000096829	chr1	30147200	30147515	Control_peak_1395	316	+	2.82832	0.000840892	0.549123	6	intergenic	Gm23771	-	161423	-
ENSMUSG00000098883	chr1	30181450	30181787	Control_peak_1396	338	-	2.84104	0.00102214	0.549123	5	intergenic	Gm27430	-	-151778	-
ENSMUSG00000098883	chr1	30224680	30225292	Control_peak_1397	613	-	2.8331	0.00105003	0.549123	5	intergenic	Gm27430	-	-108411	-
ENSMUSG00000098883	chr1	30231158	30231368	Control_peak_1398	211	-	2.84104	0.00102214	0.549123	5	intergenic	Gm27430	-	-102134	-
ENSMUSG00000098883	chr1	30252207	30252755	Control_peak_1399	549	-	3.38766	8.81637e-05	0.273735	7	intergenic	Gm27430	-	-80916	-
ENSMUSG00000098883	chr1	30254247	30254583	Control_peak_1400	337	-	3.05219	0.000391724	0.398592	6	intergenic	Gm27430	-	-78982	-
ENSMUSG00000098883	chr1	30288916	30289208	Control_peak_1401	293	-	3.38734	0.000123373	0.273848	6	intergenic	Gm27430	-	-44335	-
ENSMUSG00000098883	chr1	30319346	30319814	Control_peak_1402	469	-	2.97153	0.000655209	0.549123	5	intergenic	Gm27430	-	-13817	-
ENSMUSG00000098883	chr1	30322289	30322495	Control_peak_1403	207	-	2.70434	0.00128218	0.549123	6	intergenic	Gm27430	-	-11005	-
ENSMUSG00000098883	chr1	30360138	30360340	Control_peak_1404	203	-	2.91947	0.000782943	0.549123	5	intergenic	Gm27430	-	26842	-
ENSMUSG00000098883	chr1	30362003	30362205	Control_peak_1405	203	-	3.30528	0.000164017	0.30771	6	intergenic	Gm27430	-	28707	-
ENSMUSG00000098883	chr1	30362729	30362959	Control_peak_1406	231	-	2.97153	0.000655209	0.549123	5	intergenic	Gm27430	-	29447	-
ENSMUSG00000098883	chr1	30366232	30366441	Control_peak_1407	210	-	2.97153	0.000655209	0.549123	5	intergenic	Gm27430	-	32939	-
ENSMUSG00000098883	chr1	30382408	30383542	Control_peak_1408	1135	-	2.98872	0.000354364	0.393849	7	intergenic	Gm27430	-	49578	-
ENSMUSG00000098883	chr1	30449472	30449780	Control_peak_1409	309	-	2.66898	0.00182394	0.562436	5	intergenic	Gm27430	-	116229	-
ENSMUSG00000098883	chr1	30459831	30460045	Control_peak_1410	215	-	2.79598	0.00119039	0.549123	5	intergenic	Gm27430	-	126541	-
ENSMUSG00000098883	chr1	30474714	30475021	Control_peak_1411	308	-	2.82586	0.00107607	0.549123	5	intergenic	Gm27430	-	141470	-
ENSMUSG00000098883	chr1	30523107	30523393	Control_peak_1412	287	-	3.11381	0.000317176	0.389781	6	intergenic	Gm27430	-	189853	-
ENSMUSG00000098883	chr1	30525196	30525412	Control_peak_1413	217	-	2.72397	0.00151695	0.549123	5	intergenic	Gm27430	-	191907	-
ENSMUSG00000053185	chr1	30540470	30540756	Control_peak_1414	287	-	2.76494	0.00104333	0.549123	6	intergenic	Gm9898	-	-179349	-
ENSMUSG00000053185	chr1	30545680	30545893	Control_peak_1415	214	-	2.65558	0.00190752	0.562436	5	intergenic	Gm9898	-	-174175	-
ENSMUSG00000053185	chr1	30547189	30547391	Control_peak_1416	203	-	2.72397	0.00151695	0.549123	5	intergenic	Gm9898	-	-172672	-
ENSMUSG00000053185	chr1	30552712	30552914	Control_peak_1417	203	-	3.30528	0.000164017	0.30771	6	intergenic	Gm9898	-	-167149	-
ENSMUSG00000053185	chr1	30554744	30555024	Control_peak_1418	281	-	2.61513	0.00173672	0.562436	6	intergenic	Gm9898	-	-165078	-
ENSMUSG00000053185	chr1	30581775	30582072	Control_peak_1419	298	-	2.73808	0.00144677	0.549123	5	intergenic	Gm9898	-	-138038	-
ENSMUSG00000053185	chr1	30588321	30589123	Control_peak_1420	803	-	2.66898	0.00182394	0.562436	5	intergenic	Gm9898	-	-131240	-
ENSMUSG00000053185	chr1	30637314	30637699	Control_peak_1421	386	-	2.70434	0.00128218	0.549123	6	intergenic	Gm9898	-	-82455	-
ENSMUSG00000053185	chr1	30672687	30672889	Control_peak_1422	203	-	2.84157	0.000593035	0.510912	7	intergenic	Gm9898	-	-47174	-
ENSMUSG00000053185	chr1	30677879	30678324	Control_peak_1423	446	-	2.81084	0.00113214	0.549123	5	intergenic	Gm9898	-	-41860	-
ENSMUSG00000101180	chr1	30792567	30792893	Control_peak_1424	327	-	3.85011	1.74385e-05	0.109273	7	tts	Gm2914	ENSMUST00000186120	-2145	processed_pseudogene
ENSMUSG00000048874	chr1	30822406	30822608	Control_peak_1425	203	-	2.64231	0.00199398	0.562436	5	1st exon	Phf3	ENSMUST00000188847	-1336	protein_coding
ENSMUSG00000048874	chr1	30840463	30840665	Control_peak_1426	203	-	2.61513	0.00173672	0.562436	6	other intron	Phf3	ENSMUST00000191064	-33240	protein_coding
ENSMUSG00000104315	chr1	30869163	30869502	Control_peak_1427	340	-	3.11381	0.000317176	0.389781	6	promoter-tss	Gm37906	ENSMUST00000192050	794	TEC
ENSMUSG00000048874	chr1	30873194	30873423	Control_peak_1428	230	-	4.05906	3.31192e-06	0.0393287	9	promoter-tss	Phf3	ENSMUST00000186733	-272	protein_coding
ENSMUSG00000026064	chr1	30916967	30917317	Control_peak_1429	351	-	2.96863	0.000661759	0.549123	5	intergenic	Ptp4a1	-	-32628	-
ENSMUSG00000026064	chr1	30934693	30935060	Control_peak_1430	368	-	2.76673	0.0013138	0.549123	5	intergenic	Ptp4a1	-	-14893	-
ENSMUSG00000026064	chr1	30944320	30944533	Control_peak_1431	214	-	3.29684	0.000168877	0.30771	6	promoter-tss	Ptp4a1	ENSMUST00000130934	122	protein_coding
ENSMUSG00000026064	chr1	30947414	30947621	Control_peak_1432	208	-	2.82832	0.000840892	0.549123	6	promoter-tss	Ptp4a1	ENSMUST00000153681	1091	protein_coding
ENSMUSG00000026064	chr1	30948325	30948534	Control_peak_1433	210	-	2.96089	0.000390544	0.398592	7	promoter-tss	Ptp4a1	ENSMUST00000124445	-879	protein_coding
ENSMUSG00000026064	chr1	30951343	30952065	Control_peak_1434	723	-	2.61616	0.00217576	0.562436	5	promoter-tss	Ptp4a1	ENSMUST00000027232	1934	protein_coding
ENSMUSG00000086726	chr1	30989691	30989893	Control_peak_1435	203	-	2.97153	0.000655209	0.549123	5	intergenic	Gm9458	-	2840	-
ENSMUSG00000087346	chr1	31001459	31001661	Control_peak_1436	203	-	2.66898	0.00182394	0.562436	5	intergenic	Gm5699	-	2654	-
ENSMUSG00000100371	chr1	31031419	31032023	Control_peak_1437	605	-	3.46341	9.46237e-05	0.273848	6	other intron	Gm29669	ENSMUST00000188605	-64733	lincRNA
ENSMUSG00000100237	chr1	31040270	31040472	Control_peak_1438	203	+	2.8331	0.00105003	0.549123	5	promoter-tss	Gm28644	ENSMUST00000191364	-1548	lincRNA
ENSMUSG00000100371	chr1	31057377	31057612	Control_peak_1439	236	-	3.40604	0.000115598	0.273848	6	other intron	Gm29669	ENSMUST00000188605	-38959	lincRNA
ENSMUSG00000100371	chr1	31086973	31087575	Control_peak_1440	603	-	3.27932	0.000179428	0.30771	6	other intron	Gm29669	ENSMUST00000188605	-9180	lincRNA
ENSMUSG00000100371	chr1	31090979	31091181	Control_peak_1441	203	-	2.96863	0.000661759	0.549123	5	other intron	Gm29669	ENSMUST00000188605	-5374	lincRNA
ENSMUSG00000098529	chr1	31110144	31110346	Control_peak_1442	203	-	2.81084	0.00113214	0.549123	5	intergenic	Gm27362	-	-12617	-
ENSMUSG00000086727	chr1	31166115	31166356	Control_peak_1443	242	-	2.72397	0.00151695	0.549123	5	other intron	4931428L18Rik	ENSMUST00000187892	-56361	protein_coding
ENSMUSG00000050217	chr1	31179878	31180194	Control_peak_1444	317	+	2.61513	0.00173672	0.562436	6	1st intron	Lgsn	ENSMUST00000062560	3635	protein_coding
ENSMUSG00000050217	chr1	31188126	31188369	Control_peak_1445	244	+	2.81084	0.00113214	0.549123	5	promoter-tss	Lgsn	ENSMUST00000161773	-1222	protein_coding
ENSMUSG00000050217	chr1	31190542	31190761	Control_peak_1446	220	+	3.30528	0.000164017	0.30771	6	other intron	Lgsn	ENSMUST00000062560	14250	protein_coding
ENSMUSG00000050217	chr1	31199901	31200108	Control_peak_1447	208	+	2.73808	0.00144677	0.549123	5	other intron	Lgsn	ENSMUST00000062560	23603	protein_coding
ENSMUSG00000026063	chr1	31229233	31229631	Control_peak_1448	399	+	2.8331	0.00105003	0.549123	5	intergenic	Pih1d3	-	6594	-
ENSMUSG00000026063	chr1	31230776	31231080	Control_peak_1449	305	+	2.98872	0.000354364	0.393849	7	intergenic	Pih1d3	-	8090	-
ENSMUSG00000100205	chr1	31264237	31264439	Control_peak_1450	203	+	2.91947	0.000782943	0.549123	5	intergenic	Gm4850	-	-2988	-
ENSMUSG00000100205	chr1	31270032	31270265	Control_peak_1451	234	+	2.73808	0.00144677	0.549123	5	intergenic	Gm4850	-	2822	-
ENSMUSG00000100592	chr1	31275715	31275917	Control_peak_1452	203	+	2.76673	0.0013138	0.549123	5	promoter-tss	Gm28645	ENSMUST00000185859	924	processed_pseudogene
ENSMUSG00000094215	chr1	31288656	31289256	Control_peak_1453	601	+	2.61513	0.00173672	0.562436	6	tts	Gm6489	ENSMUST00000178167	2011	processed_pseudogene
ENSMUSG00000094215	chr1	31290641	31290926	Control_peak_1454	286	+	3.27932	0.000179428	0.30771	6	intergenic	Gm6489	-	3838	-
ENSMUSG00000094215	chr1	31298899	31299281	Control_peak_1455	383	+	3.46679	9.35104e-05	0.273848	6	intergenic	Gm6489	-	12145	-
ENSMUSG00000094215	chr1	31331636	31331909	Control_peak_1456	274	+	2.61513	0.00173672	0.562436	6	intergenic	Gm6489	-	44827	-
ENSMUSG00000094215	chr1	31359134	31359446	Control_peak_1457	313	+	2.97153	0.000655209	0.549123	5	intergenic	Gm6489	-	72345	-
ENSMUSG00000094215	chr1	31377867	31378194	Control_peak_1458	328	+	3.30528	0.000164017	0.30771	6	intergenic	Gm6489	-	91085	-
ENSMUSG00000094215	chr1	31383791	31383993	Control_peak_1459	203	+	2.97153	0.000655209	0.549123	5	intergenic	Gm6489	-	96947	-
ENSMUSG00000094215	chr1	31391307	31391836	Control_peak_1460	530	+	2.81084	0.00113214	0.549123	5	intergenic	Gm6489	-	104626	-
ENSMUSG00000094215	chr1	31403519	31403763	Control_peak_1461	245	+	3.27932	0.000179428	0.30771	6	intergenic	Gm6489	-	116696	-
ENSMUSG00000094215	chr1	31409386	31409715	Control_peak_1462	330	+	2.61513	0.00173672	0.562436	6	intergenic	Gm6489	-	122605	-
ENSMUSG00000094215	chr1	31414692	31414969	Control_peak_1463	278	+	2.8331	0.00105003	0.549123	5	intergenic	Gm6489	-	127885	-
ENSMUSG00000094215	chr1	31420310	31420525	Control_peak_1464	216	+	2.8719	0.000920556	0.549123	5	intergenic	Gm6489	-	133472	-
ENSMUSG00000101093	chr1	31456236	31456555	Control_peak_1465	320	+	3.26198	0.000190502	0.30771	6	intergenic	Gm10307	-	-103144	-
ENSMUSG00000101093	chr1	31472570	31472772	Control_peak_1466	203	+	2.8331	0.00105003	0.549123	5	intergenic	Gm10307	-	-86869	-
ENSMUSG00000101093	chr1	31496992	31497194	Control_peak_1467	203	+	2.8331	0.00105003	0.549123	5	intergenic	Gm10307	-	-62447	-
ENSMUSG00000101093	chr1	31505219	31505421	Control_peak_1468	203	+	2.66898	0.00182394	0.562436	5	intergenic	Gm10307	-	-54220	-
ENSMUSG00000101093	chr1	31509947	31510149	Control_peak_1469	203	+	2.81084	0.00113214	0.549123	5	intergenic	Gm10307	-	-49492	-
ENSMUSG00000101093	chr1	31572786	31572988	Control_peak_1470	203	+	2.93567	0.000740781	0.549123	5	intergenic	Gm10307	-	13347	-
ENSMUSG00000101093	chr1	31578796	31579361	Control_peak_1471	566	+	2.61513	0.00173672	0.562436	6	intergenic	Gm10307	-	19538	-
ENSMUSG00000070960	chr1	31626898	31627176	Control_peak_1472	279	+	3.66977	3.28927e-05	0.148629	7	intergenic	Gm19680	-	11888	-
ENSMUSG00000088620	chr1	31636651	31636869	Control_peak_1473	219	-	3.16168	0.00026911	0.347952	6	intergenic	Gm23032	-	-19978	-
ENSMUSG00000088620	chr1	31668457	31668840	Control_peak_1474	384	-	3.91423	1.38995e-05	0.0927385	7	intergenic	Gm23032	-	11910	-
ENSMUSG00000088620	chr1	31680756	31681043	Control_peak_1475	288	-	2.82586	0.00107607	0.549123	5	intergenic	Gm23032	-	24161	-
ENSMUSG00000088620	chr1	31686681	31686883	Control_peak_1476	203	-	2.71001	0.00158972	0.549123	5	intergenic	Gm23032	-	30044	-
ENSMUSG00000088620	chr1	31693600	31693860	Control_peak_1477	261	-	3.27932	0.000179428	0.30771	6	intergenic	Gm23032	-	36992	-
ENSMUSG00000082159	chr1	31765245	31765455	Control_peak_1478	211	+	2.8719	0.000920556	0.549123	5	intergenic	Gm7910	-	29293	-
ENSMUSG00000082159	chr1	31767579	31767781	Control_peak_1479	203	+	2.68252	0.00174313	0.562436	5	intergenic	Gm7910	-	31623	-
ENSMUSG00000082159	chr1	31800271	31800563	Control_peak_1480	293	+	2.72397	0.00151695	0.549123	5	intergenic	Gm7910	-	64360	-
ENSMUSG00000082159	chr1	31802755	31803154	Control_peak_1481	400	+	4.40385	9.58628e-07	0.0168349	9	intergenic	Gm7910	-	66897	-
ENSMUSG00000082159	chr1	31830959	31831375	Control_peak_1482	417	+	2.66898	0.00182394	0.562436	5	intergenic	Gm7910	-	95110	-
ENSMUSG00000082159	chr1	31871246	31871587	Control_peak_1483	342	+	3.17797	0.00025446	0.334707	6	intergenic	Gm7910	-	135359	-
ENSMUSG00000082159	chr1	31876267	31876592	Control_peak_1484	326	+	3.22785	0.000214309	0.30771	6	intergenic	Gm7910	-	140372	-
ENSMUSG00000082159	chr1	31940458	31940996	Control_peak_1485	539	+	2.8719	0.000920556	0.549123	5	intergenic	Gm7910	-	204670	-
ENSMUSG00000082159	chr1	31941185	31941414	Control_peak_1486	230	+	3.30528	0.000164017	0.30771	6	intergenic	Gm7910	-	205242	-
ENSMUSG00000026058	chr1	31956773	31957344	Control_peak_1487	572	+	2.8331	0.00105003	0.549123	5	intergenic	Khdrbs2	-	-215655	-
ENSMUSG00000026058	chr1	32000498	32000754	Control_peak_1488	257	+	3.55864	4.85389e-05	0.193848	7	intergenic	Khdrbs2	-	-172088	-
ENSMUSG00000026058	chr1	32037361	32037827	Control_peak_1489	467	+	2.78151	0.00052586	0.499971	8	intergenic	Khdrbs2	-	-135120	-
ENSMUSG00000026058	chr1	32050712	32051002	Control_peak_1490	291	+	2.82832	0.000840892	0.549123	6	intergenic	Khdrbs2	-	-121857	-
ENSMUSG00000026058	chr1	32056371	32056573	Control_peak_1491	203	+	2.79598	0.00119039	0.549123	5	intergenic	Khdrbs2	-	-116242	-
ENSMUSG00000026058	chr1	32084762	32085104	Control_peak_1492	343	+	2.6962	0.00166506	0.549123	5	intergenic	Khdrbs2	-	-87781	-
ENSMUSG00000026058	chr1	32133454	32133760	Control_peak_1493	307	+	2.85639	0.000970331	0.549123	5	intergenic	Khdrbs2	-	-39107	-
ENSMUSG00000026058	chr1	32161731	32161933	Control_peak_1494	203	+	2.96863	0.000661759	0.549123	5	intergenic	Khdrbs2	-	-10882	-
ENSMUSG00000026058	chr1	32165317	32165593	Control_peak_1495	277	+	2.97153	0.000655209	0.549123	5	intergenic	Khdrbs2	-	-7259	-
ENSMUSG00000026058	chr1	32175992	32176208	Control_peak_1496	217	+	2.79598	0.00119039	0.549123	5	1st intron	Khdrbs2	ENSMUST00000189878	3371	protein_coding
ENSMUSG00000026058	chr1	32195608	32195823	Control_peak_1497	216	+	2.59078	0.00188664	0.562436	6	1st intron	Khdrbs2	ENSMUST00000189878	22986	protein_coding
ENSMUSG00000026058	chr1	32199679	32199952	Control_peak_1498	274	+	2.66898	0.00182394	0.562436	5	1st intron	Khdrbs2	ENSMUST00000189878	27086	protein_coding
ENSMUSG00000026058	chr1	32217194	32217396	Control_peak_1499	203	+	2.8331	0.00105003	0.549123	5	1st intron	Khdrbs2	ENSMUST00000189878	44566	protein_coding
ENSMUSG00000026058	chr1	32252683	32253050	Control_peak_1500	368	+	3.73589	1.06515e-05	0.0911234	9	other intron	Khdrbs2	ENSMUST00000185666	79979	protein_coding
ENSMUSG00000026058	chr1	32276135	32276368	Control_peak_1501	234	+	2.96421	0.000529139	0.499971	6	other intron	Khdrbs2	ENSMUST00000185666	103364	protein_coding
ENSMUSG00000026058	chr1	32289981	32290360	Control_peak_1502	380	+	2.78128	0.00125095	0.549123	5	other intron	Khdrbs2	ENSMUST00000185666	117283	protein_coding
ENSMUSG00000026058	chr1	32308302	32308541	Control_peak_1503	240	+	2.72397	0.00151695	0.549123	5	other intron	Khdrbs2	ENSMUST00000185666	135534	protein_coding
ENSMUSG00000026058	chr1	32378882	32379092	Control_peak_1504	211	+	3.27932	0.000179428	0.30771	6	other intron	Khdrbs2	ENSMUST00000027226	206273	protein_coding
ENSMUSG00000026058	chr1	32386791	32386993	Control_peak_1505	203	+	2.97153	0.000655209	0.549123	5	other intron	Khdrbs2	ENSMUST00000027226	214178	protein_coding
ENSMUSG00000026058	chr1	32387853	32388084	Control_peak_1506	232	+	2.8331	0.00105003	0.549123	5	other intron	Khdrbs2	ENSMUST00000027226	215254	protein_coding
ENSMUSG00000026058	chr1	32419012	32419403	Control_peak_1507	392	+	3.24482	0.000202125	0.30771	6	other intron	Khdrbs2	ENSMUST00000027226	246493	protein_coding
ENSMUSG00000026058	chr1	32421009	32421273	Control_peak_1508	265	+	2.75233	0.00137908	0.549123	5	other intron	Khdrbs2	ENSMUST00000027226	248427	protein_coding
ENSMUSG00000026058	chr1	32433738	32434009	Control_peak_1509	272	+	2.88758	0.00087277	0.549123	5	other intron	Khdrbs2	ENSMUST00000027226	261159	protein_coding
ENSMUSG00000026058	chr1	32463513	32463893	Control_peak_1510	381	+	3.89262	1.50048e-05	0.0970666	7	other intron	Khdrbs2	ENSMUST00000027226	290989	protein_coding
ENSMUSG00000026058	chr1	32468594	32468838	Control_peak_1511	245	+	3.29684	0.000168877	0.30771	6	other intron	Khdrbs2	ENSMUST00000027226	296002	protein_coding
ENSMUSG00000026058	chr1	32481581	32482068	Control_peak_1512	488	+	2.97153	0.000655209	0.549123	5	other intron	Khdrbs2	ENSMUST00000027226	309110	protein_coding
ENSMUSG00000104313	chr1	32497574	32497776	Control_peak_1513	203	+	2.71001	0.00158972	0.549123	5	1st exon	Gm37911	ENSMUST00000193099	1231	TEC
ENSMUSG00000026058	chr1	32532458	32532785	Control_peak_1514	328	+	2.85639	0.000970331	0.549123	5	other intron	Khdrbs2	ENSMUST00000027226	359907	protein_coding
ENSMUSG00000091318	chr1	32543461	32544172	Control_peak_1515	712	-	3.30528	0.000164017	0.30771	6	1st exon	Gm5415	ENSMUST00000171322	-3477	protein_coding
ENSMUSG00000026058	chr1	32576032	32576234	Control_peak_1516	203	+	2.5286	0.00291145	0.665537	5	other intron	Khdrbs2	ENSMUST00000027226	403419	protein_coding
ENSMUSG00000026058	chr1	32599765	32599967	Control_peak_1517	203	+	2.79598	0.00119039	0.549123	5	other intron	Khdrbs2	ENSMUST00000027226	427152	protein_coding
ENSMUSG00000026058	chr1	32612851	32613073	Control_peak_1518	223	+	2.79598	0.00119039	0.549123	5	other intron	Khdrbs2	ENSMUST00000027226	440248	protein_coding
ENSMUSG00000026058	chr1	32639343	32639676	Control_peak_1519	334	+	2.84104	0.00102214	0.549123	5	other intron	Khdrbs2	ENSMUST00000027226	466795	protein_coding
ENSMUSG00000104433	chr1	32660856	32661067	Control_peak_1520	212	+	2.96863	0.000661759	0.549123	5	intergenic	Gm37426	-	-49217	-
ENSMUSG00000089395	chr1	32737454	32737697	Control_peak_1521	244	+	2.8331	0.00105003	0.549123	5	intergenic	Gm23024	-	10936	-
ENSMUSG00000089395	chr1	32742796	32743071	Control_peak_1522	276	+	2.84104	0.00102214	0.549123	5	intergenic	Gm23024	-	16294	-
ENSMUSG00000089395	chr1	32778454	32778717	Control_peak_1523	264	+	2.61513	0.00173672	0.562436	6	intergenic	Gm23024	-	51946	-
ENSMUSG00000089395	chr1	32803206	32803533	Control_peak_1524	328	+	2.97852	0.000503907	0.482087	6	intergenic	Gm23024	-	76730	-
ENSMUSG00000089395	chr1	32807970	32808407	Control_peak_1525	438	+	2.61616	0.00217576	0.562436	5	intergenic	Gm23024	-	81549	-
ENSMUSG00000089395	chr1	32811025	32811408	Control_peak_1526	384	+	3.09817	0.000334649	0.389781	6	intergenic	Gm23024	-	84577	-
ENSMUSG00000089395	chr1	32812289	32812516	Control_peak_1527	228	+	3.70837	2.87263e-05	0.133929	7	intergenic	Gm23024	-	85763	-
ENSMUSG00000089395	chr1	32827253	32827515	Control_peak_1528	263	+	3.11381	0.000317176	0.389781	6	intergenic	Gm23024	-	100745	-
ENSMUSG00000102926	chr1	32856650	32856975	Control_peak_1529	326	-	2.81084	0.00113214	0.549123	5	intergenic	Gm37151	-	-115677	-
ENSMUSG00000102926	chr1	32922278	32922505	Control_peak_1530	228	-	4.19397	3.3669e-06	0.0398658	8	intergenic	Gm37151	-	-50098	-
ENSMUSG00000102926	chr1	32933248	32933450	Control_peak_1531	203	-	2.71001	0.00158972	0.549123	5	intergenic	Gm37151	-	-39141	-
ENSMUSG00000100497	chr1	33031254	33031486	Control_peak_1532	233	-	2.8331	0.00105003	0.549123	5	promoter-tss	Gm28624	ENSMUST00000186430	1080	processed_pseudogene
ENSMUSG00000100497	chr1	33033762	33034003	Control_peak_1533	242	-	2.96863	0.000661759	0.549123	5	intergenic	Gm28624	-	3592	-
ENSMUSG00000100497	chr1	33035813	33036099	Control_peak_1534	287	-	3.30528	0.000164017	0.30771	6	intergenic	Gm28624	-	5666	-
ENSMUSG00000102917	chr1	33068161	33068419	Control_peak_1535	259	+	3.30528	0.000164017	0.30771	6	tts	Gm37724	ENSMUST00000195240	3160	lincRNA
ENSMUSG00000100590	chr1	33108623	33108825	Control_peak_1536	203	-	2.97153	0.000655209	0.549123	5	promoter-tss	Gm4785	ENSMUST00000191025	-931	processed_pseudogene
ENSMUSG00000100590	chr1	33133296	33133545	Control_peak_1537	250	-	2.76673	0.0013138	0.549123	5	intergenic	Gm4785	-	23765	-
ENSMUSG00000100590	chr1	33138028	33138654	Control_peak_1538	627	-	3.50556	5.84292e-05	0.212329	7	intergenic	Gm4785	-	28686	-
ENSMUSG00000088750	chr1	33171884	33172164	Control_peak_1539	281	+	2.81084	0.00113214	0.549123	5	intergenic	Gm24901	-	-19969	-
ENSMUSG00000088750	chr1	33182962	33183507	Control_peak_1540	546	+	2.8331	0.00105003	0.549123	5	intergenic	Gm24901	-	-8758	-
ENSMUSG00000104230	chr1	33221887	33222188	Control_peak_1541	302	-	3.30528	0.000164017	0.30771	6	intergenic	Gm37591	-	6562	-
ENSMUSG00000104230	chr1	33223479	33223681	Control_peak_1542	203	-	2.81084	0.00113214	0.549123	5	intergenic	Gm37591	-	8105	-
ENSMUSG00000065223	chr1	33271546	33271748	Control_peak_1543	203	+	2.82832	0.000840892	0.549123	6	intergenic	Gm25792	-	-22029	-
ENSMUSG00000065223	chr1	33275777	33276055	Control_peak_1544	279	+	3.96204	1.17306e-05	0.0927385	7	intergenic	Gm25792	-	-17760	-
ENSMUSG00000065223	chr1	33294070	33294272	Control_peak_1545	203	+	2.8719	0.000920556	0.549123	5	promoter-tss	Gm25792	ENSMUST00000083289	495	snRNA
ENSMUSG00000100318	chr1	33315141	33315389	Control_peak_1546	249	-	2.85639	0.000970331	0.549123	5	tts	Gm18799	ENSMUST00000189104	-1317	processed_pseudogene
ENSMUSG00000100318	chr1	33334195	33334440	Control_peak_1547	246	-	3.46679	9.35104e-05	0.273848	6	intergenic	Gm18799	-	17735	-
ENSMUSG00000100318	chr1	33335807	33336070	Control_peak_1548	264	-	2.96863	0.000661759	0.549123	5	intergenic	Gm18799	-	19356	-
ENSMUSG00000100318	chr1	33337903	33338277	Control_peak_1549	375	-	2.78151	0.00052586	0.499971	8	intergenic	Gm18799	-	21508	-
ENSMUSG00000100318	chr1	33342424	33342633	Control_peak_1550	210	-	2.96421	0.000529139	0.499971	6	intergenic	Gm18799	-	25946	-
ENSMUSG00000101612	chr1	33349492	33349807	Control_peak_1551	316	+	2.73808	0.00144677	0.549123	5	intergenic	Gm7933	-	-21681	-
ENSMUSG00000101612	chr1	33351591	33351793	Control_peak_1552	203	+	2.62917	0.00208339	0.562436	5	intergenic	Gm7933	-	-19639	-
ENSMUSG00000101612	chr1	33354406	33354712	Control_peak_1553	307	+	3.77746	2.25305e-05	0.130876	7	intergenic	Gm7933	-	-16772	-
ENSMUSG00000101612	chr1	33364703	33364913	Control_peak_1554	211	+	2.81084	0.00113214	0.549123	5	intergenic	Gm7933	-	-6523	-
ENSMUSG00000101612	chr1	33374574	33375057	Control_peak_1555	484	+	2.97153	0.000655209	0.549123	5	tts	Gm7933	ENSMUST00000191215	3484	processed_pseudogene
ENSMUSG00000101612	chr1	33375597	33375966	Control_peak_1556	370	+	2.97153	0.000655209	0.549123	5	intergenic	Gm7933	-	4450	-
ENSMUSG00000101612	chr1	33387555	33387849	Control_peak_1557	295	+	3.19442	0.000240458	0.328187	6	intergenic	Gm7933	-	16371	-
ENSMUSG00000101612	chr1	33397361	33397621	Control_peak_1558	261	+	2.96863	0.000661759	0.549123	5	intergenic	Gm7933	-	26160	-
ENSMUSG00000065260	chr1	33400345	33400776	Control_peak_1559	432	+	2.66898	0.00182394	0.562436	5	intergenic	Gm23453	-	-22172	-
ENSMUSG00000026134	chr1	33457567	33457769	Control_peak_1560	203	-	3.11381	0.000317176	0.389781	6	other intron	Prim2	ENSMUST00000027312	-212127	protein_coding
ENSMUSG00000026134	chr1	33468617	33468986	Control_peak_1561	370	-	3.77746	2.25305e-05	0.130876	7	other intron	Prim2	ENSMUST00000027312	-200993	protein_coding
ENSMUSG00000026134	chr1	33474428	33474630	Control_peak_1562	203	-	2.54075	0.00279634	0.665537	5	other intron	Prim2	ENSMUST00000027312	-195266	protein_coding
ENSMUSG00000026134	chr1	33478071	33478440	Control_peak_1563	370	-	2.66898	0.00182394	0.562436	5	other intron	Prim2	ENSMUST00000027312	-191539	protein_coding
ENSMUSG00000026134	chr1	33479001	33479259	Control_peak_1564	259	-	2.66898	0.00182394	0.562436	5	other exon	Prim2	ENSMUST00000189552	-143012	protein_coding
ENSMUSG00000026134	chr1	33512103	33512735	Control_peak_1565	633	-	2.72397	0.00151695	0.549123	5	other intron	Prim2	ENSMUST00000027312	-157376	protein_coding
ENSMUSG00000026134	chr1	33517095	33517304	Control_peak_1566	210	-	2.59078	0.00188664	0.562436	6	other intron	Prim2	ENSMUST00000027312	-152595	protein_coding
ENSMUSG00000026134	chr1	33523162	33523492	Control_peak_1567	331	-	2.8331	0.00105003	0.549123	5	other intron	Prim2	ENSMUST00000027312	-146468	protein_coding
ENSMUSG00000026134	chr1	33541718	33542005	Control_peak_1568	288	-	2.81084	0.00113214	0.549123	5	other intron	Prim2	ENSMUST00000027312	-127933	protein_coding
ENSMUSG00000026134	chr1	33542269	33542555	Control_peak_1569	287	-	2.81084	0.00113214	0.549123	5	other intron	Prim2	ENSMUST00000027312	-127383	protein_coding
ENSMUSG00000026134	chr1	33559871	33560408	Control_peak_1570	538	-	2.54075	0.00279634	0.665537	5	other intron	Prim2	ENSMUST00000027312	-109655	protein_coding
ENSMUSG00000026134	chr1	33582955	33583479	Control_peak_1571	525	-	2.85449	0.000769184	0.549123	6	other intron	Prim2	ENSMUST00000027312	-86578	protein_coding
ENSMUSG00000026134	chr1	33585674	33586020	Control_peak_1572	347	-	3.63641	2.43725e-05	0.130876	8	other intron	Prim2	ENSMUST00000027312	-83948	protein_coding
ENSMUSG00000026134	chr1	33591713	33591921	Control_peak_1573	209	-	2.8331	0.00105003	0.549123	5	other intron	Prim2	ENSMUST00000027312	-77978	protein_coding
ENSMUSG00000026134	chr1	33593570	33593772	Control_peak_1574	203	-	2.95206	0.000700406	0.549123	5	other intron	Prim2	ENSMUST00000027312	-76124	protein_coding
ENSMUSG00000026134	chr1	33607123	33607347	Control_peak_1575	225	-	2.61513	0.00173672	0.562436	6	other intron	Prim2	ENSMUST00000027312	-62560	protein_coding
ENSMUSG00000026134	chr1	33612755	33612957	Control_peak_1576	203	-	2.8331	0.00105003	0.549123	5	other intron	Prim2	ENSMUST00000027312	-56939	protein_coding
ENSMUSG00000026134	chr1	33619251	33619632	Control_peak_1577	382	-	2.61513	0.00173672	0.562436	6	other intron	Prim2	ENSMUST00000027312	-50353	protein_coding
ENSMUSG00000026134	chr1	33629228	33629430	Control_peak_1578	203	-	2.55301	0.00268473	0.64972	5	other intron	Prim2	ENSMUST00000027312	-40466	protein_coding
ENSMUSG00000026134	chr1	33638201	33638503	Control_peak_1579	303	-	2.72397	0.00151695	0.549123	5	other intron	Prim2	ENSMUST00000027312	-31443	protein_coding
ENSMUSG00000102093	chr1	33656731	33657201	Control_peak_1580	471	+	2.97153	0.000655209	0.549123	5	promoter-tss	Gm17813	ENSMUST00000185377	-815	processed_pseudogene
ENSMUSG00000102093	chr1	33657497	33657752	Control_peak_1581	256	+	2.97153	0.000655209	0.549123	5	promoter-tss	Gm17813	ENSMUST00000185377	-156	processed_pseudogene
ENSMUSG00000026134	chr1	33663648	33663850	Control_peak_1582	203	-	2.90344	0.000826913	0.549123	5	other intron	Prim2	ENSMUST00000027312	-6046	protein_coding
ENSMUSG00000026134	chr1	33663987	33664189	Control_peak_1583	203	-	2.95206	0.000700406	0.549123	5	other intron	Prim2	ENSMUST00000027312	-5707	protein_coding
ENSMUSG00000026134	chr1	33669907	33670235	Control_peak_1584	329	-	3.36476	2.61367e-05	0.130876	10	promoter-tss	Prim2	ENSMUST00000027312	276	protein_coding
ENSMUSG00000004768	chr1	33697120	33697322	Control_peak_1585	203	+	2.70434	0.00128218	0.549123	6	intergenic	Rab23	-	-22666	-
ENSMUSG00000004768	chr1	33700042	33700254	Control_peak_1586	213	+	2.81084	0.00113214	0.549123	5	intergenic	Rab23	-	-19739	-
ENSMUSG00000004768	chr1	33702352	33702555	Control_peak_1587	204	+	2.88758	0.00087277	0.549123	5	intergenic	Rab23	-	-17433	-
ENSMUSG00000004768	chr1	33704355	33704557	Control_peak_1588	203	+	2.93567	0.000740781	0.549123	5	intergenic	Rab23	-	-15431	-
ENSMUSG00000004768	chr1	33720057	33720341	Control_peak_1589	285	+	3.63641	2.43725e-05	0.130876	8	promoter-tss	Rab23	ENSMUST00000115174	-208	protein_coding
ENSMUSG00000004768	chr1	33722148	33722616	Control_peak_1590	469	+	2.8331	0.00105003	0.549123	5	other intron	Rab23	ENSMUST00000115174	1975	protein_coding
ENSMUSG00000004768	chr1	33733082	33733404	Control_peak_1591	323	+	2.97153	0.000655209	0.549123	5	promoter-tss	Rab23	ENSMUST00000150593	-1285	protein_coding
ENSMUSG00000042215	chr1	33757120	33757406	Control_peak_1592	287	-	3.27932	0.000179428	0.30771	6	promoter-tss	Bag2	ENSMUST00000044691	-532	protein_coding
ENSMUSG00000042197	chr1	33775742	33775944	Control_peak_1593	203	-	2.55301	0.00268473	0.64972	5	other intron	Zfp451	ENSMUST00000139143	-38542	protein_coding
ENSMUSG00000042197	chr1	33814468	33814886	Control_peak_1594	419	-	2.78151	0.00052586	0.499971	8	promoter-tss	Zfp451	ENSMUST00000139143	292	protein_coding
ENSMUSG00000042197	chr1	33817067	33817639	Control_peak_1595	573	-	2.65558	0.00190752	0.562436	5	intergenic	Zfp451	-	2758	-
ENSMUSG00000081402	chr1	33826671	33826873	Control_peak_1596	203	-	3.19442	0.000240458	0.328187	6	intergenic	Gm15455	-	-11908	-
ENSMUSG00000042182	chr1	33853923	33854148	Control_peak_1597	226	-	2.73808	0.00144677	0.549123	5	other intron	Bend6	ENSMUST00000129464	-53755	protein_coding
ENSMUSG00000042182	chr1	33872262	33872504	Control_peak_1598	243	-	3.08269	0.000352882	0.393849	6	other intron	Bend6	ENSMUST00000195350	-11097	protein_coding
ENSMUSG00000042182	chr1	33883866	33884303	Control_peak_1599	438	-	3.30528	0.000164017	0.30771	6	promoter-tss	Bend6	ENSMUST00000195350	604	protein_coding
ENSMUSG00000042182	chr1	33884556	33884967	Control_peak_1600	412	-	2.96863	0.000661759	0.549123	5	promoter-tss	Bend6	ENSMUST00000195350	1281	protein_coding
ENSMUSG00000042182	chr1	33886276	33886478	Control_peak_1601	203	-	2.54075	0.00279634	0.665537	5	other intron	Bend6	ENSMUST00000129464	-21414	protein_coding
ENSMUSG00000042182	chr1	33888331	33888552	Control_peak_1602	222	-	2.76673	0.0013138	0.549123	5	other intron	Bend6	ENSMUST00000129464	-19349	protein_coding
ENSMUSG00000026131	chr1	33937877	33938190	Control_peak_1603	314	+	3.27932	0.000179428	0.30771	6	other intron	Dst	ENSMUST00000183034	29808	protein_coding
ENSMUSG00000026131	chr1	33957059	33957424	Control_peak_1604	366	+	2.73808	0.00144677	0.549123	5	other intron	Dst	ENSMUST00000183034	49016	protein_coding
ENSMUSG00000026131	chr1	33997885	33998087	Control_peak_1605	203	+	2.68252	0.00174313	0.562436	5	other intron	Dst	ENSMUST00000183034	89761	protein_coding
ENSMUSG00000026131	chr1	34040930	34041615	Control_peak_1606	686	+	3.1296	0.000300448	0.37441	6	other intron	Dst	ENSMUST00000182697	35390	protein_coding
ENSMUSG00000026131	chr1	34053889	34054098	Control_peak_1607	210	+	3.65077	3.51585e-05	0.154729	7	other intron	Dst	ENSMUST00000182697	48111	protein_coding
ENSMUSG00000026131	chr1	34110895	34111139	Control_peak_1608	245	+	2.78128	0.00125095	0.549123	5	other intron	Dst	ENSMUST00000183331	104837	protein_coding
ENSMUSG00000026131	chr1	34186933	34187291	Control_peak_1609	359	+	3.29684	0.000168877	0.30771	6	other intron	Dst	ENSMUST00000185897	26782	protein_coding
ENSMUSG00000026131	chr1	34198086	34198363	Control_peak_1610	278	+	2.79598	0.00119039	0.549123	5	other intron	Dst	ENSMUST00000097786	186411	protein_coding
ENSMUSG00000026131	chr1	34206946	34207219	Control_peak_1611	274	+	3.46679	9.35104e-05	0.273848	6	other intron	Dst	ENSMUST00000097786	195269	protein_coding
ENSMUSG00000026131	chr1	34211106	34211445	Control_peak_1612	340	+	2.8719	0.000920556	0.549123	5	other exon	Dst	ENSMUST00000097786	199462	protein_coding
ENSMUSG00000026131	chr1	34211749	34211987	Control_peak_1613	239	+	2.79598	0.00119039	0.549123	5	other intron	Dst	ENSMUST00000097786	200055	protein_coding
ENSMUSG00000026131	chr1	34222012	34222290	Control_peak_1614	279	+	2.5654	0.00257644	0.628003	5	other intron	Dst	ENSMUST00000097786	210338	protein_coding
ENSMUSG00000026131	chr1	34230072	34230274	Control_peak_1615	203	+	2.92209	0.000610914	0.519691	6	other intron	Dst	ENSMUST00000097786	218360	protein_coding
ENSMUSG00000026131	chr1	34238923	34239125	Control_peak_1616	203	+	2.61616	0.00217576	0.562436	5	other intron	Dst	ENSMUST00000097786	227211	protein_coding
ENSMUSG00000026131	chr1	34257773	34258214	Control_peak_1617	442	+	2.66898	0.00182394	0.562436	5	promoter-tss	Dst	ENSMUST00000182018	157	protein_coding
ENSMUSG00000026131	chr1	34273585	34274021	Control_peak_1618	437	+	3.24482	0.000202125	0.30771	6	other intron	Dst	ENSMUST00000097786	261990	protein_coding
ENSMUSG00000026131	chr1	34276165	34276388	Control_peak_1619	224	+	2.6962	0.00166506	0.549123	5	other intron	Dst	ENSMUST00000097786	264463	protein_coding
ENSMUSG00000026131	chr1	34279701	34279933	Control_peak_1620	233	+	3.44407	0.00010124	0.273848	6	other intron	Dst	ENSMUST00000097786	268004	protein_coding
ENSMUSG00000026131	chr1	34283337	34283558	Control_peak_1621	222	+	2.76673	0.0013138	0.549123	5	other intron	Dst	ENSMUST00000097786	271634	protein_coding
ENSMUSG00000026131	chr1	34289220	34289465	Control_peak_1622	246	+	2.73808	0.00144677	0.549123	5	other intron	Dst	ENSMUST00000097786	277529	protein_coding
ENSMUSG00000026131	chr1	34290543	34290916	Control_peak_1623	374	+	2.72397	0.00151695	0.549123	5	other intron	Dst	ENSMUST00000097786	278916	protein_coding
ENSMUSG00000026131	chr1	34304711	34305190	Control_peak_1624	480	+	2.75233	0.00137908	0.549123	5	other intron	Dst	ENSMUST00000183034	396725	protein_coding
ENSMUSG00000104397	chr1	34317136	34317476	Control_peak_1625	341	-	3.72798	2.68139e-05	0.130876	7	intergenic	Gm37958	-	-13001	-
ENSMUSG00000104397	chr1	34317944	34318181	Control_peak_1626	238	-	3.27932	0.000179428	0.30771	6	intergenic	Gm37958	-	-12244	-
ENSMUSG00000104397	chr1	34331992	34332194	Control_peak_1627	203	-	2.61513	0.00173672	0.562436	6	promoter-tss	Gm37958	ENSMUST00000193131	1786	lincRNA
ENSMUSG00000104397	chr1	34337049	34337251	Control_peak_1628	203	-	2.61513	0.00173672	0.562436	6	intergenic	Gm37958	-	6843	-
ENSMUSG00000102839	chr1	34354507	34354709	Control_peak_1629	203	+	2.97153	0.000655209	0.549123	5	intergenic	Gm37385	-	3833	-
ENSMUSG00000102839	chr1	34354986	34355220	Control_peak_1630	235	+	2.97153	0.000655209	0.549123	5	intergenic	Gm37385	-	4328	-
ENSMUSG00000101206	chr1	34362359	34362774	Control_peak_1631	416	+	3.17797	0.00025446	0.334707	6	intergenic	Gm5266	-	-4804	-
ENSMUSG00000101462	chr1	34402120	34402366	Control_peak_1632	247	-	3.09068	0.000248239	0.333161	7	intergenic	Gm3052	-	-15743	-
ENSMUSG00000101462	chr1	34406805	34407254	Control_peak_1633	450	-	2.62917	0.00208339	0.562436	5	intergenic	Gm3052	-	-10956	-
ENSMUSG00000102336	chr1	34429060	34429262	Control_peak_1634	203	-	2.82832	0.000840892	0.549123	6	1st exon	Gm37233	ENSMUST00000192173	-4103	lincRNA
ENSMUSG00000026127	chr1	34439259	34439679	Control_peak_1635	421	+	2.77042	0.000386403	0.394614	9	promoter-tss	Imp4	ENSMUST00000149962	-436	protein_coding
ENSMUSG00000026126	chr1	34465936	34466458	Control_peak_1636	523	+	2.8331	0.00105003	0.549123	5	other exon	Ptpn18	ENSMUST00000186252	2926	protein_coding
ENSMUSG00000101116	chr1	34523659	34523861	Control_peak_1637	203	-	2.62917	0.00208339	0.562436	5	promoter-tss	Gm28416	ENSMUST00000188334	-247	processed_pseudogene
ENSMUSG00000037529	chr1	34544914	34545116	Control_peak_1638	203	-	2.54075	0.00279634	0.665537	5	other intron	Prss40	ENSMUST00000115071	-15928	protein_coding
ENSMUSG00000037529	chr1	34545958	34546364	Control_peak_1639	407	-	3.30528	0.000164017	0.30771	6	other intron	Prss40	ENSMUST00000115071	-14782	protein_coding
ENSMUSG00000037529	chr1	34563299	34563501	Control_peak_1640	203	-	2.8331	0.00105003	0.549123	5	intergenic	Prss40	-	2457	-
ENSMUSG00000045815	chr1	34573153	34573442	Control_peak_1641	290	-	2.97153	0.000655209	0.549123	5	intergenic	1700101I19Rik	-	-6413	-
ENSMUSG00000045815	chr1	34579543	34580373	Control_peak_1642	831	-	2.97153	0.000655209	0.549123	5	promoter-tss	1700101I19Rik	ENSMUST00000186712	247	antisense
ENSMUSG00000045174	chr1	34582567	34582834	Control_peak_1643	268	+	3.27932	0.000179428	0.30771	6	1st intron	Amer3	ENSMUST00000052670	3043	protein_coding
ENSMUSG00000104098	chr1	34642611	34642830	Control_peak_1644	220	-	3.46341	9.46237e-05	0.273848	6	intergenic	AA619741	-	6531	-
ENSMUSG00000037509	chr1	34681840	34682109	Control_peak_1645	270	+	2.5779	0.00247144	0.607058	5	1st intron	Arhgef4	ENSMUST00000159747	3786	protein_coding
ENSMUSG00000037509	chr1	34693631	34693894	Control_peak_1646	264	+	3.11381	0.000317176	0.389781	6	1st intron	Arhgef4	ENSMUST00000159747	15574	protein_coding
ENSMUSG00000037509	chr1	34709807	34710009	Control_peak_1647	203	+	2.84104	0.00102214	0.549123	5	1st intron	Arhgef4	ENSMUST00000159747	31720	protein_coding
ENSMUSG00000037509	chr1	34726628	34726874	Control_peak_1648	247	+	2.97153	0.000655209	0.549123	5	other intron	Arhgef4	ENSMUST00000159747	48563	protein_coding
ENSMUSG00000037509	chr1	34740430	34740641	Control_peak_1649	212	+	2.81084	0.00113214	0.549123	5	1st intron	Arhgef4	ENSMUST00000162599	8420	protein_coding
ENSMUSG00000037509	chr1	34745610	34745894	Control_peak_1650	285	+	2.88758	0.00087277	0.549123	5	other intron	Arhgef4	ENSMUST00000162599	13637	protein_coding
ENSMUSG00000102612	chr1	34753344	34753573	Control_peak_1651	230	+	2.71001	0.00158972	0.549123	5	promoter-tss	Gm37845	ENSMUST00000194977	335	processed_pseudogene
ENSMUSG00000037509	chr1	34757175	34757377	Control_peak_1652	203	+	2.72397	0.00151695	0.549123	5	other intron	Arhgef4	ENSMUST00000162599	25161	protein_coding
ENSMUSG00000037503	chr1	34826845	34827118	Control_peak_1653	274	-	2.71001	0.00158972	0.549123	5	other intron	Fam168b	ENSMUST00000185469	-16003	protein_coding
ENSMUSG00000037503	chr1	34842297	34842896	Control_peak_1654	600	-	2.74038	0.00113425	0.549123	6	promoter-tss	Fam168b	ENSMUST00000185469	-388	protein_coding
ENSMUSG00000037503	chr1	34843404	34843762	Control_peak_1655	359	-	2.70434	0.00128218	0.549123	6	promoter-tss	Fam168b	ENSMUST00000185469	598	protein_coding
ENSMUSG00000026123	chr1	34856357	34856586	Control_peak_1656	230	+	2.66898	0.00182394	0.562436	5	1st intron	Plekhb2	ENSMUST00000156687	6495	protein_coding
ENSMUSG00000026123	chr1	34864992	34865194	Control_peak_1657	203	+	2.78128	0.00125095	0.549123	5	other intron	Plekhb2	ENSMUST00000156687	15117	protein_coding
ENSMUSG00000026123	chr1	34866209	34866411	Control_peak_1658	203	+	2.82586	0.00107607	0.549123	5	other intron	Plekhb2	ENSMUST00000156687	16334	protein_coding
ENSMUSG00000026123	chr1	34869952	34870154	Control_peak_1659	203	+	2.97153	0.000655209	0.549123	5	other exon	Plekhb2	ENSMUST00000156687	20077	protein_coding
ENSMUSG00000026123	chr1	34884173	34884396	Control_peak_1660	224	+	3.26198	0.000190502	0.30771	6	intergenic	Plekhb2	-	34308	-
ENSMUSG00000103716	chr1	34920342	34920595	Control_peak_1661	254	+	2.8331	0.00105003	0.549123	5	intergenic	Gm19430	-	-8040	-
ENSMUSG00000103716	chr1	34943706	34944274	Control_peak_1662	569	+	3.36885	0.000131568	0.274983	6	intergenic	Gm19430	-	15481	-
ENSMUSG00000103997	chr1	34982989	34983290	Control_peak_1663	302	+	3.95818	1.1893e-05	0.0927385	7	intergenic	Gm38027	-	-2516	-
ENSMUSG00000103997	chr1	34995512	34995839	Control_peak_1664	328	+	2.81084	0.00113214	0.549123	5	intergenic	Gm38027	-	10019	-
ENSMUSG00000103997	chr1	35055633	35055910	Control_peak_1665	278	+	2.82586	0.00107607	0.549123	5	intergenic	Gm38027	-	70115	-
ENSMUSG00000103997	chr1	35057787	35058330	Control_peak_1666	544	+	3.40604	0.000115598	0.273848	6	intergenic	Gm38027	-	72402	-
ENSMUSG00000103997	chr1	35079857	35080059	Control_peak_1667	203	+	2.8719	0.000920556	0.549123	5	intergenic	Gm38027	-	94302	-
ENSMUSG00000077231	chr1	35098396	35098598	Control_peak_1668	203	-	2.97153	0.000655209	0.549123	5	intergenic	Gm25096	-	-80587	-
ENSMUSG00000077231	chr1	35108382	35108744	Control_peak_1669	363	-	3.3623	6.46294e-05	0.229475	8	intergenic	Gm25096	-	-70521	-
ENSMUSG00000077231	chr1	35130818	35131248	Control_peak_1670	431	-	2.79598	0.00119039	0.549123	5	intergenic	Gm25096	-	-48051	-
ENSMUSG00000077231	chr1	35164016	35164228	Control_peak_1671	213	-	2.97153	0.000655209	0.549123	5	intergenic	Gm25096	-	-14962	-
ENSMUSG00000077231	chr1	35184853	35185055	Control_peak_1672	203	-	2.55301	0.00268473	0.64972	5	intergenic	Gm25096	-	5870	-
ENSMUSG00000077231	chr1	35228496	35228744	Control_peak_1673	249	-	2.66898	0.00182394	0.562436	5	intergenic	Gm25096	-	49536	-
ENSMUSG00000077231	chr1	35244170	35244477	Control_peak_1674	308	-	3.44407	0.00010124	0.273848	6	intergenic	Gm25096	-	65239	-
ENSMUSG00000077231	chr1	35257396	35257862	Control_peak_1675	467	-	2.97153	0.000655209	0.549123	5	intergenic	Gm25096	-	78545	-
ENSMUSG00000077231	chr1	35272914	35273116	Control_peak_1676	203	-	2.97153	0.000655209	0.549123	5	intergenic	Gm25096	-	93931	-
ENSMUSG00000077231	chr1	35275103	35275398	Control_peak_1677	296	-	2.8331	0.00105003	0.549123	5	intergenic	Gm25096	-	96166	-
ENSMUSG00000077231	chr1	35289542	35289852	Control_peak_1678	311	-	2.82832	0.000840892	0.549123	6	intergenic	Gm25096	-	110613	-
ENSMUSG00000077231	chr1	35295138	35295354	Control_peak_1679	217	-	2.8331	0.00105003	0.549123	5	intergenic	Gm25096	-	116162	-
ENSMUSG00000077231	chr1	35337616	35338039	Control_peak_1680	424	-	4.23879	2.86966e-06	0.035836	8	intergenic	Gm25096	-	158743	-
ENSMUSG00000077231	chr1	35350007	35350280	Control_peak_1681	274	-	3.26198	0.000190502	0.30771	6	intergenic	Gm25096	-	171059	-
ENSMUSG00000077231	chr1	35353680	35354075	Control_peak_1682	396	-	2.97153	0.000655209	0.549123	5	intergenic	Gm25096	-	174793	-
ENSMUSG00000077231	chr1	35362841	35363043	Control_peak_1683	203	-	2.97153	0.000655209	0.549123	5	intergenic	Gm25096	-	183858	-
ENSMUSG00000077231	chr1	35378031	35378508	Control_peak_1684	478	-	3.02229	0.00043391	0.425104	6	intergenic	Gm25096	-	199185	-
ENSMUSG00000104417	chr1	35403320	35403791	Control_peak_1685	472	-	2.97153	0.000655209	0.549123	5	intergenic	Gm37068	-	-247741	-
ENSMUSG00000104417	chr1	35422908	35423120	Control_peak_1686	213	-	2.72397	0.00151695	0.549123	5	intergenic	Gm37068	-	-228283	-
ENSMUSG00000104417	chr1	35426336	35427025	Control_peak_1687	690	-	2.79598	0.00119039	0.549123	5	intergenic	Gm37068	-	-224616	-
ENSMUSG00000104417	chr1	35452124	35452326	Control_peak_1688	203	-	2.81084	0.00113214	0.549123	5	intergenic	Gm37068	-	-199072	-
ENSMUSG00000104417	chr1	35460829	35461031	Control_peak_1689	203	-	2.75233	0.00137908	0.549123	5	intergenic	Gm37068	-	-190367	-
ENSMUSG00000104417	chr1	35462949	35463157	Control_peak_1690	209	-	2.66898	0.00182394	0.562436	5	intergenic	Gm37068	-	-188244	-
ENSMUSG00000104417	chr1	35478091	35478418	Control_peak_1691	328	-	2.75233	0.00137908	0.549123	5	intergenic	Gm37068	-	-173042	-
ENSMUSG00000104417	chr1	35502405	35502713	Control_peak_1692	309	-	3.76782	2.33083e-05	0.130876	7	intergenic	Gm37068	-	-148738	-
ENSMUSG00000104417	chr1	35508055	35508257	Control_peak_1693	203	-	2.96863	0.000661759	0.549123	5	intergenic	Gm37068	-	-143141	-
ENSMUSG00000104417	chr1	35516968	35517310	Control_peak_1694	343	-	2.8719	0.000920556	0.549123	5	intergenic	Gm37068	-	-134158	-
ENSMUSG00000104417	chr1	35555296	35555510	Control_peak_1695	215	-	2.90344	0.000826913	0.549123	5	intergenic	Gm37068	-	-95894	-
ENSMUSG00000104417	chr1	35558762	35558998	Control_peak_1696	237	-	3.46679	9.35104e-05	0.273848	6	intergenic	Gm37068	-	-92417	-
ENSMUSG00000104417	chr1	35606675	35606912	Control_peak_1697	238	-	2.61616	0.00217576	0.562436	5	intergenic	Gm37068	-	-44503	-
ENSMUSG00000104417	chr1	35623438	35624322	Control_peak_1698	885	-	2.81084	0.00113214	0.549123	5	tts	Gm37068	ENSMUST00000195168	-27417	lincRNA
ENSMUSG00000104417	chr1	35650320	35650833	Control_peak_1699	514	-	3.14556	0.000284433	0.359784	6	promoter-tss	Gm37068	ENSMUST00000195168	-720	lincRNA
ENSMUSG00000104417	chr1	35671816	35672018	Control_peak_1700	203	-	2.84104	0.00102214	0.549123	5	intergenic	Gm37068	-	20620	-
ENSMUSG00000104417	chr1	35701996	35702299	Control_peak_1701	304	-	2.84104	0.00102214	0.549123	5	intergenic	Gm37068	-	50850	-
ENSMUSG00000064601	chr1	35707379	35707715	Control_peak_1702	337	+	3.46341	9.46237e-05	0.273848	6	intergenic	Gm25634	-	-54055	-
ENSMUSG00000064601	chr1	35715349	35715608	Control_peak_1703	260	+	3.33246	0.000149283	0.301454	6	intergenic	Gm25634	-	-46123	-
ENSMUSG00000064601	chr1	35728098	35728313	Control_peak_1704	216	+	2.79598	0.00119039	0.549123	5	intergenic	Gm25634	-	-33396	-
ENSMUSG00000064601	chr1	35770673	35770949	Control_peak_1705	277	+	3.09068	0.000248239	0.333161	7	intergenic	Gm25634	-	9209	-
ENSMUSG00000101714	chr1	35822925	35823127	Control_peak_1706	203	+	2.8331	0.00105003	0.549123	5	intergenic	Gm28415	-	16052	-
ENSMUSG00000102531	chr1	35870436	35870638	Control_peak_1707	203	+	2.81084	0.00113214	0.549123	5	intergenic	1110002O04Rik	-	-9308	-
ENSMUSG00000102531	chr1	35886242	35886662	Control_peak_1708	421	+	2.75233	0.00137908	0.549123	5	intergenic	1110002O04Rik	-	6607	-
ENSMUSG00000102531	chr1	35888966	35889228	Control_peak_1709	263	+	2.71001	0.00158972	0.549123	5	intergenic	1110002O04Rik	-	9252	-
ENSMUSG00000102531	chr1	35889706	35889947	Control_peak_1710	242	+	2.78128	0.00125095	0.549123	5	intergenic	1110002O04Rik	-	9981	-
ENSMUSG00000102531	chr1	35905622	35905824	Control_peak_1711	203	+	2.97153	0.000655209	0.549123	5	intergenic	1110002O04Rik	-	25878	-
ENSMUSG00000102531	chr1	35907039	35907296	Control_peak_1712	258	+	2.93567	0.000740781	0.549123	5	intergenic	1110002O04Rik	-	27322	-
ENSMUSG00000102531	chr1	35917433	35917710	Control_peak_1713	278	+	2.54075	0.00279634	0.665537	5	intergenic	1110002O04Rik	-	37726	-
ENSMUSG00000103096	chr1	35927908	35928110	Control_peak_1714	203	+	2.88758	0.00087277	0.549123	5	intergenic	Gm8022	-	-30910	-
ENSMUSG00000102279	chr1	35985899	35986191	Control_peak_1715	293	-	2.66898	0.00182394	0.562436	5	promoter-tss	Gm37146	ENSMUST00000192572	-328	lincRNA
ENSMUSG00000102279	chr1	35990558	35990821	Control_peak_1716	264	-	3.73589	1.06515e-05	0.0911234	9	intergenic	Gm37146	-	4316	-
ENSMUSG00000103708	chr1	35999827	36000172	Control_peak_1717	346	-	2.97153	0.000655209	0.549123	5	intergenic	Gm33222	-	-11044	-
ENSMUSG00000103708	chr1	36000732	36000934	Control_peak_1718	203	-	2.8331	0.00105003	0.549123	5	intergenic	Gm33222	-	-10211	-
ENSMUSG00000103708	chr1	36006633	36006835	Control_peak_1719	203	-	2.79598	0.00119039	0.549123	5	other intron	Gm33222	ENSMUST00000194823	-4256	lincRNA
ENSMUSG00000103708	chr1	36006983	36007185	Control_peak_1720	203	-	2.66898	0.00182394	0.562436	5	other intron	Gm33222	ENSMUST00000194823	-3906	lincRNA
ENSMUSG00000103708	chr1	36012757	36012959	Control_peak_1721	203	-	2.8331	0.00105003	0.549123	5	promoter-tss	Gm33222	ENSMUST00000193725	1814	lincRNA
ENSMUSG00000104201	chr1	36016831	36017478	Control_peak_1722	648	+	3.96204	1.17306e-05	0.0927385	7	intergenic	4930535G08Rik	-	6082	-
ENSMUSG00000104201	chr1	36018586	36018810	Control_peak_1723	225	+	2.66898	0.00182394	0.562436	5	intergenic	4930535G08Rik	-	7626	-
ENSMUSG00000102434	chr1	36033097	36033335	Control_peak_1724	239	-	4.4573	1.3122e-06	0.0219538	8	intergenic	Gm38049	-	2198	-
ENSMUSG00000102434	chr1	36040708	36040910	Control_peak_1725	203	-	2.97153	0.000655209	0.549123	5	intergenic	Gm38049	-	9791	-
ENSMUSG00000045216	chr1	36064962	36065375	Control_peak_1726	414	+	2.82832	0.000840892	0.549123	6	intergenic	Hs6st1	-	-3231	-
ENSMUSG00000045216	chr1	36068042	36068282	Control_peak_1727	241	+	3.09057	0.000114776	0.273848	9	promoter-tss	Hs6st1	ENSMUST00000088174	-238	protein_coding
ENSMUSG00000045216	chr1	36078418	36078849	Control_peak_1728	432	+	2.93567	0.000740781	0.549123	5	1st intron	Hs6st1	ENSMUST00000088174	10233	protein_coding
ENSMUSG00000045216	chr1	36084593	36084795	Control_peak_1729	203	+	2.96421	0.000529139	0.499971	6	1st intron	Hs6st1	ENSMUST00000088174	16294	protein_coding
ENSMUSG00000045216	chr1	36091304	36091803	Control_peak_1730	500	+	3.14556	0.000284433	0.359784	6	1st intron	Hs6st1	ENSMUST00000088174	23153	protein_coding
ENSMUSG00000104523	chr1	36106669	36106999	Control_peak_1731	331	-	3.30528	0.000164017	0.30771	6	promoter-tss	Gm37335	ENSMUST00000192656	388	antisense
ENSMUSG00000102202	chr1	36124892	36125290	Control_peak_1732	399	+	3.59493	4.27524e-05	0.178965	7	intergenic	Gm33280	-	-6951	-
ENSMUSG00000102202	chr1	36130526	36130806	Control_peak_1733	281	+	2.60329	0.00227117	0.571877	5	promoter-tss	Gm33280	ENSMUST00000193983	-1376	lincRNA
ENSMUSG00000037470	chr1	36190206	36190426	Control_peak_1734	221	-	2.98872	0.000354364	0.393849	7	other intron	Uggt1	ENSMUST00000174266	-53845	protein_coding
ENSMUSG00000037470	chr1	36191716	36191945	Control_peak_1735	230	-	2.8331	0.00105003	0.549123	5	other intron	Uggt1	ENSMUST00000174266	-52330	protein_coding
ENSMUSG00000037470	chr1	36196314	36196653	Control_peak_1736	340	-	2.54075	0.00279634	0.665537	5	other intron	Uggt1	ENSMUST00000174266	-47677	protein_coding
ENSMUSG00000037470	chr1	36219247	36219471	Control_peak_1737	225	-	2.68252	0.00174313	0.562436	5	other intron	Uggt1	ENSMUST00000174266	-24802	protein_coding
ENSMUSG00000037470	chr1	36233055	36233328	Control_peak_1738	274	-	2.95206	0.000700406	0.549123	5	other intron	Uggt1	ENSMUST00000174266	-10969	protein_coding
ENSMUSG00000037470	chr1	36238810	36239012	Control_peak_1739	203	-	2.64231	0.00199398	0.562436	5	other intron	Uggt1	ENSMUST00000174266	-5250	protein_coding
ENSMUSG00000037470	chr1	36243903	36244209	Control_peak_1740	307	-	4.47086	7.53425e-07	0.0140281	9	promoter-tss	Uggt1	ENSMUST00000174266	-105	protein_coding
ENSMUSG00000037470	chr1	36245960	36246507	Control_peak_1741	548	-	2.68252	0.00174313	0.562436	5	promoter-tss	Uggt1	ENSMUST00000192159	1513	protein_coding
ENSMUSG00000047180	chr1	36252661	36252863	Control_peak_1742	203	-	2.54075	0.00279634	0.665537	5	intergenic	Neurl3	-	-21917	-
ENSMUSG00000047180	chr1	36259408	36259623	Control_peak_1743	216	-	2.6962	0.00166506	0.549123	5	intergenic	Neurl3	-	-15163	-
ENSMUSG00000047180	chr1	36263998	36264691	Control_peak_1744	694	-	2.8331	0.00105003	0.549123	5	tts	Neurl3	ENSMUST00000056946	-9090	protein_coding
ENSMUSG00000047180	chr1	36271362	36271564	Control_peak_1745	203	-	2.61513	0.00173672	0.562436	6	other intron	Neurl3	ENSMUST00000188666	-3216	protein_coding
ENSMUSG00000037447	chr1	36291322	36292066	Control_peak_1746	745	+	3.33246	0.000149283	0.301454	6	intergenic	Arid5a	-	-16039	-
ENSMUSG00000037447	chr1	36301399	36301674	Control_peak_1747	276	+	2.54075	0.00279634	0.665537	5	intergenic	Arid5a	-	-6196	-
ENSMUSG00000037447	chr1	36303298	36303609	Control_peak_1748	312	+	3.70837	2.87263e-05	0.133929	7	intergenic	Arid5a	-	-4279	-
ENSMUSG00000037447	chr1	36305457	36305694	Control_peak_1749	238	+	2.72397	0.00151695	0.549123	5	intergenic	Arid5a	-	-2157	-
ENSMUSG00000037447	chr1	36307772	36308262	Control_peak_1750	491	+	2.63535	0.000650504	0.548493	9	promoter-tss	Arid5a	ENSMUST00000150747	263	protein_coding
ENSMUSG00000037447	chr1	36323773	36324070	Control_peak_1751	298	+	2.96863	0.000661759	0.549123	5	other exon	Arid5a	ENSMUST00000137906	16167	protein_coding
ENSMUSG00000010453	chr1	36341174	36341410	Control_peak_1752	237	-	2.97153	0.000655209	0.549123	5	other intron	Kansl3	ENSMUST00000188961	-27879	protein_coding
ENSMUSG00000010453	chr1	36345202	36345512	Control_peak_1753	311	-	2.66898	0.00182394	0.562436	5	other intron	Kansl3	ENSMUST00000185912	-23800	protein_coding
ENSMUSG00000098680	chr1	36349896	36350098	Control_peak_1754	203	-	2.66898	0.00182394	0.562436	5	promoter-tss	Mir6898	ENSMUST00000184898	1239	miRNA
ENSMUSG00000010453	chr1	36352343	36352700	Control_peak_1755	358	-	3.30528	0.000164017	0.30771	6	other intron	Kansl3	ENSMUST00000185912	-16635	protein_coding
ENSMUSG00000010453	chr1	36368480	36368875	Control_peak_1756	396	-	4.63577	2.33733e-07	0.00567937	10	promoter-tss	Kansl3	ENSMUST00000185912	-479	protein_coding
ENSMUSG00000010453	chr1	36369054	36369277	Control_peak_1757	224	-	3.73589	1.06515e-05	0.0911234	9	promoter-tss	Kansl3	ENSMUST00000185912	8	protein_coding
ENSMUSG00000001143	chr1	36430232	36430434	Control_peak_1758	203	-	2.8331	0.00105003	0.549123	5	promoter-tss	Lman2l	ENSMUST00000152088	1967	protein_coding
ENSMUSG00000001143	chr1	36444846	36445224	Control_peak_1759	379	-	3.39963	2.28691e-05	0.130876	10	promoter-tss	Lman2l	ENSMUST00000001171	-236	protein_coding
ENSMUSG00000037408	chr1	36471000	36471491	Control_peak_1760	492	+	2.82832	0.000840892	0.549123	6	promoter-tss	Cnnm4	ENSMUST00000153128	-374	protein_coding
ENSMUSG00000037408	chr1	36477992	36478496	Control_peak_1761	505	+	3.31455	0.000158836	0.305334	6	1st intron	Cnnm4	ENSMUST00000153128	6624	protein_coding
ENSMUSG00000037408	chr1	36492019	36492221	Control_peak_1762	203	+	3.27932	0.000179428	0.30771	6	1st intron	Cnnm4	ENSMUST00000153128	20500	protein_coding
ENSMUSG00000001138	chr1	36509844	36510196	Control_peak_1763	353	+	2.82586	0.00107607	0.549123	5	promoter-tss	Cnnm3	ENSMUST00000097776	-1847	protein_coding
ENSMUSG00000001138	chr1	36511952	36512229	Control_peak_1764	278	+	5.12597	3.93704e-08	0.0013449	10	promoter-tss	Cnnm3	ENSMUST00000097776	223	protein_coding
ENSMUSG00000001138	chr1	36512495	36512807	Control_peak_1765	313	+	2.70434	0.00128218	0.549123	6	promoter-tss	Cnnm3	ENSMUST00000097776	784	protein_coding
ENSMUSG00000001138	chr1	36520415	36520763	Control_peak_1766	349	+	2.81084	0.00113214	0.549123	5	promoter-tss	Cnnm3	ENSMUST00000135100	-172	protein_coding
ENSMUSG00000102845	chr1	36528433	36528638	Control_peak_1767	206	-	2.97153	0.000655209	0.549123	5	promoter-tss	Gm38033	ENSMUST00000192037	298	antisense
ENSMUSG00000079610	chr1	36545488	36545690	Control_peak_1768	203	-	2.65558	0.00190752	0.562436	5	1st exon	Ankrd39	ENSMUST00000208269	-1630	protein_coding
ENSMUSG00000079610	chr1	36546824	36547306	Control_peak_1769	483	-	3.80262	2.91166e-06	0.0359807	11	promoter-tss	Ankrd39	ENSMUST00000001172	-380	protein_coding
ENSMUSG00000026121	chr1	36549472	36549758	Control_peak_1770	287	-	2.66898	0.00182394	0.562436	5	other exon	Sema4c	ENSMUST00000195620	-7942	protein_coding
ENSMUSG00000026121	chr1	36555604	36555837	Control_peak_1771	234	-	2.61513	0.00173672	0.562436	6	promoter-tss	Sema4c	ENSMUST00000195160	1490	protein_coding
ENSMUSG00000026121	chr1	36557693	36558422	Control_peak_1772	730	-	3.30819	0.000116305	0.273848	7	promoter-tss	Sema4c	ENSMUST00000195620	500	protein_coding
ENSMUSG00000046337	chr1	36568374	36568607	Control_peak_1773	234	-	2.54075	0.00279634	0.665537	5	other intron	Fam178b	ENSMUST00000193763	-24841	protein_coding
ENSMUSG00000046337	chr1	36576145	36576462	Control_peak_1774	318	-	2.64231	0.00199398	0.562436	5	other intron	Fam178b	ENSMUST00000193763	-17028	protein_coding
ENSMUSG00000046337	chr1	36594252	36594454	Control_peak_1775	203	-	2.93567	0.000740781	0.549123	5	promoter-tss	Fam178b	ENSMUST00000193763	1021	protein_coding
ENSMUSG00000046337	chr1	36599986	36600380	Control_peak_1776	395	-	2.98872	0.000354364	0.393849	7	promoter-tss	Fam178b	ENSMUST00000194025	-228	protein_coding
ENSMUSG00000046337	chr1	36632071	36632273	Control_peak_1777	203	-	2.65558	0.00190752	0.562436	5	other intron	Fam178b	ENSMUST00000170295	-51011	protein_coding
ENSMUSG00000046337	chr1	36636570	36636788	Control_peak_1778	219	-	2.60329	0.00227117	0.571877	5	other intron	Fam178b	ENSMUST00000170295	-46504	protein_coding
ENSMUSG00000046337	chr1	36645646	36645848	Control_peak_1779	203	-	2.78128	0.00125095	0.549123	5	other intron	Fam178b	ENSMUST00000170295	-37436	protein_coding
ENSMUSG00000046337	chr1	36672219	36672421	Control_peak_1780	203	-	2.95206	0.000700406	0.549123	5	other intron	Fam178b	ENSMUST00000170295	-10863	protein_coding
ENSMUSG00000046337	chr1	36674858	36675153	Control_peak_1781	296	-	2.85639	0.000970331	0.549123	5	other intron	Fam178b	ENSMUST00000170295	-8177	protein_coding
ENSMUSG00000061518	chr1	36691109	36691960	Control_peak_1782	852	+	4.07123	1.84298e-06	0.0256797	10	promoter-tss	Cox5b	ENSMUST00000192859	-107	protein_coding
ENSMUSG00000102416	chr1	36709442	36709797	Control_peak_1783	356	+	2.95627	0.000190349	0.30771	9	promoter-tss	4933424G06Rik	ENSMUST00000192873	-529	protein_coding
ENSMUSG00000102416	chr1	36738468	36738670	Control_peak_1784	203	+	2.97153	0.000655209	0.549123	5	other intron	4933424G06Rik	ENSMUST00000208994	24031	protein_coding
ENSMUSG00000102416	chr1	36744561	36744915	Control_peak_1785	355	+	2.8331	0.00105003	0.549123	5	promoter-tss	4933424G06Rik	ENSMUST00000193459	383	protein_coding
ENSMUSG00000097291	chr1	36767405	36767915	Control_peak_1786	511	-	2.97153	0.000655209	0.549123	5	promoter-tss	Gm18828	ENSMUST00000180475	1786	transcribed_processed_pseudogene
ENSMUSG00000026117	chr1	36784226	36784451	Control_peak_1787	226	+	2.78128	0.00125095	0.549123	5	tts	Zap70	ENSMUST00000190128	5354	protein_coding
ENSMUSG00000026116	chr1	36784842	36785204	Control_peak_1788	363	-	2.98872	0.000354364	0.393849	7	intergenic	Tmem131	-	-158643	-
ENSMUSG00000026116	chr1	36815862	36816171	Control_peak_1789	310	-	2.61513	0.00173672	0.562436	6	promoter-tss	Tmem131	ENSMUST00000191381	-569	protein_coding
ENSMUSG00000026116	chr1	36855825	36856039	Control_peak_1790	215	-	2.62917	0.00208339	0.562436	5	other intron	Tmem131	ENSMUST00000185964	-87734	protein_coding
ENSMUSG00000103016	chr1	36871233	36871582	Control_peak_1791	350	-	2.96421	0.000529139	0.499971	6	promoter-tss	Gm37506	ENSMUST00000192008	-637	TEC
ENSMUSG00000026116	chr1	36879876	36880158	Control_peak_1792	283	-	2.55301	0.00268473	0.64972	5	other intron	Tmem131	ENSMUST00000185964	-63649	protein_coding
ENSMUSG00000026116	chr1	36939350	36939650	Control_peak_1793	301	-	4.13524	2.51762e-06	0.0330605	9	promoter-tss	Tmem131	ENSMUST00000194563	-322	protein_coding
ENSMUSG00000080054	chr1	36947019	36947396	Control_peak_1794	378	-	3.30528	0.000164017	0.30771	6	intergenic	Rpl12-ps1	-	-11219	-
ENSMUSG00000080054	chr1	36960887	36961089	Control_peak_1795	203	-	2.8331	0.00105003	0.549123	5	intergenic	Rpl12-ps1	-	2561	-
ENSMUSG00000080054	chr1	36965874	36966076	Control_peak_1796	203	-	2.8331	0.00105003	0.549123	5	intergenic	Rpl12-ps1	-	7548	-
ENSMUSG00000095944	chr1	36990281	36990735	Control_peak_1797	455	+	3.09817	0.000334649	0.389781	6	intergenic	n-R5s210	-	-14931	-
ENSMUSG00000095944	chr1	36996222	36996625	Control_peak_1798	404	+	2.65558	0.00190752	0.562436	5	intergenic	n-R5s210	-	-9015	-
ENSMUSG00000095944	chr1	37000532	37000952	Control_peak_1799	421	+	2.66898	0.00182394	0.562436	5	intergenic	n-R5s210	-	-4697	-
ENSMUSG00000050122	chr1	37035306	37035516	Control_peak_1800	211	+	2.59053	0.00236974	0.591059	5	promoter-tss	Vwa3b	ENSMUST00000027289	-297	protein_coding
ENSMUSG00000050122	chr1	37043680	37043946	Control_peak_1801	267	+	2.5286	0.00291145	0.665537	5	other intron	Vwa3b	ENSMUST00000117172	17217	protein_coding
ENSMUSG00000050122	chr1	37051678	37051993	Control_peak_1802	316	+	3.02229	0.00043391	0.425104	6	other exon	Vwa3b	ENSMUST00000117172	25239	protein_coding
ENSMUSG00000050122	chr1	37056575	37056777	Control_peak_1803	203	+	2.72397	0.00151695	0.549123	5	other intron	Vwa3b	ENSMUST00000117172	30080	protein_coding
ENSMUSG00000050122	chr1	37063648	37063941	Control_peak_1804	294	+	2.88758	0.00087277	0.549123	5	other intron	Vwa3b	ENSMUST00000117172	37198	protein_coding
ENSMUSG00000050122	chr1	37088679	37088881	Control_peak_1805	203	+	2.8331	0.00105003	0.549123	5	other intron	Vwa3b	ENSMUST00000027289	53072	protein_coding
ENSMUSG00000050122	chr1	37104948	37105150	Control_peak_1806	203	+	2.82832	0.000840892	0.549123	6	1st intron	Vwa3b	ENSMUST00000194048	4381	protein_coding
ENSMUSG00000050122	chr1	37122794	37123112	Control_peak_1807	319	+	2.66898	0.00182394	0.562436	5	other intron	Vwa3b	ENSMUST00000194048	22285	protein_coding
ENSMUSG00000050122	chr1	37135321	37135523	Control_peak_1808	203	+	2.97153	0.000655209	0.549123	5	promoter-tss	Vwa3b	ENSMUST00000195450	-86	protein_coding
ENSMUSG00000050122	chr1	37165014	37165302	Control_peak_1809	289	+	2.66898	0.00182394	0.562436	5	other intron	Vwa3b	ENSMUST00000027289	129450	protein_coding
ENSMUSG00000050122	chr1	37168656	37168858	Control_peak_1810	203	+	2.85639	0.000970331	0.549123	5	other intron	Vwa3b	ENSMUST00000027289	133049	protein_coding
ENSMUSG00000050122	chr1	37175918	37176239	Control_peak_1811	322	+	2.8331	0.00105003	0.549123	5	other intron	Vwa3b	ENSMUST00000027289	140370	protein_coding
ENSMUSG00000050122	chr1	37186823	37187025	Control_peak_1812	203	+	2.8331	0.00105003	0.549123	5	promoter-tss	Vwa3b	ENSMUST00000194320	69	protein_coding
ENSMUSG00000026114	chr1	37189815	37190019	Control_peak_1813	205	+	2.81084	0.00113214	0.549123	5	intergenic	Cnga3	-	-24517	-
ENSMUSG00000026114	chr1	37196200	37196584	Control_peak_1814	385	+	2.8331	0.00105003	0.549123	5	intergenic	Cnga3	-	-18042	-
ENSMUSG00000026114	chr1	37200515	37200717	Control_peak_1815	203	+	2.66898	0.00182394	0.562436	5	intergenic	Cnga3	-	-13818	-
ENSMUSG00000026114	chr1	37218451	37218671	Control_peak_1816	221	+	2.73149	0.000872871	0.549123	7	promoter-tss	Cnga3	ENSMUST00000195272	182	protein_coding
ENSMUSG00000026114	chr1	37264222	37264456	Control_peak_1817	235	+	2.8331	0.00105003	0.549123	5	tts	Cnga3	ENSMUST00000027288	45134	protein_coding
ENSMUSG00000026113	chr1	37326038	37326691	Control_peak_1818	654	+	2.54075	0.00279634	0.665537	5	1st intron	Inpp4a	ENSMUST00000132401	26056	protein_coding
ENSMUSG00000026113	chr1	37383206	37383433	Control_peak_1819	228	+	3.46679	9.35104e-05	0.273848	6	other intron	Inpp4a	ENSMUST00000132615	25922	protein_coding
ENSMUSG00000026113	chr1	37399298	37399593	Control_peak_1820	296	+	2.8331	0.00105003	0.549123	5	other exon	Inpp4a	ENSMUST00000140264	99530	protein_coding
ENSMUSG00000026113	chr1	37405227	37405429	Control_peak_1821	203	+	2.97153	0.000655209	0.549123	5	other intron	Inpp4a	ENSMUST00000137266	47409	protein_coding
ENSMUSG00000026112	chr1	37424129	37424508	Control_peak_1822	380	-	2.88758	0.00087277	0.549123	5	other intron	Coa5	ENSMUST00000027286	-5784	protein_coding
ENSMUSG00000026112	chr1	37426324	37426543	Control_peak_1823	220	-	3.09068	0.000248239	0.333161	7	other intron	Coa5	ENSMUST00000027286	-3669	protein_coding
ENSMUSG00000026110	chr1	37469815	37470017	Control_peak_1824	203	-	2.97153	0.000655209	0.549123	5	other intron	Mgat4a	ENSMUST00000151952	-71100	protein_coding
ENSMUSG00000026110	chr1	37471342	37471667	Control_peak_1825	326	-	2.8331	0.00105003	0.549123	5	other intron	Mgat4a	ENSMUST00000151952	-69511	protein_coding
ENSMUSG00000026110	chr1	37473098	37473386	Control_peak_1826	289	-	2.97153	0.000655209	0.549123	5	other intron	Mgat4a	ENSMUST00000151952	-67774	protein_coding
ENSMUSG00000103948	chr1	37487808	37488079	Control_peak_1827	272	-	2.81084	0.00113214	0.549123	5	promoter-tss	4930594C11Rik	ENSMUST00000192316	-661	TEC
ENSMUSG00000026110	chr1	37515896	37516154	Control_peak_1828	259	-	2.84104	0.00102214	0.549123	5	other intron	Mgat4a	ENSMUST00000151952	-24991	protein_coding
ENSMUSG00000026090	chr1	37551060	37551271	Control_peak_1829	212	-	2.97153	0.000655209	0.549123	5	intergenic	2010300C02Rik	-	-168919	-
ENSMUSG00000026090	chr1	37569025	37569342	Control_peak_1830	318	-	2.66898	0.00182394	0.562436	5	intergenic	2010300C02Rik	-	-150901	-
ENSMUSG00000026090	chr1	37590294	37590620	Control_peak_1831	327	-	2.5654	0.00257644	0.628003	5	intergenic	2010300C02Rik	-	-129628	-
ENSMUSG00000026090	chr1	37609176	37609446	Control_peak_1832	271	-	2.97153	0.000655209	0.549123	5	intergenic	2010300C02Rik	-	-110774	-
ENSMUSG00000026090	chr1	37648084	37648286	Control_peak_1833	203	-	2.97153	0.000655209	0.549123	5	other intron	2010300C02Rik	ENSMUST00000162875	-71900	protein_coding
ENSMUSG00000026090	chr1	37665614	37665962	Control_peak_1834	349	-	2.97153	0.000655209	0.549123	5	other intron	2010300C02Rik	ENSMUST00000162875	-54297	protein_coding
ENSMUSG00000026090	chr1	37673783	37674001	Control_peak_1835	219	-	2.81084	0.00113214	0.549123	5	other intron	2010300C02Rik	ENSMUST00000162875	-46193	protein_coding
ENSMUSG00000026090	chr1	37681482	37681757	Control_peak_1836	276	-	2.97153	0.000655209	0.549123	5	other intron	2010300C02Rik	ENSMUST00000162875	-38465	protein_coding
ENSMUSG00000026090	chr1	37690759	37691216	Control_peak_1837	458	-	3.30528	0.000164017	0.30771	6	other intron	2010300C02Rik	ENSMUST00000162875	-29097	protein_coding
ENSMUSG00000026090	chr1	37720472	37720693	Control_peak_1838	222	-	2.66898	0.00182394	0.562436	5	promoter-tss	2010300C02Rik	ENSMUST00000160589	787	protein_coding
ENSMUSG00000060771	chr1	37754706	37755369	Control_peak_1839	664	-	2.97153	0.000655209	0.549123	5	other exon	Tsga10	ENSMUST00000041815	-110041	protein_coding
ENSMUSG00000060771	chr1	37813533	37813834	Control_peak_1840	302	-	3.16168	0.00026911	0.347952	6	other intron	Tsga10	ENSMUST00000114902	-41690	protein_coding
ENSMUSG00000026088	chr1	37882035	37882282	Control_peak_1841	248	-	2.8331	0.00105003	0.549123	5	promoter-tss	Mitd1	ENSMUST00000127170	290	protein_coding
ENSMUSG00000026087	chr1	37889817	37890063	Control_peak_1842	247	+	2.96089	0.000390544	0.398592	7	promoter-tss	Mrpl30	ENSMUST00000161694	-593	protein_coding
ENSMUSG00000026087	chr1	37892918	37893555	Control_peak_1843	638	+	2.61513	0.00173672	0.562436	6	promoter-tss	Mrpl30	ENSMUST00000194857	303	protein_coding
ENSMUSG00000026087	chr1	37894976	37895492	Control_peak_1844	517	+	3.36885	0.000131568	0.274983	6	other intron	Mrpl30	ENSMUST00000193673	4702	protein_coding
ENSMUSG00000026087	chr1	37900837	37901041	Control_peak_1845	205	+	2.66898	0.00182394	0.562436	5	intergenic	Mrpl30	-	10462	-
ENSMUSG00000061584	chr1	37918422	37918722	Control_peak_1846	301	-	2.72397	0.00151695	0.549123	5	intergenic	Lyg2	-	2079	-
ENSMUSG00000087374	chr1	37926699	37926901	Control_peak_1847	203	+	2.79598	0.00119039	0.549123	5	intergenic	Gm15457	-	-6796	-
ENSMUSG00000026085	chr1	37960240	37960509	Control_peak_1848	270	-	2.96863	0.000661759	0.549123	5	intergenic	Lyg1	-	2615	-
ENSMUSG00000026083	chr1	37997939	37998675	Control_peak_1849	737	+	3.4324	1.24085e-05	0.0927385	11	promoter-tss	Eif5b	ENSMUST00000192548	178	protein_coding
ENSMUSG00000026083	chr1	38009085	38009338	Control_peak_1850	254	+	2.73149	0.000872871	0.549123	7	1st intron	Eif5b	ENSMUST00000027252	11201	protein_coding
ENSMUSG00000026082	chr1	38055306	38055508	Control_peak_1851	203	-	2.61616	0.00217576	0.562436	5	promoter-tss	Rev1	ENSMUST00000193008	1157	protein_coding
ENSMUSG00000026082	chr1	38062856	38063301	Control_peak_1852	446	-	2.79598	0.00119039	0.549123	5	other intron	Rev1	ENSMUST00000027251	-66583	protein_coding
ENSMUSG00000026082	chr1	38122877	38123139	Control_peak_1853	263	-	2.59078	0.00188664	0.562436	6	other intron	Rev1	ENSMUST00000027251	-6654	protein_coding
ENSMUSG00000026082	chr1	38128847	38129311	Control_peak_1854	465	-	3.23236	0.000151478	0.301454	7	promoter-tss	Rev1	ENSMUST00000192594	778	protein_coding
ENSMUSG00000026082	chr1	38129911	38130334	Control_peak_1855	424	-	3.30819	0.000116305	0.273848	7	promoter-tss	Rev1	ENSMUST00000192594	1821	protein_coding
ENSMUSG00000102716	chr1	38138084	38138296	Control_peak_1856	213	+	2.81084	0.00113214	0.549123	5	1st intron	Gm5099	ENSMUST00000194892	6107	lincRNA
ENSMUSG00000102716	chr1	38155037	38155422	Control_peak_1857	386	+	2.62917	0.00208339	0.562436	5	other intron	Gm5099	ENSMUST00000194892	23146	lincRNA
ENSMUSG00000037138	chr1	38182553	38182817	Control_peak_1858	265	-	3.46679	9.35104e-05	0.273848	6	other intron	Aff3	ENSMUST00000095027	-444500	protein_coding
ENSMUSG00000037138	chr1	38184214	38184443	Control_peak_1859	230	-	2.66898	0.00182394	0.562436	5	other intron	Aff3	ENSMUST00000095027	-442856	protein_coding
ENSMUSG00000037138	chr1	38193800	38194032	Control_peak_1860	233	-	2.66898	0.00182394	0.562436	5	other intron	Aff3	ENSMUST00000095027	-433269	protein_coding
ENSMUSG00000037138	chr1	38198581	38198801	Control_peak_1861	221	-	3.21105	0.000227081	0.316062	6	promoter-tss	Aff3	ENSMUST00000136641	1248	protein_coding
ENSMUSG00000037138	chr1	38207663	38207926	Control_peak_1862	264	-	2.73808	0.00144677	0.549123	5	other intron	Aff3	ENSMUST00000095027	-419390	protein_coding
ENSMUSG00000037138	chr1	38220579	38220781	Control_peak_1863	203	-	2.60329	0.00227117	0.571877	5	other intron	Aff3	ENSMUST00000095027	-406505	protein_coding
ENSMUSG00000037138	chr1	38260355	38260593	Control_peak_1864	239	-	4.13524	2.51762e-06	0.0330605	9	other intron	Aff3	ENSMUST00000095027	-366711	protein_coding
ENSMUSG00000037138	chr1	38274590	38275108	Control_peak_1865	519	-	2.95206	0.000700406	0.549123	5	other intron	Aff3	ENSMUST00000039827	-390106	protein_coding
ENSMUSG00000037138	chr1	38314257	38314466	Control_peak_1866	210	-	3.38766	8.81637e-05	0.273735	7	other intron	Aff3	ENSMUST00000039827	-350593	protein_coding
ENSMUSG00000037138	chr1	38321563	38321846	Control_peak_1867	284	-	2.66898	0.00182394	0.562436	5	other intron	Aff3	ENSMUST00000095027	-305480	protein_coding
ENSMUSG00000037138	chr1	38334197	38334540	Control_peak_1868	344	-	2.61513	0.00173672	0.562436	6	other intron	Aff3	ENSMUST00000095027	-292816	protein_coding
ENSMUSG00000037138	chr1	38367655	38367907	Control_peak_1869	253	-	3.14556	0.000284433	0.359784	6	other intron	Aff3	ENSMUST00000027250	-297174	protein_coding
ENSMUSG00000037138	chr1	38368344	38368838	Control_peak_1870	495	-	2.82832	0.000840892	0.549123	6	other intron	Aff3	ENSMUST00000027250	-296364	protein_coding
ENSMUSG00000037138	chr1	38373559	38373999	Control_peak_1871	441	-	2.59053	0.00236974	0.591059	5	other intron	Aff3	ENSMUST00000027250	-291176	protein_coding
ENSMUSG00000037138	chr1	38374464	38374804	Control_peak_1872	341	-	2.99297	0.000479645	0.462185	6	other intron	Aff3	ENSMUST00000027250	-290321	protein_coding
ENSMUSG00000037138	chr1	38401005	38401388	Control_peak_1873	384	-	2.66898	0.00182394	0.562436	5	other intron	Aff3	ENSMUST00000027250	-263758	protein_coding
ENSMUSG00000037138	chr1	38403745	38403947	Control_peak_1874	203	-	2.8331	0.00105003	0.549123	5	other intron	Aff3	ENSMUST00000027250	-261109	protein_coding
ENSMUSG00000037138	chr1	38461499	38461833	Control_peak_1875	335	-	2.61513	0.00173672	0.562436	6	other intron	Aff3	ENSMUST00000095027	-165519	protein_coding
ENSMUSG00000037138	chr1	38479675	38479885	Control_peak_1876	211	-	3.02229	0.00043391	0.425104	6	other intron	Aff3	ENSMUST00000095027	-147405	protein_coding
ENSMUSG00000102984	chr1	38485950	38486152	Control_peak_1877	203	+	2.70434	0.00128218	0.549123	6	promoter-tss	Gm34727	ENSMUST00000195175	-1468	processed_pseudogene
ENSMUSG00000037138	chr1	38510892	38511105	Control_peak_1878	214	-	2.68252	0.00174313	0.562436	5	other intron	Aff3	ENSMUST00000095027	-116186	protein_coding
ENSMUSG00000037138	chr1	38521567	38521975	Control_peak_1879	409	-	2.62917	0.00208339	0.562436	5	other intron	Aff3	ENSMUST00000095027	-105414	protein_coding
ENSMUSG00000037138	chr1	38522964	38523487	Control_peak_1880	524	-	2.54075	0.00279634	0.665537	5	other intron	Aff3	ENSMUST00000095027	-103959	protein_coding
ENSMUSG00000037138	chr1	38529724	38530413	Control_peak_1881	690	-	2.61513	0.00173672	0.562436	6	other intron	Aff3	ENSMUST00000095027	-97116	protein_coding
ENSMUSG00000037138	chr1	38534507	38534871	Control_peak_1882	365	-	2.54075	0.00279634	0.665537	5	other intron	Aff3	ENSMUST00000095027	-92496	protein_coding
ENSMUSG00000037138	chr1	38557454	38557656	Control_peak_1883	203	-	2.6962	0.00166506	0.549123	5	other intron	Aff3	ENSMUST00000095027	-69630	protein_coding
ENSMUSG00000037138	chr1	38589834	38590203	Control_peak_1884	370	-	2.59053	0.00236974	0.591059	5	other intron	Aff3	ENSMUST00000095027	-37166	protein_coding
ENSMUSG00000037138	chr1	38598399	38598935	Control_peak_1885	537	-	2.59053	0.00236974	0.591059	5	other intron	Aff3	ENSMUST00000095027	-28518	protein_coding
ENSMUSG00000037138	chr1	38599971	38600236	Control_peak_1886	266	-	2.96421	0.000529139	0.499971	6	other intron	Aff3	ENSMUST00000095027	-27081	protein_coding
ENSMUSG00000037138	chr1	38601960	38602279	Control_peak_1887	320	-	2.66898	0.00182394	0.562436	5	other intron	Aff3	ENSMUST00000095027	-25065	protein_coding
ENSMUSG00000037138	chr1	38610854	38611056	Control_peak_1888	203	-	2.81084	0.00113214	0.549123	5	other intron	Aff3	ENSMUST00000095027	-16230	protein_coding
ENSMUSG00000037138	chr1	38611789	38612048	Control_peak_1889	260	-	2.54075	0.00279634	0.665537	5	other intron	Aff3	ENSMUST00000095027	-15266	protein_coding
ENSMUSG00000037138	chr1	38656684	38656886	Control_peak_1890	203	-	2.50465	0.00315225	0.694249	5	other intron	Aff3	ENSMUST00000027250	-8170	protein_coding
ENSMUSG00000102541	chr1	38671313	38671633	Control_peak_1891	321	+	2.72397	0.00151695	0.549123	5	intergenic	Gm38135	-	-51147	-
ENSMUSG00000102541	chr1	38685687	38685903	Control_peak_1892	217	+	2.8331	0.00105003	0.549123	5	intergenic	Gm38135	-	-36825	-
ENSMUSG00000102541	chr1	38689128	38689330	Control_peak_1893	203	+	2.97153	0.000655209	0.549123	5	intergenic	Gm38135	-	-33391	-
ENSMUSG00000102541	chr1	38692072	38692274	Control_peak_1894	203	+	2.8331	0.00105003	0.549123	5	intergenic	Gm38135	-	-30447	-
ENSMUSG00000102541	chr1	38713876	38714078	Control_peak_1895	203	+	2.5779	0.00247144	0.607058	5	intergenic	Gm38135	-	-8643	-
ENSMUSG00000103531	chr1	38746901	38747197	Control_peak_1896	297	+	2.54075	0.00279634	0.665537	5	intergenic	2610300A13Rik	-	-20135	-
ENSMUSG00000103531	chr1	38753027	38753296	Control_peak_1897	270	+	2.6962	0.00166506	0.549123	5	intergenic	2610300A13Rik	-	-14022	-
ENSMUSG00000103531	chr1	38758008	38758246	Control_peak_1898	239	+	2.96421	0.000529139	0.499971	6	intergenic	2610300A13Rik	-	-9057	-
ENSMUSG00000103531	chr1	38758652	38758924	Control_peak_1899	273	+	2.61513	0.00173672	0.562436	6	intergenic	2610300A13Rik	-	-8396	-
ENSMUSG00000103531	chr1	38761978	38762283	Control_peak_1900	306	+	2.81084	0.00113214	0.549123	5	intergenic	2610300A13Rik	-	-5053	-
ENSMUSG00000103531	chr1	38767111	38767575	Control_peak_1901	465	+	6.39353	1.28795e-12	1.50647e-07	17	promoter-tss	2610300A13Rik	ENSMUST00000192930	159	TEC
ENSMUSG00000048814	chr1	38823055	38823269	Control_peak_1902	215	-	2.96863	0.000661759	0.549123	5	promoter-tss	Lonrf2	ENSMUST00000039612	1947	protein_coding
ENSMUSG00000048814	chr1	38823737	38824172	Control_peak_1903	436	-	2.81084	0.00113214	0.549123	5	other intron	Lonrf2	ENSMUST00000147695	-12756	protein_coding
ENSMUSG00000048814	chr1	38828648	38828922	Control_peak_1904	275	-	3.38766	8.81637e-05	0.273735	7	other intron	Lonrf2	ENSMUST00000147695	-7926	protein_coding
ENSMUSG00000048814	chr1	38831461	38831802	Control_peak_1905	342	-	2.8719	0.000920556	0.549123	5	other intron	Lonrf2	ENSMUST00000147695	-5079	protein_coding
ENSMUSG00000048814	chr1	38841101	38841303	Control_peak_1906	203	-	3.24482	0.000202125	0.30771	6	intergenic	Lonrf2	-	4491	-
ENSMUSG00000026080	chr1	38876692	38876975	Control_peak_1907	284	-	3.21105	0.000227081	0.316062	6	other intron	Chst10	ENSMUST00000193441	-21255	protein_coding
ENSMUSG00000026080	chr1	38879306	38879522	Control_peak_1908	217	-	2.82586	0.00107607	0.549123	5	other intron	Chst10	ENSMUST00000193441	-18675	protein_coding
ENSMUSG00000103647	chr1	38884395	38884599	Control_peak_1909	205	+	2.97153	0.000655209	0.549123	5	promoter-tss	Gm37707	ENSMUST00000195309	-257	antisense
ENSMUSG00000067604	chr1	38925992	38926250	Control_peak_1910	259	+	2.8331	0.00105003	0.549123	5	intergenic	Nms	-	-13028	-
ENSMUSG00000067604	chr1	38949639	38949956	Control_peak_1911	318	+	2.8331	0.00105003	0.549123	5	other intron	Nms	ENSMUST00000088029	10648	protein_coding
ENSMUSG00000026078	chr1	38974727	38975123	Control_peak_1912	397	+	3.29684	0.000168877	0.30771	6	intergenic	Pdcl3	-	-10683	-
ENSMUSG00000103046	chr1	39008503	39008740	Control_peak_1913	238	+	3.17797	0.00025446	0.334707	6	intergenic	Gm37309	-	15943	-
ENSMUSG00000103046	chr1	39014934	39015222	Control_peak_1914	289	+	2.97153	0.000655209	0.549123	5	intergenic	Gm37309	-	22400	-
ENSMUSG00000104188	chr1	39032894	39033156	Control_peak_1915	263	-	3.11381	0.000317176	0.389781	6	intergenic	Gm37821	-	-24612	-
ENSMUSG00000104188	chr1	39060768	39061129	Control_peak_1916	362	-	2.97153	0.000655209	0.549123	5	intergenic	Gm37821	-	3311	-
ENSMUSG00000103182	chr1	39093522	39093726	Control_peak_1917	205	-	2.61513	0.00173672	0.562436	6	intergenic	Gm37091	-	10286	-
ENSMUSG00000103182	chr1	39095569	39095771	Control_peak_1918	203	-	2.97153	0.000655209	0.549123	5	intergenic	Gm37091	-	12332	-
ENSMUSG00000103182	chr1	39125958	39126160	Control_peak_1919	203	-	2.71001	0.00158972	0.549123	5	intergenic	Gm37091	-	42721	-
ENSMUSG00000098833	chr1	39170948	39171295	Control_peak_1920	348	-	2.85639	0.000970331	0.549123	5	intergenic	Mir6349	-	-15870	-
ENSMUSG00000026077	chr1	39194501	39194735	Control_peak_1921	235	+	3.09057	0.000114776	0.273848	9	promoter-tss	Npas2	ENSMUST00000056815	406	protein_coding
ENSMUSG00000026077	chr1	39199458	39199700	Control_peak_1922	243	+	2.71001	0.00158972	0.549123	5	1st intron	Npas2	ENSMUST00000173050	5848	protein_coding
ENSMUSG00000026077	chr1	39200646	39201017	Control_peak_1923	372	+	2.82832	0.000840892	0.549123	6	1st intron	Npas2	ENSMUST00000173050	7100	protein_coding
ENSMUSG00000026077	chr1	39226595	39226797	Control_peak_1924	203	+	2.54075	0.00279634	0.665537	5	1st intron	Npas2	ENSMUST00000173050	32965	protein_coding
ENSMUSG00000026077	chr1	39238070	39238341	Control_peak_1925	272	+	2.8331	0.00105003	0.549123	5	1st intron	Npas2	ENSMUST00000173050	44474	protein_coding
ENSMUSG00000026077	chr1	39240485	39240717	Control_peak_1926	233	+	2.82832	0.000840892	0.549123	6	1st intron	Npas2	ENSMUST00000173050	46870	protein_coding
ENSMUSG00000026077	chr1	39248370	39248784	Control_peak_1927	415	+	3.52308	5.49617e-05	0.203423	7	1st intron	Npas2	ENSMUST00000173050	54846	protein_coding
ENSMUSG00000026077	chr1	39261910	39262141	Control_peak_1928	232	+	2.71001	0.00158972	0.549123	5	1st intron	Npas2	ENSMUST00000173050	68294	protein_coding
ENSMUSG00000026077	chr1	39281843	39282071	Control_peak_1929	229	+	3.40604	0.000115598	0.273848	6	other intron	Npas2	ENSMUST00000173050	88226	protein_coding
ENSMUSG00000026077	chr1	39311381	39311685	Control_peak_1930	305	+	3.27932	0.000179428	0.30771	6	other intron	Npas2	ENSMUST00000056815	117321	protein_coding
ENSMUSG00000026077	chr1	39341028	39341231	Control_peak_1931	204	+	3.11381	0.000317176	0.389781	6	promoter-tss	Npas2	ENSMUST00000172825	-425	protein_coding
ENSMUSG00000073702	chr1	39367926	39368369	Control_peak_1932	444	+	3.09924	1.96146e-05	0.119545	13	promoter-tss	Rpl31	ENSMUST00000086535	305	protein_coding
ENSMUSG00000003134	chr1	39377326	39377528	Control_peak_1933	203	-	2.54075	0.00279634	0.665537	5	other intron	Tbc1d8	ENSMUST00000054462	-101328	protein_coding
ENSMUSG00000003134	chr1	39385968	39386192	Control_peak_1934	225	-	2.66898	0.00182394	0.562436	5	other exon	Tbc1d8	ENSMUST00000054462	-92675	protein_coding
ENSMUSG00000003134	chr1	39392039	39392414	Control_peak_1935	376	-	3.30528	0.000164017	0.30771	6	promoter-tss	Tbc1d8	ENSMUST00000195854	-404	protein_coding
ENSMUSG00000003134	chr1	39398190	39398490	Control_peak_1936	301	-	3.19442	0.000240458	0.328187	6	other intron	Tbc1d8	ENSMUST00000054462	-80415	protein_coding
ENSMUSG00000003134	chr1	39413427	39413756	Control_peak_1937	330	-	2.61513	0.00173672	0.562436	6	other intron	Tbc1d8	ENSMUST00000054462	-65163	protein_coding
ENSMUSG00000003134	chr1	39418354	39418897	Control_peak_1938	544	-	2.79598	0.00119039	0.549123	5	other intron	Tbc1d8	ENSMUST00000054462	-60129	protein_coding
ENSMUSG00000003134	chr1	39456528	39456951	Control_peak_1939	424	-	2.61616	0.00217576	0.562436	5	other intron	Tbc1d8	ENSMUST00000192531	-21921	protein_coding
ENSMUSG00000003134	chr1	39464564	39464931	Control_peak_1940	368	-	3.72798	2.68139e-05	0.130876	7	other intron	Tbc1d8	ENSMUST00000192531	-13913	protein_coding
ENSMUSG00000003134	chr1	39472377	39472579	Control_peak_1941	203	-	2.54075	0.00279634	0.665537	5	other intron	Tbc1d8	ENSMUST00000192531	-6183	protein_coding
ENSMUSG00000003134	chr1	39474553	39474854	Control_peak_1942	302	-	3.39963	2.28691e-05	0.130876	10	other intron	Tbc1d8	ENSMUST00000192531	-3957	protein_coding
ENSMUSG00000003134	chr1	39478480	39478732	Control_peak_1943	253	-	2.96421	0.000529139	0.499971	6	promoter-tss	Tbc1d8	ENSMUST00000192531	-55	protein_coding
ENSMUSG00000065629	chr1	39483049	39483286	Control_peak_1944	238	+	2.6962	0.00166506	0.549123	5	intergenic	Gm24826	-	-36365	-
ENSMUSG00000048234	chr1	39565150	39565385	Control_peak_1945	236	-	3.54077	5.16678e-05	0.193848	7	other exon	Rnf149	ENSMUST00000195136	-12088	protein_coding
ENSMUSG00000048234	chr1	39567901	39568153	Control_peak_1946	253	-	3.02229	0.00043391	0.425104	6	other intron	Rnf149	ENSMUST00000195705	-9276	protein_coding
ENSMUSG00000048234	chr1	39572265	39572473	Control_peak_1947	209	-	2.96421	0.000529139	0.499971	6	other intron	Rnf149	ENSMUST00000195705	-4934	protein_coding
ENSMUSG00000048234	chr1	39576622	39576964	Control_peak_1948	343	-	4.17441	2.1867e-06	0.0292867	9	promoter-tss	Rnf149	ENSMUST00000195136	-563	protein_coding
ENSMUSG00000048234	chr1	39577136	39577338	Control_peak_1949	203	-	3.32379	0.000110151	0.273848	7	promoter-tss	Rnf149	ENSMUST00000195136	-119	protein_coding
ENSMUSG00000102471	chr1	39598522	39598724	Control_peak_1950	203	-	2.8331	0.00105003	0.549123	5	promoter-tss	Gm5100	ENSMUST00000195631	618	processed_pseudogene
ENSMUSG00000050967	chr1	39614786	39615233	Control_peak_1951	448	-	2.51657	0.00303005	0.67086	5	intergenic	Creg2	-	-36464	-
ENSMUSG00000050967	chr1	39639666	39639868	Control_peak_1952	203	-	2.81084	0.00113214	0.549123	5	other intron	Creg2	ENSMUST00000053355	-11707	protein_coding
ENSMUSG00000097083	chr1	39650515	39650717	Control_peak_1953	203	+	3.09068	0.000248239	0.333161	7	promoter-tss	D930019O06Rik	ENSMUST00000181841	440	antisense
ENSMUSG00000097083	chr1	39655084	39655359	Control_peak_1954	276	+	3.63196	3.75535e-05	0.161795	7	other exon	D930019O06Rik	ENSMUST00000181841	5045	antisense
ENSMUSG00000097083	chr1	39659855	39660158	Control_peak_1955	304	+	2.61513	0.00173672	0.562436	6	intergenic	D930019O06Rik	-	9830	-
ENSMUSG00000057173	chr1	39666317	39666519	Control_peak_1956	203	-	2.68252	0.00174313	0.562436	5	other intron	Rfx8	ENSMUST00000151913	-54579	protein_coding
ENSMUSG00000057173	chr1	39668985	39669277	Control_peak_1957	293	-	3.11381	0.000317176	0.389781	6	other intron	Rfx8	ENSMUST00000151913	-51866	protein_coding
ENSMUSG00000057173	chr1	39708268	39708474	Control_peak_1958	207	-	2.97153	0.000655209	0.549123	5	other intron	Rfx8	ENSMUST00000151913	-12626	protein_coding
ENSMUSG00000091937	chr1	39775275	39775477	Control_peak_1959	203	-	2.76673	0.0013138	0.549123	5	intergenic	Gm3646	-	-29956	-
ENSMUSG00000091937	chr1	39796666	39796989	Control_peak_1960	324	-	3.09817	0.000334649	0.389781	6	intergenic	Gm3646	-	-8504	-
ENSMUSG00000091937	chr1	39797690	39798026	Control_peak_1961	337	-	2.78128	0.00125095	0.549123	5	intergenic	Gm3646	-	-7474	-
ENSMUSG00000101634	chr1	39837180	39837439	Control_peak_1962	260	-	2.61513	0.00173672	0.562436	6	tts	1700066B17Rik	ENSMUST00000187091	-8389	lincRNA
ENSMUSG00000101634	chr1	39841108	39841346	Control_peak_1963	239	-	2.6962	0.00166506	0.549123	5	other intron	1700066B17Rik	ENSMUST00000187091	-4472	lincRNA
ENSMUSG00000101634	chr1	39845666	39846239	Control_peak_1964	574	-	3.11381	0.000317176	0.389781	6	promoter-tss	1700066B17Rik	ENSMUST00000187091	253	lincRNA
ENSMUSG00000026074	chr1	39876154	39876506	Control_peak_1965	353	+	3.21105	0.000227081	0.316062	6	intergenic	Map4k4	-	-24583	-
ENSMUSG00000026074	chr1	39877436	39877645	Control_peak_1966	210	+	2.61513	0.00173672	0.562436	6	intergenic	Map4k4	-	-23372	-
ENSMUSG00000026074	chr1	39900495	39900890	Control_peak_1967	396	+	4.21433	1.89431e-06	0.0257674	9	promoter-tss	Map4k4	ENSMUST00000195259	-487	protein_coding
ENSMUSG00000026074	chr1	39907233	39907644	Control_peak_1968	412	+	2.96421	0.000529139	0.499971	6	other intron	Map4k4	ENSMUST00000163854	6525	protein_coding
ENSMUSG00000026074	chr1	39978250	39978452	Control_peak_1969	203	+	2.55301	0.00268473	0.64972	5	other intron	Map4k4	ENSMUST00000163854	77438	protein_coding
ENSMUSG00000026074	chr1	39986940	39987148	Control_peak_1970	209	+	2.82832	0.000840892	0.549123	6	other intron	Map4k4	ENSMUST00000163854	86131	protein_coding
ENSMUSG00000026074	chr1	40034022	40034280	Control_peak_1971	259	+	4.08596	4.94516e-06	0.0511976	8	intergenic	Map4k4	-	133238	-
ENSMUSG00000026073	chr1	40082716	40083075	Control_peak_1972	360	+	3.26198	0.000190502	0.30771	6	promoter-tss	Il1r2	ENSMUST00000195770	-1896	protein_coding
ENSMUSG00000026073	chr1	40094727	40094929	Control_peak_1973	203	+	2.66898	0.00182394	0.562436	5	1st intron	Il1r2	ENSMUST00000194913	8843	protein_coding
ENSMUSG00000026073	chr1	40097892	40098132	Control_peak_1974	241	+	2.8331	0.00105003	0.549123	5	1st intron	Il1r2	ENSMUST00000194913	12027	protein_coding
ENSMUSG00000026073	chr1	40107592	40107794	Control_peak_1975	203	+	2.79598	0.00119039	0.549123	5	other intron	Il1r2	ENSMUST00000191671	33614	protein_coding
ENSMUSG00000026073	chr1	40124683	40125101	Control_peak_1976	419	+	2.8331	0.00105003	0.549123	5	other intron	Il1r2	ENSMUST00000195770	40100	protein_coding
ENSMUSG00000026072	chr1	40158662	40159146	Control_peak_1977	485	+	2.97153	0.000655209	0.549123	5	intergenic	Il1r1	-	-66176	-
ENSMUSG00000026072	chr1	40193130	40193332	Control_peak_1978	203	+	2.54075	0.00279634	0.665537	5	intergenic	Il1r1	-	-31849	-
ENSMUSG00000026072	chr1	40203771	40204082	Control_peak_1979	312	+	3.38766	8.81637e-05	0.273735	7	intergenic	Il1r1	-	-21153	-
ENSMUSG00000026072	chr1	40214315	40214597	Control_peak_1980	283	+	2.82586	0.00107607	0.549123	5	intergenic	Il1r1	-	-10624	-
ENSMUSG00000026072	chr1	40217623	40217846	Control_peak_1981	224	+	3.26198	0.000190502	0.30771	6	intergenic	Il1r1	-	-7345	-
ENSMUSG00000026072	chr1	40246867	40247323	Control_peak_1982	457	+	2.61513	0.00173672	0.562436	6	1st intron	Il1r1	ENSMUST00000027241	22015	protein_coding
ENSMUSG00000026072	chr1	40276615	40276817	Control_peak_1983	203	+	2.97153	0.000655209	0.549123	5	1st intron	Il1r1	ENSMUST00000027241	51636	protein_coding
ENSMUSG00000070942	chr1	40327423	40327625	Control_peak_1984	203	+	2.60329	0.00227117	0.571877	5	other exon	Il1rl2	ENSMUST00000095020	2897	protein_coding
ENSMUSG00000103230	chr1	40370574	40371195	Control_peak_1985	622	+	3.46679	9.35104e-05	0.273848	6	intergenic	Gm17970	-	17032	-
ENSMUSG00000103230	chr1	40384032	40384485	Control_peak_1986	454	+	3.30528	0.000164017	0.30771	6	intergenic	Gm17970	-	30406	-
ENSMUSG00000026069	chr1	40394555	40394757	Control_peak_1987	203	+	2.8331	0.00105003	0.549123	5	intergenic	Il1rl1	-	-34914	-
ENSMUSG00000026069	chr1	40433449	40433651	Control_peak_1988	203	+	2.61513	0.00173672	0.562436	6	1st intron	Il1rl1	ENSMUST00000174335	3980	protein_coding
ENSMUSG00000026070	chr1	40465523	40465740	Control_peak_1989	218	+	2.5286	0.00291145	0.665537	5	promoter-tss	Il18r1	ENSMUST00000108044	-374	protein_coding
ENSMUSG00000026070	chr1	40492812	40493014	Control_peak_1990	203	+	2.81084	0.00113214	0.549123	5	other intron	Il18r1	ENSMUST00000108044	26907	protein_coding
ENSMUSG00000026070	chr1	40498863	40499082	Control_peak_1991	220	+	2.54075	0.00279634	0.665537	5	other exon	Il18r1	ENSMUST00000108044	32966	protein_coding
ENSMUSG00000026068	chr1	40548366	40548631	Control_peak_1992	266	+	2.81084	0.00113214	0.549123	5	other intron	Il18rap	ENSMUST00000027237	33136	protein_coding
ENSMUSG00000026065	chr1	40593783	40594210	Control_peak_1993	428	+	2.8331	0.00105003	0.549123	5	other intron	Slc9a4	ENSMUST00000027233	13915	protein_coding
ENSMUSG00000026065	chr1	40596308	40596510	Control_peak_1994	203	+	2.8719	0.000920556	0.549123	5	other intron	Slc9a4	ENSMUST00000027233	16328	protein_coding
ENSMUSG00000026065	chr1	40604967	40605169	Control_peak_1995	203	+	2.97153	0.000655209	0.549123	5	other intron	Slc9a4	ENSMUST00000027233	24987	protein_coding
ENSMUSG00000026065	chr1	40610218	40610559	Control_peak_1996	342	+	2.8331	0.00105003	0.549123	5	other intron	Slc9a4	ENSMUST00000027233	30307	protein_coding
ENSMUSG00000026065	chr1	40613790	40614264	Control_peak_1997	475	+	3.46341	9.46237e-05	0.273848	6	other intron	Slc9a4	ENSMUST00000027233	33946	protein_coding
ENSMUSG00000026062	chr1	40636468	40636867	Control_peak_1998	400	+	4.21626	3.10978e-06	0.0380917	8	intergenic	Slc9a2	-	-43906	-
ENSMUSG00000026062	chr1	40680468	40680695	Control_peak_1999	228	+	2.98872	0.000354364	0.393849	7	promoter-tss	Slc9a2	ENSMUST00000192345	-1015	protein_coding
[truncated: 133,343 more rows]

## Sheet: PAE_peaks_anno
GeneID	Chr	Start	End	PeakID	Length	Strand	FoldEnrichment	Pvalue	FDR	Score	Region	GeneName	Transcript	DistanceToTSS	Biotype
ENSMUSG00000102693	chr1	3007339	3007610	PAE_peak_1	272	+	2.95835	0.000539834	0.355362	6	intergenic	4933401J01Rik	-	-65778	-
ENSMUSG00000102693	chr1	3021901	3022126	PAE_peak_2	226	+	2.51108	0.00308567	0.645601	5	intergenic	4933401J01Rik	-	-51239	-
ENSMUSG00000102693	chr1	3028227	3028741	PAE_peak_3	515	+	3.38097	9.02464e-05	0.147723	7	intergenic	4933401J01Rik	-	-44769	-
ENSMUSG00000102693	chr1	3069911	3070142	PAE_peak_4	232	+	3.04007	0.000408319	0.343355	6	intergenic	4933401J01Rik	-	-3226	-
ENSMUSG00000102693	chr1	3079808	3080163	PAE_peak_5	356	+	3.04007	0.000408319	0.343355	6	intergenic	4933401J01Rik	-	6732	-
ENSMUSG00000064842	chr1	3116591	3116847	PAE_peak_6	257	+	2.60577	0.00225248	0.645601	5	intergenic	Gm26206	-	14703	-
ENSMUSG00000064842	chr1	3133321	3133766	PAE_peak_7	446	+	2.53573	0.00284341	0.645601	5	intergenic	Gm26206	-	31527	-
ENSMUSG00000064842	chr1	3144620	3144845	PAE_peak_8	226	+	2.53573	0.00284341	0.645601	5	intergenic	Gm26206	-	42716	-
ENSMUSG00000051951	chr1	3174291	3174516	PAE_peak_9	226	-	2.7518	0.00109104	0.466787	6	intergenic	Xkr4	-	-497094	-
ENSMUSG00000051951	chr1	3186949	3187300	PAE_peak_10	352	-	2.60577	0.00225248	0.645601	5	intergenic	Xkr4	-	-484373	-
ENSMUSG00000051951	chr1	3205193	3205419	PAE_peak_11	227	-	2.60577	0.00225248	0.645601	5	tts	Xkr4	ENSMUST00000159265	-10326	protein_coding
ENSMUSG00000051951	chr1	3233494	3233719	PAE_peak_12	226	-	2.95835	0.000539834	0.355362	6	other intron	Xkr4	ENSMUST00000070533	-437891	protein_coding
ENSMUSG00000051951	chr1	3280865	3281110	PAE_peak_13	246	-	3.04007	0.000408319	0.343355	6	other intron	Xkr4	ENSMUST00000070533	-390510	protein_coding
ENSMUSG00000051951	chr1	3284914	3285139	PAE_peak_14	226	-	3.47436	6.51538e-05	0.127987	7	other intron	Xkr4	ENSMUST00000070533	-386471	protein_coding
ENSMUSG00000051951	chr1	3297420	3297762	PAE_peak_15	343	-	3.47436	6.51538e-05	0.127987	7	other intron	Xkr4	ENSMUST00000070533	-373907	protein_coding
ENSMUSG00000051951	chr1	3302007	3302556	PAE_peak_16	550	-	2.51108	0.00308567	0.645601	5	other intron	Xkr4	ENSMUST00000070533	-369216	protein_coding
ENSMUSG00000051951	chr1	3353428	3353950	PAE_peak_17	523	-	2.60577	0.00225248	0.645601	5	other intron	Xkr4	ENSMUST00000070533	-317809	protein_coding
ENSMUSG00000051951	chr1	3357285	3357539	PAE_peak_18	255	-	2.65512	0.00151586	0.515036	6	other intron	Xkr4	ENSMUST00000070533	-314086	protein_coding
ENSMUSG00000051951	chr1	3399407	3399858	PAE_peak_19	452	-	3.00731	0.000456699	0.343355	6	other intron	Xkr4	ENSMUST00000070533	-271865	protein_coding
ENSMUSG00000051951	chr1	3412313	3412603	PAE_peak_20	291	-	2.95835	0.000539834	0.355362	6	other intron	Xkr4	ENSMUST00000070533	-259040	protein_coding
ENSMUSG00000051951	chr1	3424840	3425565	PAE_peak_21	726	-	3.04007	0.000408319	0.343355	6	other intron	Xkr4	ENSMUST00000070533	-246295	protein_coding
ENSMUSG00000051951	chr1	3433837	3434062	PAE_peak_22	226	-	3.02739	0.000426403	0.343355	6	other intron	Xkr4	ENSMUST00000070533	-237548	protein_coding
ENSMUSG00000051951	chr1	3462244	3462469	PAE_peak_23	226	-	2.7686	0.00103041	0.451472	6	other intron	Xkr4	ENSMUST00000070533	-209141	protein_coding
ENSMUSG00000051951	chr1	3462766	3462992	PAE_peak_24	227	-	2.7686	0.00103041	0.451472	6	other intron	Xkr4	ENSMUST00000070533	-208619	protein_coding
ENSMUSG00000089699	chr1	3498583	3498808	PAE_peak_25	226	+	2.53573	0.00284341	0.645601	5	1st intron	Gm1992	ENSMUST00000161581	32108	antisense
ENSMUSG00000051951	chr1	3559496	3559721	PAE_peak_26	226	-	2.53573	0.00284341	0.645601	5	other intron	Xkr4	ENSMUST00000070533	-111889	protein_coding
ENSMUSG00000051951	chr1	3559932	3560282	PAE_peak_27	351	-	2.60577	0.00225248	0.645601	5	other intron	Xkr4	ENSMUST00000070533	-111391	protein_coding
ENSMUSG00000051951	chr1	3584548	3584908	PAE_peak_28	361	-	2.94864	0.000558007	0.355362	6	other intron	Xkr4	ENSMUST00000070533	-86770	protein_coding
ENSMUSG00000051951	chr1	3611269	3611494	PAE_peak_29	226	-	3.14491	0.000205461	0.238596	7	other intron	Xkr4	ENSMUST00000070533	-60116	protein_coding
ENSMUSG00000051951	chr1	3632146	3632397	PAE_peak_30	252	-	2.60577	0.00225248	0.645601	5	other intron	Xkr4	ENSMUST00000070533	-39226	protein_coding
ENSMUSG00000051951	chr1	3665038	3665438	PAE_peak_31	401	-	2.60577	0.00225248	0.645601	5	other intron	Xkr4	ENSMUST00000070533	-6260	protein_coding
ENSMUSG00000051951	chr1	3665737	3665991	PAE_peak_32	255	-	2.60577	0.00225248	0.645601	5	other intron	Xkr4	ENSMUST00000070533	-5634	protein_coding
ENSMUSG00000102348	chr1	3709895	3710281	PAE_peak_33	387	+	2.60577	0.00225248	0.645601	5	intergenic	Gm10568	-	29933	-
ENSMUSG00000088333	chr1	3816007	3816296	PAE_peak_34	290	-	3.47436	6.51538e-05	0.127987	7	intergenic	Gm27396	-	32218	-
ENSMUSG00000088333	chr1	3833488	3833812	PAE_peak_35	325	-	3.47436	6.51538e-05	0.127987	7	intergenic	Gm27396	-	49717	-
ENSMUSG00000088333	chr1	3836653	3837055	PAE_peak_36	403	-	2.53573	0.00284341	0.645601	5	intergenic	Gm27396	-	52921	-
ENSMUSG00000088333	chr1	3843494	3843719	PAE_peak_37	226	-	2.51108	0.00308567	0.645601	5	intergenic	Gm27396	-	59673	-
ENSMUSG00000102343	chr1	3850418	3850890	PAE_peak_38	473	-	3.47436	6.51538e-05	0.127987	7	intergenic	Gm37381	-	-135561	-
ENSMUSG00000102343	chr1	3854288	3854913	PAE_peak_39	626	-	3.47436	6.51538e-05	0.127987	7	intergenic	Gm37381	-	-131614	-
ENSMUSG00000102343	chr1	3887528	3887848	PAE_peak_40	321	-	2.7518	0.00109104	0.466787	6	intergenic	Gm37381	-	-98527	-
ENSMUSG00000102343	chr1	3915185	3915715	PAE_peak_41	531	-	2.53573	0.00284341	0.645601	5	other intron	Gm37381	ENSMUST00000194643	-70765	lincRNA
ENSMUSG00000025900	chr1	4006591	4007122	PAE_peak_42	532	-	2.92959	0.000595484	0.355362	6	other intron	Rp1	ENSMUST00000208660	-402384	protein_coding
ENSMUSG00000025900	chr1	4008225	4008849	PAE_peak_43	625	-	2.60577	0.00225248	0.645601	5	other intron	Rp1	ENSMUST00000208660	-400704	protein_coding
ENSMUSG00000025900	chr1	4044144	4044522	PAE_peak_44	379	-	2.60577	0.00225248	0.645601	5	other intron	Rp1	ENSMUST00000208660	-364908	protein_coding
ENSMUSG00000025900	chr1	4046295	4046538	PAE_peak_45	244	-	2.53573	0.00284341	0.645601	5	other intron	Rp1	ENSMUST00000208660	-362824	protein_coding
ENSMUSG00000025900	chr1	4061092	4061317	PAE_peak_46	226	-	2.60577	0.00225248	0.645601	5	other intron	Rp1	ENSMUST00000208660	-348036	protein_coding
ENSMUSG00000025900	chr1	4077562	4077910	PAE_peak_47	349	-	2.60577	0.00225248	0.645601	5	other intron	Rp1	ENSMUST00000208660	-331505	protein_coding
ENSMUSG00000025900	chr1	4108163	4108410	PAE_peak_48	248	-	3.04007	0.000408319	0.343355	6	other intron	Rp1	ENSMUST00000208660	-300954	protein_coding
ENSMUSG00000025900	chr1	4136661	4136940	PAE_peak_49	280	-	2.95152	0.000283041	0.28283	8	other intron	Rp1	ENSMUST00000208660	-272440	protein_coding
ENSMUSG00000025900	chr1	4167293	4167771	PAE_peak_50	479	-	2.54395	0.00276675	0.645601	5	other intron	Rp1	ENSMUST00000208660	-241709	protein_coding
ENSMUSG00000025900	chr1	4169473	4169700	PAE_peak_51	228	-	2.53573	0.00284341	0.645601	5	other intron	Rp1	ENSMUST00000208660	-239654	protein_coding
ENSMUSG00000025900	chr1	4218551	4218776	PAE_peak_52	226	-	2.52741	0.00292301	0.645601	5	other intron	Rp1	ENSMUST00000208660	-190577	protein_coding
ENSMUSG00000025900	chr1	4219073	4219298	PAE_peak_53	226	-	2.56071	0.00261692	0.645601	5	other intron	Rp1	ENSMUST00000208660	-190055	protein_coding
ENSMUSG00000025900	chr1	4246364	4246731	PAE_peak_54	368	-	3.02739	0.000426403	0.343355	6	other intron	Rp1	ENSMUST00000208660	-162693	protein_coding
ENSMUSG00000102948	chr1	4261495	4262263	PAE_peak_55	769	-	2.60577	0.00225248	0.645601	5	promoter-tss	Gm6101	ENSMUST00000195384	1360	processed_pseudogene
ENSMUSG00000025900	chr1	4280167	4280810	PAE_peak_56	644	-	3.04007	0.000408319	0.343355	6	other intron	Rp1	ENSMUST00000208660	-128752	protein_coding
ENSMUSG00000025900	chr1	4282891	4283116	PAE_peak_57	226	-	2.60577	0.00225248	0.645601	5	other intron	Rp1	ENSMUST00000208660	-126237	protein_coding
ENSMUSG00000025900	chr1	4296260	4296485	PAE_peak_58	226	-	2.59491	0.00233545	0.645601	5	other intron	Rp1	ENSMUST00000208793	-112868	protein_coding
ENSMUSG00000104123	chr1	4363979	4364771	PAE_peak_59	793	-	2.60577	0.00225248	0.645601	5	promoter-tss	Gm37483	ENSMUST00000194382	-454	TEC
ENSMUSG00000025900	chr1	4384660	4384896	PAE_peak_60	237	-	2.94864	0.000558007	0.355362	6	other intron	Rp1	ENSMUST00000194992	-24409	protein_coding
ENSMUSG00000025900	chr1	4397300	4397525	PAE_peak_61	226	-	2.52741	0.00292301	0.645601	5	other intron	Rp1	ENSMUST00000194992	-11774	protein_coding
ENSMUSG00000025902	chr1	4449432	4449856	PAE_peak_62	425	-	2.53573	0.00284341	0.645601	5	intergenic	Sox17	-	-47710	-
ENSMUSG00000025902	chr1	4470844	4471612	PAE_peak_63	769	-	3.14491	0.000205461	0.238596	7	intergenic	Sox17	-	-26126	-
ENSMUSG00000025902	chr1	4493580	4493876	PAE_peak_64	297	-	4.10555	2.8015e-06	0.0153837	9	promoter-tss	Sox17	ENSMUST00000191939	-7	protein_coding
ENSMUSG00000025902	chr1	4497931	4498324	PAE_peak_65	394	-	2.60577	0.00225248	0.645601	5	promoter-tss	Sox17	ENSMUST00000195555	1370	protein_coding
ENSMUSG00000104238	chr1	4499603	4500087	PAE_peak_66	485	+	2.60577	0.00225248	0.645601	5	tts	Gm37587	ENSMUST00000194935	2371	processed_transcript
ENSMUSG00000104238	chr1	4502302	4502527	PAE_peak_67	226	+	2.87389	0.000720012	0.357977	6	intergenic	Gm37587	-	5863	-
ENSMUSG00000104328	chr1	4571346	4571803	PAE_peak_68	458	-	3.4956	4.01967e-05	0.0944887	8	intergenic	Gm37323	-	-14677	-
ENSMUSG00000104328	chr1	4591791	4592226	PAE_peak_69	436	-	2.60577	0.00225248	0.645601	5	intergenic	Gm37323	-	5756	-
ENSMUSG00000102735	chr1	4605257	4605602	PAE_peak_70	346	+	2.5777	0.0024732	0.645601	5	intergenic	Gm7369	-	-5041	-
ENSMUSG00000102735	chr1	4636103	4636852	PAE_peak_71	750	+	3.02739	0.000426403	0.343355	6	intergenic	Gm7369	-	26006	-
ENSMUSG00000102175	chr1	4695780	4696034	PAE_peak_72	255	-	2.56071	0.00261692	0.645601	5	intergenic	Gm6119	-	2483	-
ENSMUSG00000102175	chr1	4707571	4707855	PAE_peak_73	285	-	2.87389	0.000720012	0.357977	6	intergenic	Gm6119	-	14289	-
ENSMUSG00000103265	chr1	4752741	4752966	PAE_peak_74	226	-	2.60577	0.00225248	0.645601	5	intergenic	Gm2053	-	17177	-
ENSMUSG00000104217	chr1	4820493	4820775	PAE_peak_75	283	+	2.53573	0.00284341	0.645601	5	1st intron	Gm37988	ENSMUST00000155020	12742	protein_coding
ENSMUSG00000033813	chr1	4857454	4858002	PAE_peak_76	549	+	3.47957	1.68585e-05	0.0522156	10	promoter-tss	Tcea1	ENSMUST00000081551	-86	protein_coding
ENSMUSG00000104217	chr1	4869914	4870139	PAE_peak_77	226	+	2.78561	0.000972478	0.432732	6	other intron	Gm37988	ENSMUST00000155020	62134	protein_coding
ENSMUSG00000002459	chr1	4913041	4913396	PAE_peak_78	356	-	2.60577	0.00225248	0.645601	5	other intron	Rgs20	ENSMUST00000119256	-105516	protein_coding
ENSMUSG00000002459	chr1	4923971	4924483	PAE_peak_79	513	-	3.00731	0.000456699	0.343355	6	other intron	Rgs20	ENSMUST00000119256	-94508	protein_coding
ENSMUSG00000002459	chr1	4955956	4956194	PAE_peak_80	239	-	3.39385	5.77511e-05	0.123036	8	other intron	Rgs20	ENSMUST00000119256	-62660	protein_coding
ENSMUSG00000002459	chr1	5006090	5006412	PAE_peak_81	323	-	3.04007	0.000408319	0.343355	6	other intron	Rgs20	ENSMUST00000119256	-12484	protein_coding
ENSMUSG00000002459	chr1	5016043	5016593	PAE_peak_82	551	-	2.92959	0.000595484	0.355362	6	other intron	Rgs20	ENSMUST00000119256	-2417	protein_coding
ENSMUSG00000002459	chr1	5032295	5032584	PAE_peak_83	290	-	2.60577	0.00225248	0.645601	5	other intron	Rgs20	ENSMUST00000118000	-37845	protein_coding
ENSMUSG00000002459	chr1	5037199	5037424	PAE_peak_84	226	-	2.60577	0.00225248	0.645601	5	other intron	Rgs20	ENSMUST00000118000	-32973	protein_coding
ENSMUSG00000002459	chr1	5046382	5046829	PAE_peak_85	448	-	2.60577	0.00225248	0.645601	5	other intron	Rgs20	ENSMUST00000118000	-23679	protein_coding
ENSMUSG00000002459	chr1	5055750	5056211	PAE_peak_86	462	-	2.78561	0.000972478	0.432732	6	other intron	Rgs20	ENSMUST00000118000	-14304	protein_coding
ENSMUSG00000033793	chr1	5082884	5083347	PAE_peak_87	464	+	4.42855	7.47842e-08	0.000994146	13	promoter-tss	Atp6v1h	ENSMUST00000194676	5	protein_coding
ENSMUSG00000033793	chr1	5108969	5109194	PAE_peak_88	226	+	2.60577	0.00225248	0.645601	5	other intron	Atp6v1h	ENSMUST00000194301	25957	protein_coding
ENSMUSG00000033793	chr1	5127805	5128342	PAE_peak_89	538	+	2.62357	0.00127685	0.483253	7	other intron	Atp6v1h	ENSMUST00000194301	44949	protein_coding
ENSMUSG00000033793	chr1	5145131	5145405	PAE_peak_90	275	+	2.7352	0.00115444	0.466787	6	other intron	Atp6v1h	ENSMUST00000192847	75250	protein_coding
ENSMUSG00000033793	chr1	5185905	5186239	PAE_peak_91	335	+	3.90866	9.28004e-06	0.0372409	8	intergenic	Atp6v1h	-	116054	-
ENSMUSG00000033793	chr1	5187645	5187971	PAE_peak_92	327	+	2.92959	0.000595484	0.355362	6	intergenic	Atp6v1h	-	117790	-
ENSMUSG00000104352	chr1	5238641	5238978	PAE_peak_93	338	-	2.85579	0.000765791	0.373291	6	intergenic	Gm7182	-	-38527	-
ENSMUSG00000104352	chr1	5263171	5263472	PAE_peak_94	302	-	2.62357	0.00127685	0.483253	7	intergenic	Gm7182	-	-14015	-
ENSMUSG00000104352	chr1	5282495	5282749	PAE_peak_95	255	-	3.15507	0.000135738	0.182106	8	intergenic	Gm7182	-	5285	-
ENSMUSG00000104046	chr1	5322476	5322701	PAE_peak_96	226	+	2.7518	0.00109104	0.466787	6	intergenic	Gm37567	-	14849	-
ENSMUSG00000104046	chr1	5332455	5332884	PAE_peak_97	430	+	2.53573	0.00284341	0.645601	5	intergenic	Gm37567	-	24930	-
ENSMUSG00000104046	chr1	5346140	5346544	PAE_peak_98	405	+	2.53573	0.00284341	0.645601	5	intergenic	Gm37567	-	38603	-
ENSMUSG00000102907	chr1	5366476	5366701	PAE_peak_99	226	+	2.53573	0.00284341	0.645601	5	intergenic	Gm38264	-	-36958	-
ENSMUSG00000102907	chr1	5400037	5400290	PAE_peak_100	254	+	2.92959	0.000595484	0.355362	6	intergenic	Gm38264	-	-3383	-
ENSMUSG00000102907	chr1	5402212	5402534	PAE_peak_101	323	+	2.62357	0.00127685	0.483253	7	promoter-tss	Gm38264	ENSMUST00000194850	-1174	TEC
ENSMUSG00000102907	chr1	5446179	5446478	PAE_peak_102	300	+	2.62357	0.00127685	0.483253	7	intergenic	Gm38264	-	42781	-
ENSMUSG00000102907	chr1	5465214	5465439	PAE_peak_103	226	+	2.60577	0.00225248	0.645601	5	intergenic	Gm38264	-	61779	-
ENSMUSG00000025905	chr1	5497010	5497589	PAE_peak_104	580	+	2.92959	0.000595484	0.355362	6	intergenic	Oprk1	-	-91166	-
ENSMUSG00000025905	chr1	5500090	5500315	PAE_peak_105	226	+	2.53573	0.00284341	0.645601	5	intergenic	Oprk1	-	-88263	-
ENSMUSG00000025905	chr1	5517878	5518143	PAE_peak_106	266	+	2.60577	0.00225248	0.645601	5	intergenic	Oprk1	-	-70455	-
ENSMUSG00000025905	chr1	5527955	5528232	PAE_peak_107	278	+	2.89222	0.00067641	0.355362	6	intergenic	Oprk1	-	-60372	-
ENSMUSG00000025905	chr1	5544814	5545039	PAE_peak_108	226	+	2.51108	0.00308567	0.645601	5	intergenic	Oprk1	-	-43539	-
ENSMUSG00000025905	chr1	5583277	5583591	PAE_peak_109	315	+	2.53573	0.00284341	0.645601	5	intergenic	Oprk1	-	-5032	-
ENSMUSG00000103936	chr1	5624571	5624825	PAE_peak_110	255	-	2.59491	0.00233545	0.645601	5	intergenic	Gm36965	-	6468	-
ENSMUSG00000093015	chr1	5632442	5632725	PAE_peak_111	284	-	2.94864	0.000558007	0.355362	6	intergenic	Gm22463	-	-12161	-
ENSMUSG00000093015	chr1	5699988	5700618	PAE_peak_112	631	-	2.62357	0.00127685	0.483253	7	intergenic	Gm22463	-	55558	-
ENSMUSG00000093015	chr1	5712128	5712480	PAE_peak_113	353	-	2.59491	0.00233545	0.645601	5	intergenic	Gm22463	-	67559	-
ENSMUSG00000093015	chr1	5726897	5727282	PAE_peak_114	386	-	2.60577	0.00225248	0.645601	5	intergenic	Gm22463	-	82344	-
ENSMUSG00000103519	chr1	5746775	5747089	PAE_peak_115	315	-	2.95835	0.000539834	0.355362	6	intergenic	Gm37429	-	-97740	-
ENSMUSG00000103519	chr1	5776697	5776946	PAE_peak_116	250	-	3.22316	0.000156419	0.191004	7	intergenic	Gm37429	-	-67850	-
ENSMUSG00000103519	chr1	5804409	5804814	PAE_peak_117	406	-	3.04007	0.000408319	0.343355	6	intergenic	Gm37429	-	-40060	-
ENSMUSG00000103519	chr1	5820860	5821085	PAE_peak_118	226	-	2.53573	0.00284341	0.645601	5	intergenic	Gm37429	-	-23699	-
ENSMUSG00000103519	chr1	5846269	5846615	PAE_peak_119	347	-	3.04007	0.000408319	0.343355	6	promoter-tss	Gm37429	ENSMUST00000193807	1770	TEC
ENSMUSG00000033774	chr1	5891888	5892113	PAE_peak_120	226	-	2.60577	0.00225248	0.645601	5	intergenic	Npbwr1	-	-25397	-
ENSMUSG00000033774	chr1	5897022	5897483	PAE_peak_121	462	-	2.5777	0.0024732	0.645601	5	intergenic	Npbwr1	-	-20145	-
ENSMUSG00000033774	chr1	5903164	5903400	PAE_peak_122	237	-	3.43693	7.42455e-05	0.129413	7	intergenic	Npbwr1	-	-14116	-
ENSMUSG00000033774	chr1	5905303	5905528	PAE_peak_123	226	-	2.80451	0.000675352	0.355362	7	intergenic	Npbwr1	-	-11982	-
ENSMUSG00000033774	chr1	5919247	5919472	PAE_peak_124	226	-	2.51108	0.00308567	0.645601	5	promoter-tss	Npbwr1	ENSMUST00000044180	1961	protein_coding
ENSMUSG00000033774	chr1	5929952	5930200	PAE_peak_125	249	-	2.95835	0.000539834	0.355362	6	intergenic	Npbwr1	-	12678	-
ENSMUSG00000033774	chr1	5936535	5937016	PAE_peak_126	482	-	2.96497	0.000385017	0.342364	7	intergenic	Npbwr1	-	19377	-
ENSMUSG00000033774	chr1	5937354	5937631	PAE_peak_127	278	-	2.60577	0.00225248	0.645601	5	intergenic	Npbwr1	-	20094	-
ENSMUSG00000033774	chr1	5978999	5979395	PAE_peak_128	397	-	2.53573	0.00284341	0.645601	5	intergenic	Npbwr1	-	61799	-
ENSMUSG00000033774	chr1	5981457	5981753	PAE_peak_129	297	-	3.38097	9.02464e-05	0.147723	7	intergenic	Npbwr1	-	64207	-
ENSMUSG00000103090	chr1	6013423	6013648	PAE_peak_130	226	-	2.53573	0.00284341	0.645601	5	intergenic	Gm19214	-	-36509	-
ENSMUSG00000103090	chr1	6028711	6029029	PAE_peak_131	319	-	2.60577	0.00225248	0.645601	5	intergenic	Gm19214	-	-21175	-
ENSMUSG00000103090	chr1	6042663	6042888	PAE_peak_132	226	-	2.52741	0.00292301	0.645601	5	intergenic	Gm19214	-	-7269	-
ENSMUSG00000103090	chr1	6079539	6079777	PAE_peak_133	239	-	2.87389	0.000720012	0.357977	6	intergenic	Gm19214	-	29613	-
ENSMUSG00000103090	chr1	6095031	6095259	PAE_peak_134	229	-	2.96794	0.000522432	0.348021	6	intergenic	Gm19214	-	45100	-
ENSMUSG00000103090	chr1	6095581	6095806	PAE_peak_135	226	-	2.56071	0.00261692	0.645601	5	intergenic	Gm19214	-	45648	-
ENSMUSG00000103090	chr1	6098104	6098474	PAE_peak_136	371	-	2.9875	0.000488686	0.343355	6	intergenic	Gm19214	-	48244	-
ENSMUSG00000103090	chr1	6109315	6109564	PAE_peak_137	250	-	2.53573	0.00284341	0.645601	5	intergenic	Gm19214	-	59394	-
ENSMUSG00000103090	chr1	6120857	6121087	PAE_peak_138	231	-	3.60364	2.73798e-05	0.0739827	8	intergenic	Gm19214	-	70927	-
ENSMUSG00000025907	chr1	6205841	6206280	PAE_peak_139	440	+	2.92959	0.000595484	0.355362	6	promoter-tss	Rb1cc1	ENSMUST00000160871	-166	protein_coding
ENSMUSG00000025907	chr1	6208501	6208784	PAE_peak_140	284	+	2.7518	0.00109104	0.466787	6	1st intron	Rb1cc1	ENSMUST00000160871	2415	protein_coding
ENSMUSG00000090031	chr1	6214403	6214831	PAE_peak_141	429	-	2.54246	0.000933749	0.418288	9	promoter-tss	4732440D04Rik	ENSMUST00000191825	-676	antisense
ENSMUSG00000025907	chr1	6234065	6234550	PAE_peak_142	486	+	2.92959	0.000595484	0.355362	6	promoter-tss	Rb1cc1	ENSMUST00000161327	28	protein_coding
ENSMUSG00000025907	chr1	6275677	6276075	PAE_peak_143	399	+	2.80451	0.000675352	0.355362	7	other exon	Rb1cc1	ENSMUST00000027040	61231	protein_coding
ENSMUSG00000087247	chr1	6338144	6338465	PAE_peak_144	322	+	2.96794	0.000522432	0.348021	6	intergenic	Fam150a	-	-20913	-
ENSMUSG00000087247	chr1	6369094	6369319	PAE_peak_145	226	+	2.51108	0.00308567	0.645601	5	1st intron	Fam150a	ENSMUST00000133144	9988	protein_coding
ENSMUSG00000103845	chr1	6417050	6417567	PAE_peak_146	518	-	2.60577	0.00225248	0.645601	5	intergenic	Gm19026	-	-23987	-
ENSMUSG00000033740	chr1	6493448	6493939	PAE_peak_147	492	+	4.34295	1.19314e-06	0.00847208	9	other intron	St18	ENSMUST00000140079	6462	protein_coding
ENSMUSG00000033740	chr1	6495666	6495989	PAE_peak_148	324	+	2.7518	0.00109104	0.466787	6	other intron	St18	ENSMUST00000140079	8596	protein_coding
ENSMUSG00000033740	chr1	6539515	6540039	PAE_peak_149	525	+	2.60577	0.00225248	0.645601	5	other intron	St18	ENSMUST00000140079	52546	protein_coding
ENSMUSG00000033740	chr1	6549884	6550180	PAE_peak_150	297	+	3.20323	0.000167664	0.20203	7	other intron	St18	ENSMUST00000140079	62801	protein_coding
ENSMUSG00000033740	chr1	6580624	6580994	PAE_peak_151	371	+	3.01676	0.000321299	0.296506	7	other intron	St18	ENSMUST00000140079	93578	protein_coding
ENSMUSG00000033740	chr1	6590963	6591460	PAE_peak_152	498	+	2.53573	0.00284341	0.645601	5	other intron	St18	ENSMUST00000140079	103980	protein_coding
ENSMUSG00000033740	chr1	6643435	6643675	PAE_peak_153	241	+	2.7518	0.00109104	0.466787	6	other intron	St18	ENSMUST00000140079	156324	protein_coding
ENSMUSG00000033740	chr1	6651263	6651950	PAE_peak_154	688	+	3.04007	0.000408319	0.343355	6	other intron	St18	ENSMUST00000140079	164375	protein_coding
ENSMUSG00000033740	chr1	6676314	6676539	PAE_peak_155	226	+	3.04007	0.000408319	0.343355	6	other intron	St18	ENSMUST00000140079	189195	protein_coding
ENSMUSG00000033740	chr1	6680035	6680269	PAE_peak_156	235	+	3.04007	0.000408319	0.343355	6	other intron	St18	ENSMUST00000140079	192921	protein_coding
ENSMUSG00000033740	chr1	6712886	6713111	PAE_peak_157	226	+	2.91079	0.000634921	0.355362	6	other intron	St18	ENSMUST00000140079	225767	protein_coding
ENSMUSG00000033740	chr1	6769007	6769527	PAE_peak_158	521	+	2.60577	0.00225248	0.645601	5	other intron	St18	ENSMUST00000043578	39216	protein_coding
ENSMUSG00000033740	chr1	6828232	6828476	PAE_peak_159	245	+	2.96497	0.000385017	0.342364	7	promoter-tss	St18	ENSMUST00000151015	457	protein_coding
ENSMUSG00000033740	chr1	6859325	6859550	PAE_peak_160	226	+	3.07038	0.000266453	0.269004	7	other exon	St18	ENSMUST00000150761	129336	protein_coding
ENSMUSG00000103329	chr1	6862148	6862429	PAE_peak_161	282	-	2.67926	0.000548845	0.355362	9	1st exon	Gm42492	ENSMUST00000195780	-1862	TEC
ENSMUSG00000103329	chr1	6874611	6874879	PAE_peak_162	269	-	3.04007	0.000408319	0.343355	6	intergenic	Gm42492	-	10594	-
ENSMUSG00000103282	chr1	6928706	6928936	PAE_peak_163	231	+	3.53803	3.45669e-05	0.086034	8	promoter-tss	Gm37275	ENSMUST00000191703	-938	processed_pseudogene
ENSMUSG00000103282	chr1	6930965	6931214	PAE_peak_164	250	+	2.53573	0.00284341	0.645601	5	tts	Gm37275	ENSMUST00000191703	1330	processed_pseudogene
ENSMUSG00000103282	chr1	6931770	6932126	PAE_peak_165	357	+	3.60364	2.73798e-05	0.0739827	8	intergenic	Gm37275	-	2189	-
ENSMUSG00000102534	chr1	6987418	6987643	PAE_peak_166	226	+	2.60577	0.00225248	0.645601	5	intergenic	Gm37225	-	-10686	-
ENSMUSG00000103629	chr1	7047818	7048279	PAE_peak_167	462	+	2.53573	0.00284341	0.645601	5	intergenic	Gm5694	-	12133	-
ENSMUSG00000103629	chr1	7055696	7055921	PAE_peak_168	226	+	2.70259	0.00128982	0.483253	6	intergenic	Gm5694	-	19893	-
ENSMUSG00000051285	chr1	7088447	7089258	PAE_peak_169	812	+	2.54974	0.000343518	0.311758	12	promoter-tss	Pcmtd1	ENSMUST00000061280	-67	protein_coding
ENSMUSG00000051285	chr1	7103295	7103527	PAE_peak_170	233	+	2.99929	0.000341507	0.311758	7	1st intron	Pcmtd1	ENSMUST00000061280	14491	protein_coding
ENSMUSG00000051285	chr1	7142514	7142909	PAE_peak_171	396	+	2.68658	0.00136204	0.483253	6	1st intron	Pcmtd1	ENSMUST00000182823	53545	protein_coding
ENSMUSG00000051285	chr1	7154325	7154744	PAE_peak_172	420	+	2.62357	0.00127685	0.483253	7	promoter-tss	Pcmtd1	ENSMUST00000182388	-332	protein_coding
ENSMUSG00000048538	chr1	7183343	7183663	PAE_peak_173	321	+	2.51108	0.00308567	0.645601	5	intergenic	Gm9826	-	5764	-
ENSMUSG00000103709	chr1	7210229	7210504	PAE_peak_174	276	-	2.53573	0.00284341	0.645601	5	intergenic	Nras-ps2	-	20447	-
ENSMUSG00000103709	chr1	7223060	7223285	PAE_peak_175	226	-	2.53573	0.00284341	0.645601	5	intergenic	Nras-ps2	-	33253	-
ENSMUSG00000102768	chr1	7320891	7321382	PAE_peak_176	492	+	3.38097	9.02464e-05	0.147723	7	intergenic	Gm19002	-	5685	-
ENSMUSG00000097797	chr1	7356290	7356743	PAE_peak_177	454	-	2.83791	0.000813861	0.388748	6	other intron	Gm26901	ENSMUST00000181554	-41284	lincRNA
ENSMUSG00000097797	chr1	7395520	7395758	PAE_peak_178	239	-	2.59435	0.00186389	0.592412	6	other intron	Gm26901	ENSMUST00000181554	-2162	lincRNA
ENSMUSG00000097797	chr1	7398237	7398737	PAE_peak_179	501	-	2.74587	9.80776e-05	0.148828	13	promoter-tss	Gm26901	ENSMUST00000181554	686	lincRNA
ENSMUSG00000103498	chr1	7446933	7447265	PAE_peak_180	333	+	2.62357	0.00127685	0.483253	7	intergenic	Gm18984	-	36420	-
ENSMUSG00000103067	chr1	7472772	7473059	PAE_peak_181	288	+	3.33559	7.10968e-05	0.127987	8	intergenic	Gm30414	-	-25052	-
ENSMUSG00000103067	chr1	7474608	7474833	PAE_peak_182	226	+	2.60577	0.00225248	0.645601	5	intergenic	Gm30414	-	-23247	-
ENSMUSG00000103067	chr1	7482333	7483214	PAE_peak_183	882	+	3.04007	0.000408319	0.343355	6	intergenic	Gm30414	-	-15194	-
ENSMUSG00000103067	chr1	7524721	7525033	PAE_peak_184	313	+	2.91494	0.000458649	0.343355	7	intergenic	Gm30414	-	26909	-
ENSMUSG00000103067	chr1	7550885	7551110	PAE_peak_185	226	+	2.7188	0.00122067	0.468598	6	intergenic	Gm30414	-	53029	-
ENSMUSG00000102320	chr1	7557573	7557866	PAE_peak_186	294	+	2.7518	0.00109104	0.466787	6	intergenic	Gm37791	-	-33926	-
ENSMUSG00000102320	chr1	7564624	7564988	PAE_peak_187	365	+	3.55963	3.20125e-05	0.0804489	8	intergenic	Gm37791	-	-26840	-
ENSMUSG00000104226	chr1	7598312	7598544	PAE_peak_188	233	+	2.62357	0.00127685	0.483253	7	1st exon	Gm7470	ENSMUST00000194219	1049	processed_pseudogene
ENSMUSG00000103903	chr1	7647546	7647791	PAE_peak_189	246	+	2.60577	0.00225248	0.645601	5	intergenic	Rps2-ps2	-	-16412	-
ENSMUSG00000103903	chr1	7652310	7652538	PAE_peak_190	229	+	2.53573	0.00284341	0.645601	5	intergenic	Rps2-ps2	-	-11657	-
ENSMUSG00000103557	chr1	7726137	7726362	PAE_peak_191	226	-	3.30539	0.000117444	0.165927	7	intergenic	Gm38216	-	-4315	-
ENSMUSG00000103557	chr1	7773333	7773672	PAE_peak_192	340	-	3.04007	0.000408319	0.343355	6	intergenic	Gm38216	-	42937	-
ENSMUSG00000103557	chr1	7814693	7815131	PAE_peak_193	439	-	3.80359	1.34698e-05	0.0454779	8	intergenic	Gm38216	-	84347	-
ENSMUSG00000103557	chr1	7873311	7873570	PAE_peak_194	260	-	3.04007	0.000408319	0.343355	6	intergenic	Gm38216	-	142875	-
ENSMUSG00000103557	chr1	7882335	7882560	PAE_peak_195	226	-	2.60577	0.00225248	0.645601	5	intergenic	Gm38216	-	151882	-
ENSMUSG00000103557	chr1	7899191	7899510	PAE_peak_196	320	-	2.60577	0.00225248	0.645601	5	intergenic	Gm38216	-	168785	-
ENSMUSG00000103557	chr1	7960309	7960629	PAE_peak_197	321	-	2.59491	0.00233545	0.645601	5	intergenic	Gm38216	-	229904	-
ENSMUSG00000103557	chr1	7966939	7967164	PAE_peak_198	226	-	2.60577	0.00225248	0.645601	5	intergenic	Gm38216	-	236486	-
ENSMUSG00000103557	chr1	7988848	7989119	PAE_peak_199	272	-	3.14491	0.000205461	0.238596	7	intergenic	Gm38216	-	258418	-
ENSMUSG00000103557	chr1	8042919	8043625	PAE_peak_200	707	-	3.47436	6.51538e-05	0.127987	7	intergenic	Gm38216	-	312707	-
ENSMUSG00000025909	chr1	8054833	8055449	PAE_peak_201	617	-	3.39194	8.6862e-05	0.147723	7	intergenic	Sntg1	-	-1244737	-
ENSMUSG00000025909	chr1	8070295	8070583	PAE_peak_202	289	-	3.47436	6.51538e-05	0.127987	7	intergenic	Sntg1	-	-1229439	-
ENSMUSG00000025909	chr1	8089766	8090059	PAE_peak_203	294	-	2.56071	0.00261692	0.645601	5	intergenic	Sntg1	-	-1209965	-
ENSMUSG00000025909	chr1	8109878	8110249	PAE_peak_204	372	-	2.60577	0.00225248	0.645601	5	intergenic	Sntg1	-	-1189814	-
ENSMUSG00000025909	chr1	8123169	8123494	PAE_peak_205	326	-	4.34295	1.19314e-06	0.00847208	9	intergenic	Sntg1	-	-1176546	-
ENSMUSG00000025909	chr1	8152788	8153044	PAE_peak_206	257	-	2.53573	0.00284341	0.645601	5	intergenic	Sntg1	-	-1146962	-
ENSMUSG00000025909	chr1	8165496	8165721	PAE_peak_207	226	-	2.60577	0.00225248	0.645601	5	intergenic	Sntg1	-	-1134269	-
ENSMUSG00000025909	chr1	8170167	8170392	PAE_peak_208	226	-	2.51108	0.00308567	0.645601	5	intergenic	Sntg1	-	-1129598	-
ENSMUSG00000025909	chr1	8170789	8171035	PAE_peak_209	247	-	2.51108	0.00308567	0.645601	5	intergenic	Sntg1	-	-1128966	-
ENSMUSG00000025909	chr1	8276423	8276921	PAE_peak_210	499	-	2.92959	0.000595484	0.355362	6	intergenic	Sntg1	-	-1023206	-
ENSMUSG00000025909	chr1	8283556	8284114	PAE_peak_211	559	-	3.47436	6.51538e-05	0.127987	7	intergenic	Sntg1	-	-1016043	-
ENSMUSG00000025909	chr1	8288417	8288642	PAE_peak_212	226	-	2.92959	0.000595484	0.355362	6	intergenic	Sntg1	-	-1011348	-
ENSMUSG00000025909	chr1	8298719	8298957	PAE_peak_213	239	-	2.7518	0.00109104	0.466787	6	intergenic	Sntg1	-	-1001040	-
ENSMUSG00000025909	chr1	8303856	8304164	PAE_peak_214	309	-	3.04007	0.000408319	0.343355	6	intergenic	Sntg1	-	-995868	-
ENSMUSG00000025909	chr1	8318450	8318692	PAE_peak_215	243	-	2.7518	0.00109104	0.466787	6	intergenic	Sntg1	-	-981307	-
ENSMUSG00000025909	chr1	8414435	8414661	PAE_peak_216	227	-	3.12594	0.000219513	0.242281	7	other intron	Sntg1	ENSMUST00000140302	-885330	protein_coding
ENSMUSG00000025909	chr1	8480660	8481031	PAE_peak_217	372	-	2.7518	0.00109104	0.466787	6	other intron	Sntg1	ENSMUST00000140295	-818392	protein_coding
ENSMUSG00000102253	chr1	8529554	8529816	PAE_peak_218	263	-	2.53573	0.00284341	0.645601	5	1st exon	Gm38259	ENSMUST00000194602	-1628	TEC
ENSMUSG00000025909	chr1	8544627	8544870	PAE_peak_219	244	-	2.59435	0.00186389	0.592412	6	other intron	Sntg1	ENSMUST00000140295	-754489	protein_coding
ENSMUSG00000025909	chr1	8568139	8568364	PAE_peak_220	226	-	2.51108	0.00308567	0.645601	5	other intron	Sntg1	ENSMUST00000140302	-731626	protein_coding
ENSMUSG00000025909	chr1	8573729	8573976	PAE_peak_221	248	-	2.60577	0.00225248	0.645601	5	other intron	Sntg1	ENSMUST00000140302	-726025	protein_coding
ENSMUSG00000025909	chr1	8575025	8575465	PAE_peak_222	441	-	3.02739	0.000426403	0.343355	6	other intron	Sntg1	ENSMUST00000140302	-724633	protein_coding
ENSMUSG00000025909	chr1	8579503	8579728	PAE_peak_223	226	-	2.7518	0.00109104	0.466787	6	other intron	Sntg1	ENSMUST00000140302	-720262	protein_coding
ENSMUSG00000025909	chr1	8627568	8627908	PAE_peak_224	341	-	2.66052	0.00112073	0.466787	7	other intron	Sntg1	ENSMUST00000140302	-672140	protein_coding
ENSMUSG00000103884	chr1	8644330	8644775	PAE_peak_225	446	-	2.60577	0.00225248	0.645601	5	promoter-tss	Gm37005	ENSMUST00000193281	-306	TEC
ENSMUSG00000103884	chr1	8646358	8646585	PAE_peak_226	228	-	2.92959	0.000595484	0.355362	6	promoter-tss	Gm37005	ENSMUST00000193281	1612	TEC
ENSMUSG00000025909	chr1	8647577	8647802	PAE_peak_227	226	-	2.51108	0.00308567	0.645601	5	other intron	Sntg1	ENSMUST00000140302	-652188	protein_coding
ENSMUSG00000025909	chr1	8684086	8684311	PAE_peak_228	226	-	3.04007	0.000408319	0.343355	6	other intron	Sntg1	ENSMUST00000140302	-615679	protein_coding
ENSMUSG00000025909	chr1	8696282	8696874	PAE_peak_229	593	-	3.38097	9.02464e-05	0.147723	7	other intron	Sntg1	ENSMUST00000140302	-603300	protein_coding
ENSMUSG00000025909	chr1	8726039	8726318	PAE_peak_230	280	-	3.04007	0.000408319	0.343355	6	other intron	Sntg1	ENSMUST00000140302	-573699	protein_coding
ENSMUSG00000025909	chr1	8739983	8740387	PAE_peak_231	405	-	2.65512	0.00151586	0.515036	6	other intron	Sntg1	ENSMUST00000140302	-559693	protein_coding
ENSMUSG00000025909	chr1	8764914	8765369	PAE_peak_232	456	-	2.60577	0.00225248	0.645601	5	other intron	Sntg1	ENSMUST00000140302	-534736	protein_coding
ENSMUSG00000025909	chr1	8781785	8782105	PAE_peak_233	321	-	3.30539	0.000117444	0.165927	7	other exon	Sntg1	ENSMUST00000134075	-517564	protein_coding
ENSMUSG00000025909	chr1	8807186	8807451	PAE_peak_234	266	-	2.7188	0.00122067	0.468598	6	other intron	Sntg1	ENSMUST00000191683	-491545	protein_coding
ENSMUSG00000025909	chr1	8835042	8835267	PAE_peak_235	226	-	2.60577	0.00225248	0.645601	5	other intron	Sntg1	ENSMUST00000191683	-463709	protein_coding
ENSMUSG00000025909	chr1	8861473	8862027	PAE_peak_236	555	-	2.60577	0.00225248	0.645601	5	other intron	Sntg1	ENSMUST00000191683	-437114	protein_coding
ENSMUSG00000025909	chr1	8899199	8899424	PAE_peak_237	226	-	2.7518	0.00109104	0.466787	6	other intron	Sntg1	ENSMUST00000191683	-399552	protein_coding
ENSMUSG00000025909	chr1	8912411	8912636	PAE_peak_238	226	-	2.60577	0.00225248	0.645601	5	other intron	Sntg1	ENSMUST00000191683	-386340	protein_coding
ENSMUSG00000025909	chr1	8916863	8917153	PAE_peak_239	291	-	2.60577	0.00225248	0.645601	5	other intron	Sntg1	ENSMUST00000191683	-381856	protein_coding
ENSMUSG00000025909	chr1	8917335	8917560	PAE_peak_240	226	-	2.53573	0.00284341	0.645601	5	other intron	Sntg1	ENSMUST00000191683	-381416	protein_coding
ENSMUSG00000025909	chr1	8953202	8953465	PAE_peak_241	264	-	2.78561	0.000972478	0.432732	6	promoter-tss	Sntg1	ENSMUST00000194098	911	protein_coding
ENSMUSG00000025909	chr1	8957256	8957750	PAE_peak_242	495	-	3.3481	0.000101202	0.15183	7	other intron	Sntg1	ENSMUST00000191683	-341361	protein_coding
ENSMUSG00000025909	chr1	8967156	8967381	PAE_peak_243	226	-	2.60577	0.00225248	0.645601	5	other intron	Sntg1	ENSMUST00000191683	-331595	protein_coding
ENSMUSG00000025909	chr1	8987341	8987756	PAE_peak_244	416	-	2.60577	0.00225248	0.645601	5	other intron	Sntg1	ENSMUST00000191683	-311315	protein_coding
ENSMUSG00000025909	chr1	9004812	9005276	PAE_peak_245	465	-	3.47436	6.51538e-05	0.127987	7	other intron	Sntg1	ENSMUST00000126083	-293192	protein_coding
ENSMUSG00000025909	chr1	9052154	9052505	PAE_peak_246	352	-	2.59435	0.00186389	0.592412	6	other intron	Sntg1	ENSMUST00000126083	-245906	protein_coding
ENSMUSG00000025909	chr1	9200720	9201089	PAE_peak_247	370	-	2.53573	0.00284341	0.645601	5	other intron	Sntg1	ENSMUST00000126083	-97331	protein_coding
ENSMUSG00000025909	chr1	9223556	9223833	PAE_peak_248	278	-	2.95835	0.000539834	0.355362	6	other intron	Sntg1	ENSMUST00000134075	-75814	protein_coding
ENSMUSG00000025909	chr1	9226383	9226666	PAE_peak_249	284	-	2.59491	0.00233545	0.645601	5	other intron	Sntg1	ENSMUST00000134075	-72984	protein_coding
ENSMUSG00000025909	chr1	9263777	9264672	PAE_peak_250	896	-	2.60577	0.00225248	0.645601	5	other intron	Sntg1	ENSMUST00000134075	-35284	protein_coding
ENSMUSG00000025909	chr1	9266613	9267136	PAE_peak_251	524	-	3.04007	0.000408319	0.343355	6	other intron	Sntg1	ENSMUST00000134075	-32634	protein_coding
ENSMUSG00000025909	chr1	9283026	9283251	PAE_peak_252	226	-	2.60577	0.00225248	0.645601	5	other intron	Sntg1	ENSMUST00000134075	-16370	protein_coding
ENSMUSG00000102871	chr1	9285038	9285263	PAE_peak_253	226	+	2.59491	0.00233545	0.645601	5	promoter-tss	Gm37143	ENSMUST00000195180	-1771	TEC
ENSMUSG00000102871	chr1	9310105	9310356	PAE_peak_254	252	+	2.60577	0.00225248	0.645601	5	intergenic	Gm37143	-	23308	-
ENSMUSG00000101571	chr1	9413069	9413443	PAE_peak_255	375	-	2.60577	0.00225248	0.645601	5	intergenic	Gm6187	-	14569	-
ENSMUSG00000102272	chr1	9453900	9454125	PAE_peak_256	226	+	2.62357	0.00127685	0.483253	7	intergenic	Gm7512	-	3433	-
ENSMUSG00000065625	chr1	9468997	9469222	PAE_peak_257	226	+	2.60577	0.00225248	0.645601	5	intergenic	Gm24765	-	10439	-
ENSMUSG00000061024	chr1	9523402	9523631	PAE_peak_258	230	+	2.56071	0.00261692	0.645601	5	intergenic	Rrs1	-	-21891	-
ENSMUSG00000061024	chr1	9537672	9537920	PAE_peak_259	249	+	2.56071	0.00261692	0.645601	5	intergenic	Rrs1	-	-7612	-
ENSMUSG00000061024	chr1	9544892	9545714	PAE_peak_260	823	+	4.98249	1.86681e-11	9.42519e-07	21	promoter-tss	Rrs1	ENSMUST00000072079	-105	protein_coding
ENSMUSG00000025911	chr1	9551429	9551949	PAE_peak_261	521	+	3.14491	0.000205461	0.238596	7	other intron	Adhfe1	ENSMUST00000144177	3741	protein_coding
ENSMUSG00000081441	chr1	9573410	9573753	PAE_peak_262	344	+	2.59435	0.00186389	0.592412	6	promoter-tss	Gm6161	ENSMUST00000121942	-966	processed_pseudogene
ENSMUSG00000079671	chr1	9583646	9584162	PAE_peak_263	517	-	3.695	1.97975e-05	0.0587949	8	other intron	2610203C22Rik	ENSMUST00000145176	-47233	processed_transcript
ENSMUSG00000079671	chr1	9609421	9609686	PAE_peak_264	266	-	3.8562	4.08818e-06	0.0203554	10	other intron	2610203C22Rik	ENSMUST00000145176	-21583	processed_transcript
ENSMUSG00000079671	chr1	9615150	9615456	PAE_peak_265	307	-	2.5777	0.0024732	0.645601	5	other intron	2610203C22Rik	ENSMUST00000145176	-15834	processed_transcript
ENSMUSG00000099827	chr1	9646929	9647263	PAE_peak_266	335	-	2.54395	0.00276675	0.645601	5	intergenic	Gm29520	-	6514	-
ENSMUSG00000099827	chr1	9649179	9649717	PAE_peak_267	539	-	2.95152	0.000283041	0.28283	8	intergenic	Gm29520	-	8866	-
ENSMUSG00000025912	chr1	9699818	9700104	PAE_peak_268	287	-	3.27946	5.67584e-05	0.123036	9	promoter-tss	Mybl1	ENSMUST00000188212	307	protein_coding
ENSMUSG00000045210	chr1	9733999	9734344	PAE_peak_269	346	-	3.01676	0.000321299	0.296506	7	other intron	Vcpip1	ENSMUST00000057438	-14210	protein_coding
ENSMUSG00000097893	chr1	9747343	9747583	PAE_peak_270	241	+	2.96497	0.000385017	0.342364	7	promoter-tss	1700034P13Rik	ENSMUST00000207445	-1126	antisense
ENSMUSG00000097893	chr1	9773906	9774233	PAE_peak_271	328	+	2.60577	0.00225248	0.645601	5	other intron	1700034P13Rik	ENSMUST00000181358	26113	antisense
ENSMUSG00000097893	chr1	9774491	9774716	PAE_peak_272	226	+	2.95835	0.000539834	0.355362	6	other intron	1700034P13Rik	ENSMUST00000181358	26647	antisense
ENSMUSG00000097893	chr1	9780180	9780578	PAE_peak_273	399	+	3.04007	0.000408319	0.343355	6	other exon	1700034P13Rik	ENSMUST00000181358	32423	antisense
ENSMUSG00000097893	chr1	9780881	9781230	PAE_peak_274	350	+	3.04007	0.000408319	0.343355	6	other intron	1700034P13Rik	ENSMUST00000181358	33099	antisense
ENSMUSG00000097893	chr1	9782723	9783045	PAE_peak_275	323	+	3.47436	6.51538e-05	0.127987	7	promoter-tss	1700034P13Rik	ENSMUST00000189322	-894	antisense
ENSMUSG00000025915	chr1	9816072	9816297	PAE_peak_276	226	+	2.89222	0.00067641	0.355362	6	1st intron	Sgk3	ENSMUST00000188782	18041	protein_coding
ENSMUSG00000025915	chr1	9818862	9819191	PAE_peak_277	330	+	2.50824	0.00249833	0.645601	6	1st intron	Sgk3	ENSMUST00000188782	20883	protein_coding
ENSMUSG00000025915	chr1	9833334	9833602	PAE_peak_278	269	+	2.53573	0.00284341	0.645601	5	other intron	Sgk3	ENSMUST00000188298	35260	protein_coding
ENSMUSG00000088916	chr1	9835034	9835445	PAE_peak_279	412	-	2.60577	0.00225248	0.645601	5	promoter-tss	Gm22607	ENSMUST00000158291	637	snRNA
ENSMUSG00000025915	chr1	9838582	9838960	PAE_peak_280	379	+	2.60577	0.00225248	0.645601	5	other intron	Sgk3	ENSMUST00000188298	40563	protein_coding
ENSMUSG00000025915	chr1	9839877	9840141	PAE_peak_281	265	+	2.60577	0.00225248	0.645601	5	other intron	Sgk3	ENSMUST00000188298	41801	protein_coding
ENSMUSG00000025915	chr1	9842271	9842507	PAE_peak_282	237	+	2.95835	0.000539834	0.355362	6	other intron	Sgk3	ENSMUST00000188298	44181	protein_coding
ENSMUSG00000025915	chr1	9848229	9848541	PAE_peak_283	313	+	3.27946	5.67584e-05	0.123036	9	promoter-tss	Sgk3	ENSMUST00000189050	64	protein_coding
ENSMUSG00000025915	chr1	9896048	9896335	PAE_peak_284	288	+	2.60577	0.00225248	0.645601	5	promoter-tss	Sgk3	ENSMUST00000188486	764	protein_coding
ENSMUSG00000046101	chr1	9929298	9929670	PAE_peak_285	373	+	2.56071	0.00261692	0.645601	5	other intron	Mcmdc2	ENSMUST00000171802	20846	protein_coding
ENSMUSG00000098234	chr1	9943684	9944106	PAE_peak_286	423	-	3.72654	7.4681e-08	0.000994146	18	promoter-tss	Snhg6	ENSMUST00000182498	-208	lincRNA
ENSMUSG00000099032	chr1	9952472	9953244	PAE_peak_287	773	-	2.68658	0.00136204	0.483253	6	intergenic	Tcf24	-	-15074	-
ENSMUSG00000104025	chr1	9967082	9967307	PAE_peak_288	226	+	2.59491	0.00233545	0.645601	5	promoter-tss	E330040D14Rik	ENSMUST00000192299	-119	TEC
ENSMUSG00000104025	chr1	9967989	9968214	PAE_peak_289	226	+	2.92959	0.000595484	0.355362	6	promoter-tss	E330040D14Rik	ENSMUST00000192299	787	TEC
ENSMUSG00000025916	chr1	9970344	9970569	PAE_peak_290	226	-	2.52741	0.00292301	0.645601	5	other intron	Ppp1r42	ENSMUST00000130102	-38673	protein_coding
ENSMUSG00000025916	chr1	9971580	9971805	PAE_peak_291	226	-	2.60577	0.00225248	0.645601	5	other intron	Ppp1r42	ENSMUST00000130102	-37437	protein_coding
ENSMUSG00000025917	chr1	10019444	10019833	PAE_peak_292	390	-	2.7352	0.00115444	0.466787	6	intergenic	Cops5	-	-18529	-
ENSMUSG00000056763	chr1	10037447	10038425	PAE_peak_293	979	+	2.71437	0.000672713	0.355362	8	promoter-tss	Cspp1	ENSMUST00000190063	-1841	protein_coding
ENSMUSG00000056763	chr1	10039697	10040429	PAE_peak_294	733	+	4.00804	2.32734e-06	0.0130997	10	promoter-tss	Cspp1	ENSMUST00000190063	286	protein_coding
ENSMUSG00000056763	chr1	10076418	10076662	PAE_peak_295	245	+	2.68658	0.00136204	0.483253	6	other intron	Cspp1	ENSMUST00000071087	38323	protein_coding
ENSMUSG00000056763	chr1	10089447	10089672	PAE_peak_296	226	+	2.60928	0.00177162	0.579935	6	other intron	Cspp1	ENSMUST00000071087	51342	protein_coding
ENSMUSG00000067851	chr1	10138247	10138472	PAE_peak_297	226	-	3.22316	0.000156419	0.191004	7	other exon	Arfgef1	ENSMUST00000088615	-94310	protein_coding
ENSMUSG00000067851	chr1	10154163	10154510	PAE_peak_298	348	-	2.60577	0.00225248	0.645601	5	promoter-tss	Arfgef1	ENSMUST00000142497	-193	protein_coding
ENSMUSG00000067851	chr1	10159518	10159837	PAE_peak_299	320	-	2.92959	0.000595484	0.355362	6	promoter-tss	Arfgef1	ENSMUST00000156563	-382	protein_coding
ENSMUSG00000067851	chr1	10231578	10232275	PAE_peak_300	698	-	2.67926	0.000548845	0.355362	9	promoter-tss	Arfgef1	ENSMUST00000131556	-743	protein_coding
ENSMUSG00000067851	chr1	10232799	10233457	PAE_peak_301	659	-	4.67994	2.78253e-08	0.000451118	13	promoter-tss	Arfgef1	ENSMUST00000131556	458	protein_coding
ENSMUSG00000042501	chr1	10308449	10308674	PAE_peak_302	226	-	2.60577	0.00225248	0.645601	5	intergenic	Cpa6	-	-411383	-
ENSMUSG00000042501	chr1	10348681	10348906	PAE_peak_303	226	-	2.59435	0.00186389	0.592412	6	other intron	Cpa6	ENSMUST00000153695	-371151	protein_coding
ENSMUSG00000042501	chr1	10354607	10355038	PAE_peak_304	432	-	2.60577	0.00225248	0.645601	5	other intron	Cpa6	ENSMUST00000153695	-365122	protein_coding
ENSMUSG00000042501	chr1	10357653	10357880	PAE_peak_305	228	-	3.02739	0.000426403	0.343355	6	other intron	Cpa6	ENSMUST00000153695	-362178	protein_coding
ENSMUSG00000042501	chr1	10374220	10374553	PAE_peak_306	334	-	2.60577	0.00225248	0.645601	5	other intron	Cpa6	ENSMUST00000153695	-345558	protein_coding
ENSMUSG00000042501	chr1	10388594	10388915	PAE_peak_307	322	-	3.14491	0.000205461	0.238596	7	other intron	Cpa6	ENSMUST00000153695	-331190	protein_coding
ENSMUSG00000042501	chr1	10399862	10400202	PAE_peak_308	341	-	3.16412	0.000192159	0.225778	7	other intron	Cpa6	ENSMUST00000153695	-319913	protein_coding
ENSMUSG00000042501	chr1	10405628	10406348	PAE_peak_309	721	-	2.83791	0.000813861	0.388748	6	other intron	Cpa6	ENSMUST00000153695	-313957	protein_coding
ENSMUSG00000042501	chr1	10431920	10432162	PAE_peak_310	243	-	2.68658	0.00136204	0.483253	6	other intron	Cpa6	ENSMUST00000153695	-287904	protein_coding
ENSMUSG00000042501	chr1	10442295	10442594	PAE_peak_311	300	-	3.3481	0.000101202	0.15183	7	other intron	Cpa6	ENSMUST00000153695	-277500	protein_coding
ENSMUSG00000103810	chr1	10452365	10452601	PAE_peak_312	237	-	3.14491	0.000205461	0.238596	7	promoter-tss	Gm38005	ENSMUST00000194845	494	TEC
ENSMUSG00000042501	chr1	10467895	10468182	PAE_peak_313	288	-	3.81593	1.28932e-05	0.044267	8	other intron	Cpa6	ENSMUST00000153695	-251906	protein_coding
ENSMUSG00000042501	chr1	10488767	10489196	PAE_peak_314	430	-	2.60577	0.00225248	0.645601	5	other intron	Cpa6	ENSMUST00000035577	-230963	protein_coding
ENSMUSG00000042501	chr1	10559882	10560107	PAE_peak_315	226	-	2.83791	0.000813861	0.388748	6	other intron	Cpa6	ENSMUST00000035577	-159950	protein_coding
ENSMUSG00000042501	chr1	10561251	10562034	PAE_peak_316	784	-	2.7352	0.00115444	0.466787	6	other intron	Cpa6	ENSMUST00000035577	-158302	protein_coding
ENSMUSG00000042501	chr1	10584898	10585253	PAE_peak_317	356	-	3.695	1.97975e-05	0.0587949	8	other intron	Cpa6	ENSMUST00000035577	-134869	protein_coding
ENSMUSG00000042501	chr1	10598996	10599363	PAE_peak_318	368	-	3.43383	5.00818e-05	0.112378	8	other intron	Cpa6	ENSMUST00000140938	-120725	protein_coding
ENSMUSG00000042501	chr1	10623583	10623871	PAE_peak_319	289	-	2.53573	0.00284341	0.645601	5	other intron	Cpa6	ENSMUST00000140938	-96178	protein_coding
ENSMUSG00000042501	chr1	10676330	10676584	PAE_peak_320	255	-	2.60577	0.00225248	0.645601	5	other intron	Cpa6	ENSMUST00000140938	-43448	protein_coding
ENSMUSG00000042501	chr1	10687559	10688012	PAE_peak_321	454	-	2.60577	0.00225248	0.645601	5	other intron	Cpa6	ENSMUST00000140938	-32119	protein_coding
ENSMUSG00000081417	chr1	10727052	10727491	PAE_peak_322	440	+	3.04007	0.000408319	0.343355	6	intergenic	Gm15603	-	32148	-
ENSMUSG00000103448	chr1	10764371	10764670	PAE_peak_323	300	-	2.78561	0.000972478	0.432732	6	intergenic	Gm37133	-	-19856	-
ENSMUSG00000103448	chr1	10768043	10768447	PAE_peak_324	405	-	2.78561	0.000972478	0.432732	6	intergenic	Gm37133	-	-16132	-
ENSMUSG00000103448	chr1	10782208	10782647	PAE_peak_325	440	-	2.95835	0.000539834	0.355362	6	tts	Gm37133	ENSMUST00000192705	-1949	TEC
ENSMUSG00000103448	chr1	10794509	10794883	PAE_peak_326	375	-	2.7518	0.00109104	0.466787	6	intergenic	Gm37133	-	10319	-
ENSMUSG00000100212	chr1	10814340	10814871	PAE_peak_327	532	+	2.60577	0.00225248	0.645601	5	intergenic	Gm5522	-	9324	-
ENSMUSG00000088585	chr1	10900601	10901397	PAE_peak_328	797	+	2.60577	0.00225248	0.645601	5	intergenic	Gm22963	-	-20671	-
ENSMUSG00000088585	chr1	10934782	10935196	PAE_peak_329	415	+	2.60577	0.00225248	0.645601	5	intergenic	Gm22963	-	13319	-
ENSMUSG00000048960	chr1	11027769	11028265	PAE_peak_330	497	+	2.60577	0.00225248	0.645601	5	1st intron	Prex2	ENSMUST00000027056	34552	protein_coding
ENSMUSG00000048960	chr1	11059671	11059897	PAE_peak_331	227	+	3.00731	0.000456699	0.343355	6	1st intron	Prex2	ENSMUST00000027056	66319	protein_coding
ENSMUSG00000048960	chr1	11098690	11098943	PAE_peak_332	254	+	2.53573	0.00284341	0.645601	5	promoter-tss	Prex2	ENSMUST00000189822	286	protein_coding
ENSMUSG00000048960	chr1	11107864	11108092	PAE_peak_333	229	+	2.89863	0.000485579	0.343355	7	other intron	Prex2	ENSMUST00000189822	9448	protein_coding
ENSMUSG00000048960	chr1	11139625	11140034	PAE_peak_334	410	+	2.60577	0.00225248	0.645601	5	promoter-tss	Prex2	ENSMUST00000187694	-861	protein_coding
ENSMUSG00000048960	chr1	11157131	11157356	PAE_peak_335	226	+	2.94864	0.000558007	0.355362	6	other intron	Prex2	ENSMUST00000187694	16552	protein_coding
ENSMUSG00000048960	chr1	11167959	11168328	PAE_peak_336	370	+	3.90866	9.28004e-06	0.0372409	8	other intron	Prex2	ENSMUST00000027056	174678	protein_coding
ENSMUSG00000101827	chr1	11226055	11226280	PAE_peak_337	226	-	3.14491	0.000205461	0.238596	7	promoter-tss	Gm28686	ENSMUST00000187404	1993	processed_pseudogene
ENSMUSG00000048960	chr1	11278337	11278689	PAE_peak_338	353	+	2.92959	0.000595484	0.355362	6	other intron	Prex2	ENSMUST00000187745	20407	protein_coding
ENSMUSG00000048960	chr1	11281896	11282137	PAE_peak_339	242	+	2.92959	0.000595484	0.355362	6	promoter-tss	Prex2	ENSMUST00000188154	-1976	protein_coding
ENSMUSG00000048960	chr1	11289568	11289893	PAE_peak_340	326	+	2.95152	0.000283041	0.28283	8	other intron	Prex2	ENSMUST00000187745	31624	protein_coding
ENSMUSG00000103494	chr1	11329812	11330365	PAE_peak_341	554	-	3.02739	0.000426403	0.343355	6	intergenic	Gm37410	-	-36875	-
ENSMUSG00000103494	chr1	11336088	11336402	PAE_peak_342	315	-	2.7686	0.00103041	0.451472	6	intergenic	Gm37410	-	-30719	-
ENSMUSG00000103494	chr1	11343653	11343980	PAE_peak_343	328	-	2.9875	0.000488686	0.343355	6	intergenic	Gm37410	-	-23147	-
ENSMUSG00000103494	chr1	11363709	11363973	PAE_peak_344	265	-	3.41428	8.03489e-05	0.138254	7	tts	Gm37410	ENSMUST00000193623	-3123	TEC
ENSMUSG00000103494	chr1	11376240	11376465	PAE_peak_345	226	-	2.78561	0.000972478	0.432732	6	intergenic	Gm37410	-	9388	-
ENSMUSG00000103494	chr1	11378123	11378470	PAE_peak_346	348	-	2.54395	0.00276675	0.645601	5	intergenic	Gm37410	-	11332	-
ENSMUSG00000057715	chr1	11392160	11392441	PAE_peak_347	282	+	2.80283	0.000917128	0.417758	6	intergenic	A830018L16Rik	-	-21804	-
ENSMUSG00000057715	chr1	11450655	11450880	PAE_peak_348	226	+	2.7518	0.00109104	0.466787	6	1st intron	A830018L16Rik	ENSMUST00000141512	36655	protein_coding
ENSMUSG00000057715	chr1	11480485	11480775	PAE_peak_349	291	+	2.94864	0.000558007	0.355362	6	1st intron	A830018L16Rik	ENSMUST00000141512	66518	protein_coding
ENSMUSG00000057715	chr1	11488017	11488292	PAE_peak_350	276	+	2.62357	0.00127685	0.483253	7	1st intron	A830018L16Rik	ENSMUST00000141512	74042	protein_coding
ENSMUSG00000057715	chr1	11496111	11496387	PAE_peak_351	277	+	2.92959	0.000595484	0.355362	6	1st intron	A830018L16Rik	ENSMUST00000141512	82137	protein_coding
ENSMUSG00000057715	chr1	11499053	11499447	PAE_peak_352	395	+	3.36988	9.38037e-05	0.147723	7	1st intron	A830018L16Rik	ENSMUST00000141512	85138	protein_coding
ENSMUSG00000057715	chr1	11508601	11508826	PAE_peak_353	226	+	2.60577	0.00225248	0.645601	5	1st intron	A830018L16Rik	ENSMUST00000141512	94601	protein_coding
ENSMUSG00000057715	chr1	11509159	11509479	PAE_peak_354	321	+	4.22621	1.81514e-06	0.0110935	9	1st intron	A830018L16Rik	ENSMUST00000141512	95207	protein_coding
ENSMUSG00000057715	chr1	11513109	11513334	PAE_peak_355	226	+	2.60577	0.00225248	0.645601	5	other intron	A830018L16Rik	ENSMUST00000048613	99116	protein_coding
ENSMUSG00000057715	chr1	11514681	11514934	PAE_peak_356	254	+	2.51108	0.00308567	0.645601	5	other intron	A830018L16Rik	ENSMUST00000048613	100702	protein_coding
ENSMUSG00000057715	chr1	11516712	11516958	PAE_peak_357	247	+	2.60577	0.00225248	0.645601	5	promoter-tss	A830018L16Rik	ENSMUST00000141339	-1836	protein_coding
ENSMUSG00000057715	chr1	11569894	11570122	PAE_peak_358	229	+	2.565	0.00205959	0.612813	6	other intron	A830018L16Rik	ENSMUST00000137824	155499	protein_coding
ENSMUSG00000057715	chr1	11673269	11673594	PAE_peak_359	326	+	3.04007	0.000408319	0.343355	6	other intron	A830018L16Rik	ENSMUST00000048613	259326	protein_coding
ENSMUSG00000057715	chr1	11858754	11858998	PAE_peak_360	245	+	3.38097	9.02464e-05	0.147723	7	other intron	A830018L16Rik	ENSMUST00000137824	444367	protein_coding
ENSMUSG00000057715	chr1	11884595	11885162	PAE_peak_361	568	+	3.47436	6.51538e-05	0.127987	7	other intron	A830018L16Rik	ENSMUST00000137824	470369	protein_coding
ENSMUSG00000057715	chr1	11891716	11891941	PAE_peak_362	226	+	2.95835	0.000539834	0.355362	6	other intron	A830018L16Rik	ENSMUST00000137824	477319	protein_coding
ENSMUSG00000057715	chr1	11904518	11904748	PAE_peak_363	231	+	2.92959	0.000595484	0.355362	6	other intron	A830018L16Rik	ENSMUST00000137824	490124	protein_coding
ENSMUSG00000057715	chr1	11921262	11921776	PAE_peak_364	515	+	2.68658	0.00136204	0.483253	6	other intron	A830018L16Rik	ENSMUST00000137824	507010	protein_coding
ENSMUSG00000057715	chr1	11941257	11941523	PAE_peak_365	267	+	2.55057	0.00216322	0.624323	6	other intron	A830018L16Rik	ENSMUST00000137824	526881	protein_coding
ENSMUSG00000101610	chr1	12008964	12009473	PAE_peak_366	510	+	2.95152	0.000283041	0.28283	8	intergenic	Gm7560	-	-111741	-
ENSMUSG00000101610	chr1	12019387	12019991	PAE_peak_367	605	+	3.37421	6.19427e-05	0.123036	8	intergenic	Gm7560	-	-101271	-
ENSMUSG00000101610	chr1	12092735	12092961	PAE_peak_368	227	+	2.59435	0.00186389	0.592412	6	intergenic	Gm7560	-	-28112	-
ENSMUSG00000101610	chr1	12129891	12130345	PAE_peak_369	455	+	3.02739	0.000426403	0.343355	6	intergenic	Gm7560	-	9158	-
ENSMUSG00000101610	chr1	12174422	12174689	PAE_peak_370	268	+	3.90866	9.28004e-06	0.0372409	8	intergenic	Gm7560	-	53595	-
ENSMUSG00000101610	chr1	12216787	12217099	PAE_peak_371	313	+	3.38097	9.02464e-05	0.147723	7	intergenic	Gm7560	-	95983	-
ENSMUSG00000101610	chr1	12224591	12224828	PAE_peak_372	238	+	2.82026	0.000864271	0.400764	6	intergenic	Gm7560	-	103749	-
ENSMUSG00000093864	chr1	12266121	12266381	PAE_peak_373	261	+	2.91079	0.000634921	0.355362	6	intergenic	Gm22633	-	-108685	-
ENSMUSG00000093864	chr1	12361951	12362182	PAE_peak_374	232	+	2.7518	0.00109104	0.466787	6	intergenic	Gm22633	-	-12869	-
ENSMUSG00000098555	chr1	12415792	12416031	PAE_peak_375	240	+	3.10467	0.000162731	0.196517	8	intergenic	Mir6341	-	-10074	-
ENSMUSG00000098555	chr1	12445599	12445879	PAE_peak_376	281	+	3.08868	0.000249977	0.258028	7	intergenic	Mir6341	-	19753	-
ENSMUSG00000098555	chr1	12462964	12463189	PAE_peak_377	226	+	2.56071	0.00261692	0.645601	5	intergenic	Mir6341	-	37090	-
ENSMUSG00000098555	chr1	12489002	12489533	PAE_peak_378	532	+	2.52741	0.00292301	0.645601	5	intergenic	Mir6341	-	63281	-
ENSMUSG00000098555	chr1	12492498	12492782	PAE_peak_379	285	+	2.60577	0.00225248	0.645601	5	intergenic	Mir6341	-	66654	-
ENSMUSG00000098555	chr1	12493894	12494181	PAE_peak_380	288	+	2.60577	0.00225248	0.645601	5	intergenic	Mir6341	-	68051	-
ENSMUSG00000097628	chr1	12501765	12502173	PAE_peak_381	409	+	2.63966	0.00159768	0.533202	6	intergenic	Gm2383	-	-63608	-
ENSMUSG00000097628	chr1	12541874	12542109	PAE_peak_382	236	+	2.94864	0.000558007	0.355362	6	intergenic	Gm2383	-	-23585	-
ENSMUSG00000098163	chr1	12636918	12637209	PAE_peak_383	292	+	2.80451	0.000675352	0.355362	7	intergenic	Gm6216	-	-18803	-
ENSMUSG00000098163	chr1	12659078	12659314	PAE_peak_384	237	+	2.51108	0.00308567	0.645601	5	intergenic	Gm6216	-	3329	-
ENSMUSG00000016918	chr1	12691946	12692454	PAE_peak_385	509	+	3.50564	2.46649e-05	0.069456	9	promoter-tss	Sulf1	ENSMUST00000180062	-123	protein_coding
ENSMUSG00000016918	chr1	12736138	12736438	PAE_peak_386	301	+	2.67926	0.000548845	0.355362	9	1st intron	Sulf1	ENSMUST00000186405	8169	protein_coding
ENSMUSG00000016918	chr1	12822952	12823202	PAE_peak_387	251	+	2.51108	0.00308567	0.645601	5	other intron	Sulf1	ENSMUST00000088585	104548	protein_coding
ENSMUSG00000016918	chr1	12823446	12823684	PAE_peak_388	239	+	2.53573	0.00284341	0.645601	5	other intron	Sulf1	ENSMUST00000088585	105036	protein_coding
ENSMUSG00000016918	chr1	12827341	12827668	PAE_peak_389	328	+	2.51108	0.00308567	0.645601	5	other intron	Sulf1	ENSMUST00000088585	108975	protein_coding
ENSMUSG00000016918	chr1	12836860	12837094	PAE_peak_390	235	+	2.64633	0.000623419	0.355362	9	promoter-tss	Sulf1	ENSMUST00000189447	949	protein_coding
ENSMUSG00000016918	chr1	12853762	12854025	PAE_peak_391	264	+	3.08868	0.000249977	0.258028	7	other intron	Sulf1	ENSMUST00000180062	161570	protein_coding
ENSMUSG00000025938	chr1	12865557	12865848	PAE_peak_392	292	-	2.55057	0.00216322	0.624323	6	tts	Slco5a1	ENSMUST00000188454	-126947	protein_coding
ENSMUSG00000025938	chr1	12873945	12874233	PAE_peak_393	289	-	2.68813	0.00101683	0.446044	7	other intron	Slco5a1	ENSMUST00000115402	-117088	protein_coding
ENSMUSG00000025938	chr1	12876974	12877274	PAE_peak_394	301	-	2.74508	0.000832128	0.391151	7	other intron	Slco5a1	ENSMUST00000115402	-114053	protein_coding
ENSMUSG00000025938	chr1	12925626	12925851	PAE_peak_395	226	-	2.54395	0.00276675	0.645601	5	promoter-tss	Slco5a1	ENSMUST00000133201	695	protein_coding
ENSMUSG00000025938	chr1	12949286	12949585	PAE_peak_396	300	-	2.95835	0.000539834	0.355362	6	other intron	Slco5a1	ENSMUST00000147606	-41478	protein_coding
ENSMUSG00000025938	chr1	12962271	12962503	PAE_peak_397	233	-	3.00731	0.000456699	0.343355	6	other intron	Slco5a1	ENSMUST00000147606	-28527	protein_coding
ENSMUSG00000025938	chr1	12991966	12992662	PAE_peak_398	697	-	2.95152	0.000283041	0.28283	8	promoter-tss	Slco5a1	ENSMUST00000115403	1179	protein_coding
ENSMUSG00000025938	chr1	13017865	13018098	PAE_peak_399	234	-	3.04007	0.000408319	0.343355	6	intergenic	Slco5a1	-	25331	-
ENSMUSG00000025938	chr1	13020827	13021216	PAE_peak_400	390	-	2.53573	0.00284341	0.645601	5	intergenic	Slco5a1	-	28371	-
ENSMUSG00000104518	chr1	13040477	13040715	PAE_peak_401	239	-	2.66052	0.00112073	0.466787	7	intergenic	Gm37162	-	-19355	-
ENSMUSG00000104518	chr1	13042008	13042489	PAE_peak_402	482	-	2.53573	0.00284341	0.645601	5	intergenic	Gm37162	-	-17702	-
ENSMUSG00000104518	chr1	13046048	13046303	PAE_peak_403	256	-	2.60577	0.00225248	0.645601	5	intergenic	Gm37162	-	-13775	-
ENSMUSG00000042414	chr1	13097270	13097495	PAE_peak_404	226	-	2.80283	0.000917128	0.417758	6	intergenic	Prdm14	-	-29780	-
ENSMUSG00000042414	chr1	13111461	13111833	PAE_peak_405	373	-	2.62357	0.00127685	0.483253	7	tts	Prdm14	ENSMUST00000047577	-15516	protein_coding
ENSMUSG00000042414	chr1	13119924	13120246	PAE_peak_406	323	-	2.62357	0.00127685	0.483253	7	other intron	Prdm14	ENSMUST00000047577	-7078	protein_coding
ENSMUSG00000042414	chr1	13123537	13123762	PAE_peak_407	226	-	2.82026	0.000864271	0.400764	6	other intron	Prdm14	ENSMUST00000047577	-3513	protein_coding
ENSMUSG00000005886	chr1	13168149	13168797	PAE_peak_408	649	-	2.53573	0.00284341	0.645601	5	other intron	Ncoa2	ENSMUST00000143603	-205556	protein_coding
ENSMUSG00000005886	chr1	13247966	13248361	PAE_peak_409	396	-	2.62438	0.00168291	0.556203	6	other intron	Ncoa2	ENSMUST00000143603	-125865	protein_coding
ENSMUSG00000005886	chr1	13265514	13265739	PAE_peak_410	226	-	3.17224	0.000127617	0.175827	8	other intron	Ncoa2	ENSMUST00000143603	-108402	protein_coding
ENSMUSG00000005886	chr1	13306044	13306269	PAE_peak_411	226	-	2.7518	0.00109104	0.466787	6	other intron	Ncoa2	ENSMUST00000143603	-67872	protein_coding
ENSMUSG00000087782	chr1	13335357	13335669	PAE_peak_412	313	-	2.51108	0.00308567	0.645601	5	promoter-tss	Gm23169	ENSMUST00000157157	904	snRNA
ENSMUSG00000005886	chr1	13339763	13340154	PAE_peak_413	392	-	2.94864	0.000558007	0.355362	6	other intron	Ncoa2	ENSMUST00000143603	-34070	protein_coding
ENSMUSG00000005886	chr1	13353094	13353319	PAE_peak_414	226	-	3.22488	0.000105653	0.152209	8	other intron	Ncoa2	ENSMUST00000143603	-20822	protein_coding
ENSMUSG00000005886	chr1	13371983	13373702	PAE_peak_415	1720	-	5.09307	2.68491e-09	6.74761e-05	14	promoter-tss	Ncoa2	ENSMUST00000139970	413	protein_coding
ENSMUSG00000005886	chr1	13373925	13374218	PAE_peak_416	294	-	4.90789	1.14958e-08	0.000215993	13	promoter-tss	Ncoa2	ENSMUST00000143603	42	protein_coding
ENSMUSG00000005886	chr1	13374454	13374750	PAE_peak_417	297	-	2.71437	0.000672713	0.355362	8	promoter-tss	Ncoa2	ENSMUST00000143603	573	protein_coding
ENSMUSG00000101171	chr1	13421676	13421940	PAE_peak_418	265	-	2.52741	0.00292301	0.645601	5	intergenic	Gm7593	-	14153	-
ENSMUSG00000101171	chr1	13474430	13475090	PAE_peak_419	661	-	2.60577	0.00225248	0.645601	5	intergenic	Gm7593	-	67105	-
ENSMUSG00000025935	chr1	13514868	13515598	PAE_peak_420	731	-	2.95835	0.000539834	0.355362	6	intergenic	Tram1	-	-74677	-
ENSMUSG00000025935	chr1	13517561	13517961	PAE_peak_421	401	-	2.51108	0.00308567	0.645601	5	intergenic	Tram1	-	-72149	-
ENSMUSG00000025935	chr1	13522858	13523232	PAE_peak_422	375	-	3.47436	6.51538e-05	0.127987	7	intergenic	Tram1	-	-66865	-
ENSMUSG00000025935	chr1	13550636	13551164	PAE_peak_423	529	-	3.38097	9.02464e-05	0.147723	7	intergenic	Tram1	-	-39010	-
ENSMUSG00000025935	chr1	13560150	13560668	PAE_peak_424	519	-	2.60577	0.00225248	0.645601	5	intergenic	Tram1	-	-29501	-
ENSMUSG00000025935	chr1	13566667	13566912	PAE_peak_425	246	-	2.55057	0.00216322	0.624323	6	other intron	Tram1	ENSMUST00000027068	-23120	protein_coding
ENSMUSG00000025935	chr1	13568039	13568312	PAE_peak_426	274	-	3.07038	0.000266453	0.269004	7	other intron	Tram1	ENSMUST00000027068	-21734	protein_coding
ENSMUSG00000025935	chr1	13588899	13589730	PAE_peak_427	832	-	2.80451	0.000675352	0.355362	7	promoter-tss	Tram1	ENSMUST00000188377	-560	protein_coding
ENSMUSG00000025935	chr1	13590575	13590964	PAE_peak_428	390	-	2.84692	0.000414066	0.343355	8	promoter-tss	Tram1	ENSMUST00000188377	894	protein_coding
ENSMUSG00000025937	chr1	13631196	13631571	PAE_peak_429	376	-	2.62357	0.00127685	0.483253	7	other intron	Lactb2	ENSMUST00000027071	-29162	protein_coding
ENSMUSG00000067813	chr1	13673076	13673388	PAE_peak_430	313	+	2.51108	0.00308567	0.645601	5	other intron	Xkr9	ENSMUST00000088542	4461	protein_coding
ENSMUSG00000077368	chr1	13742832	13743211	PAE_peak_431	380	-	2.9875	0.000488686	0.343355	6	intergenic	Gm26273	-	-31442	-
ENSMUSG00000077368	chr1	13775677	13775931	PAE_peak_432	255	-	3.07038	0.000266453	0.269004	7	promoter-tss	Gm26273	ENSMUST00000104180	1340	snoRNA
ENSMUSG00000097711	chr1	13788338	13788902	PAE_peak_433	565	-	3.04007	0.000408319	0.343355	6	promoter-tss	Gm5523	ENSMUST00000180415	1741	processed_pseudogene
ENSMUSG00000097711	chr1	13790349	13790654	PAE_peak_434	306	-	2.60577	0.00225248	0.645601	5	intergenic	Gm5523	-	3622	-
ENSMUSG00000097711	chr1	13800477	13800812	PAE_peak_435	336	-	2.59435	0.00186389	0.592412	6	intergenic	Gm5523	-	13765	-
ENSMUSG00000097711	chr1	13805125	13805350	PAE_peak_436	226	-	2.60577	0.00225248	0.645601	5	intergenic	Gm5523	-	18358	-
ENSMUSG00000102166	chr1	13849680	13850112	PAE_peak_437	433	-	2.52741	0.00292301	0.645601	5	promoter-tss	Gm36947	ENSMUST00000194709	777	TEC
ENSMUSG00000089358	chr1	13992064	13992289	PAE_peak_438	226	+	2.96497	0.000385017	0.342364	7	intergenic	Gm25491	-	59798	-
ENSMUSG00000089358	chr1	14000773	14000999	PAE_peak_439	227	+	2.80451	0.000675352	0.355362	7	intergenic	Gm25491	-	68508	-
ENSMUSG00000104209	chr1	14052435	14052771	PAE_peak_440	337	-	3.30539	0.000117444	0.165927	7	intergenic	Gm37400	-	-60216	-
ENSMUSG00000104209	chr1	14115808	14116033	PAE_peak_441	226	-	2.60577	0.00225248	0.645601	5	intergenic	Gm37400	-	3101	-
ENSMUSG00000104209	chr1	14129327	14129634	PAE_peak_442	308	-	2.85579	0.000765791	0.373291	6	intergenic	Gm37400	-	16661	-
ENSMUSG00000025932	chr1	14142922	14143147	PAE_peak_443	226	-	2.7686	0.00103041	0.451472	6	intergenic	Eya1	-	-167200	-
ENSMUSG00000025932	chr1	14145875	14146321	PAE_peak_444	447	-	2.7518	0.00109104	0.466787	6	intergenic	Eya1	-	-164137	-
ENSMUSG00000025932	chr1	14157830	14158144	PAE_peak_445	315	-	2.84692	0.000414066	0.343355	8	intergenic	Eya1	-	-152248	-
ENSMUSG00000025932	chr1	14188314	14188539	PAE_peak_446	226	-	2.60577	0.00225248	0.645601	5	other intron	Eya1	ENSMUST00000168081	-121808	protein_coding
ENSMUSG00000025932	chr1	14191533	14191862	PAE_peak_447	330	-	2.92959	0.000595484	0.355362	6	other intron	Eya1	ENSMUST00000168081	-118537	protein_coding
ENSMUSG00000025932	chr1	14192817	14193042	PAE_peak_448	226	-	2.51108	0.00308567	0.645601	5	other intron	Eya1	ENSMUST00000168081	-117305	protein_coding
ENSMUSG00000025932	chr1	14217547	14217772	PAE_peak_449	226	-	2.89222	0.00067641	0.355362	6	other intron	Eya1	ENSMUST00000189526	-13832	protein_coding
ENSMUSG00000025932	chr1	14233622	14233847	PAE_peak_450	226	-	2.60577	0.00225248	0.645601	5	other intron	Eya1	ENSMUST00000080664	-76384	protein_coding
ENSMUSG00000025932	chr1	14234378	14234881	PAE_peak_451	504	-	2.95835	0.000539834	0.355362	6	other intron	Eya1	ENSMUST00000080664	-75489	protein_coding
ENSMUSG00000025932	chr1	14251710	14252385	PAE_peak_452	676	-	2.89222	0.00067641	0.355362	6	other intron	Eya1	ENSMUST00000080664	-58071	protein_coding
ENSMUSG00000025932	chr1	14252665	14253158	PAE_peak_453	494	-	2.92959	0.000595484	0.355362	6	other intron	Eya1	ENSMUST00000188857	-51707	protein_coding
ENSMUSG00000025932	chr1	14300081	14300509	PAE_peak_454	429	-	2.85579	0.000765791	0.373291	6	other intron	Eya1	ENSMUST00000188857	-4324	protein_coding
ENSMUSG00000025932	chr1	14308379	14308617	PAE_peak_455	239	-	3.32565	4.78366e-05	0.109599	9	other intron	Eya1	ENSMUST00000168081	-1737	protein_coding
ENSMUSG00000102588	chr1	14368179	14368467	PAE_peak_456	289	-	2.53573	0.00284341	0.645601	5	intergenic	Gm37444	-	112333	-
ENSMUSG00000102588	chr1	14419962	14420236	PAE_peak_457	275	-	2.80451	0.000675352	0.355362	7	intergenic	Gm37444	-	164109	-
ENSMUSG00000102588	chr1	14489148	14489518	PAE_peak_458	371	-	2.53573	0.00284341	0.645601	5	intergenic	Gm37444	-	233343	-
ENSMUSG00000054493	chr1	14509404	14509629	PAE_peak_459	226	+	2.565	0.00205959	0.612813	6	intergenic	Gm9947	-	-243420	-
ENSMUSG00000054493	chr1	14527132	14527393	PAE_peak_460	262	+	3.55963	3.20125e-05	0.0804489	8	intergenic	Gm9947	-	-225674	-
ENSMUSG00000054493	chr1	14564022	14564247	PAE_peak_461	226	+	2.85579	0.000765791	0.373291	6	intergenic	Gm9947	-	-188802	-
ENSMUSG00000054493	chr1	14625133	14625358	PAE_peak_462	226	+	2.92959	0.000595484	0.355362	6	intergenic	Gm9947	-	-127691	-
ENSMUSG00000054493	chr1	14677561	14678058	PAE_peak_463	498	+	3.14491	0.000205461	0.238596	7	intergenic	Gm9947	-	-75127	-
ENSMUSG00000054493	chr1	14702464	14702713	PAE_peak_464	250	+	3.38097	9.02464e-05	0.147723	7	intergenic	Gm9947	-	-50348	-
ENSMUSG00000054493	chr1	14710740	14710972	PAE_peak_465	233	+	3.3481	0.000101202	0.15183	7	intergenic	Gm9947	-	-42081	-
ENSMUSG00000054493	chr1	14729925	14730233	PAE_peak_466	309	+	2.54395	0.00276675	0.645601	5	intergenic	Gm9947	-	-22858	-
ENSMUSG00000054493	chr1	14734111	14734336	PAE_peak_467	226	+	2.85579	0.000765791	0.373291	6	intergenic	Gm9947	-	-18713	-
ENSMUSG00000054493	chr1	14751862	14752256	PAE_peak_468	395	+	2.92959	0.000595484	0.355362	6	promoter-tss	Gm9947	ENSMUST00000187401	-878	antisense
ENSMUSG00000025930	chr1	14756342	14756816	PAE_peak_469	475	-	2.60577	0.00225248	0.645601	5	promoter-tss	Msc	ENSMUST00000027062	589	protein_coding
ENSMUSG00000054493	chr1	14759357	14759601	PAE_peak_470	245	+	2.60577	0.00225248	0.645601	5	other intron	Gm9947	ENSMUST00000187401	6542	antisense
ENSMUSG00000103492	chr1	14813474	14813699	PAE_peak_471	226	+	2.7188	0.00122067	0.468598	6	intergenic	Gm37412	-	24941	-
ENSMUSG00000081201	chr1	14821007	14821233	PAE_peak_472	227	-	3.14491	0.000205461	0.238596	7	intergenic	Smt3h2-ps4	-	-19036	-
ENSMUSG00000032769	chr1	14922575	14922800	PAE_peak_473	226	-	2.62357	0.00127685	0.483253	7	intergenic	Trpa1	-	3825	-
ENSMUSG00000088159	chr1	14977387	14977621	PAE_peak_474	235	-	2.95835	0.000539834	0.355362	6	intergenic	Gm26345	-	-41655	-
ENSMUSG00000088159	chr1	15013686	15013966	PAE_peak_475	281	-	3.33559	7.10968e-05	0.127987	8	intergenic	Gm26345	-	-5333	-
ENSMUSG00000088159	chr1	15053721	15053946	PAE_peak_476	226	-	2.51108	0.00308567	0.645601	5	intergenic	Gm26345	-	34674	-
ENSMUSG00000088159	chr1	15076547	15076779	PAE_peak_477	233	-	2.95835	0.000539834	0.355362	6	intergenic	Gm26345	-	57504	-
ENSMUSG00000088159	chr1	15080673	15081078	PAE_peak_478	406	-	2.60577	0.00225248	0.645601	5	intergenic	Gm26345	-	61716	-
ENSMUSG00000088159	chr1	15099529	15099771	PAE_peak_479	243	-	2.53573	0.00284341	0.645601	5	intergenic	Gm26345	-	80491	-
ENSMUSG00000073737	chr1	15145945	15146240	PAE_peak_480	296	-	2.60577	0.00225248	0.645601	5	intergenic	Gm10566	-	-123704	-
ENSMUSG00000073737	chr1	15150277	15150810	PAE_peak_481	534	-	2.53573	0.00284341	0.645601	5	intergenic	Gm10566	-	-119253	-
ENSMUSG00000073737	chr1	15251790	15252677	PAE_peak_482	888	-	2.53573	0.00284341	0.645601	5	intergenic	Gm10566	-	-17563	-
ENSMUSG00000073737	chr1	15252877	15253383	PAE_peak_483	507	-	2.60577	0.00225248	0.645601	5	intergenic	Gm10566	-	-16667	-
ENSMUSG00000073737	chr1	15254921	15255146	PAE_peak_484	226	-	2.53573	0.00284341	0.645601	5	intergenic	Gm10566	-	-14763	-
ENSMUSG00000092083	chr1	15285594	15285821	PAE_peak_485	228	+	2.59435	0.00186389	0.592412	6	promoter-tss	Kcnb2	ENSMUST00000175681	-1546	protein_coding
ENSMUSG00000092083	chr1	15289835	15290100	PAE_peak_486	266	+	2.96497	0.000385017	0.342364	7	1st intron	Kcnb2	ENSMUST00000175681	2713	protein_coding
ENSMUSG00000092083	chr1	15338349	15338979	PAE_peak_487	631	+	2.62357	0.00127685	0.483253	7	1st intron	Kcnb2	ENSMUST00000170146	26212	protein_coding
ENSMUSG00000092083	chr1	15346718	15346951	PAE_peak_488	234	+	2.7518	0.00109104	0.466787	6	1st intron	Kcnb2	ENSMUST00000170146	34382	protein_coding
ENSMUSG00000092083	chr1	15352247	15352472	PAE_peak_489	226	+	2.82026	0.000864271	0.400764	6	1st intron	Kcnb2	ENSMUST00000170146	39907	protein_coding
ENSMUSG00000092083	chr1	15353254	15353571	PAE_peak_490	318	+	2.62357	0.00127685	0.483253	7	1st intron	Kcnb2	ENSMUST00000170146	40960	protein_coding
ENSMUSG00000092083	chr1	15391367	15391757	PAE_peak_491	391	+	3.04007	0.000408319	0.343355	6	1st intron	Kcnb2	ENSMUST00000170146	79110	protein_coding
ENSMUSG00000092083	chr1	15418781	15419213	PAE_peak_492	433	+	2.59491	0.00233545	0.645601	5	1st intron	Kcnb2	ENSMUST00000170146	106545	protein_coding
ENSMUSG00000092083	chr1	15462445	15462746	PAE_peak_493	302	+	2.96497	0.000385017	0.342364	7	1st intron	Kcnb2	ENSMUST00000170146	150143	protein_coding
ENSMUSG00000092083	chr1	15503289	15503525	PAE_peak_494	237	+	2.7686	0.00103041	0.451472	6	1st intron	Kcnb2	ENSMUST00000170146	190955	protein_coding
ENSMUSG00000092083	chr1	15551594	15551820	PAE_peak_495	227	+	2.60577	0.00225248	0.645601	5	1st intron	Kcnb2	ENSMUST00000170146	239255	protein_coding
ENSMUSG00000092083	chr1	15559644	15559954	PAE_peak_496	311	+	2.59491	0.00233545	0.645601	5	1st intron	Kcnb2	ENSMUST00000170146	247347	protein_coding
ENSMUSG00000092083	chr1	15561604	15561846	PAE_peak_497	243	+	3.00731	0.000456699	0.343355	6	1st intron	Kcnb2	ENSMUST00000170146	249273	protein_coding
ENSMUSG00000092083	chr1	15563829	15564495	PAE_peak_498	667	+	2.94864	0.000558007	0.355362	6	1st intron	Kcnb2	ENSMUST00000170146	251710	protein_coding
ENSMUSG00000092083	chr1	15600000	15600338	PAE_peak_499	339	+	3.93536	1.74727e-06	0.0110935	11	1st intron	Kcnb2	ENSMUST00000170146	287717	protein_coding
ENSMUSG00000092083	chr1	15628336	15628652	PAE_peak_500	317	+	3.33559	7.10968e-05	0.127987	8	1st intron	Kcnb2	ENSMUST00000170146	316042	protein_coding
ENSMUSG00000100814	chr1	15770137	15770502	PAE_peak_501	366	+	3.04007	0.000408319	0.343355	6	intergenic	Gm28669	-	9558	-
ENSMUSG00000025925	chr1	15790088	15790317	PAE_peak_502	230	+	3.47436	6.51538e-05	0.127987	7	intergenic	Terf1	-	-15443	-
ENSMUSG00000025925	chr1	15805042	15805872	PAE_peak_503	831	+	2.80451	0.000675352	0.355362	7	promoter-tss	Terf1	ENSMUST00000186565	-200	protein_coding
ENSMUSG00000025925	chr1	15837168	15837402	PAE_peak_504	235	+	2.92959	0.000595484	0.355362	6	other intron	Terf1	ENSMUST00000027057	31621	protein_coding
ENSMUSG00000088943	chr1	15900847	15901114	PAE_peak_505	268	+	2.85079	0.000574156	0.355362	7	intergenic	Gm23259	-	21450	-
ENSMUSG00000088943	chr1	15921212	15921637	PAE_peak_506	426	+	3.04007	0.000408319	0.343355	6	intergenic	Gm23259	-	41894	-
ENSMUSG00000088943	chr1	15936820	15937139	PAE_peak_507	320	+	2.60577	0.00225248	0.645601	5	intergenic	Gm23259	-	57449	-
ENSMUSG00000088943	chr1	15942811	15943036	PAE_peak_508	226	+	2.92959	0.000595484	0.355362	6	intergenic	Gm23259	-	63393	-
ENSMUSG00000088943	chr1	15954272	15954582	PAE_peak_509	311	+	2.53573	0.00284341	0.645601	5	intergenic	Gm23259	-	74897	-
ENSMUSG00000100652	chr1	16001194	16001706	PAE_peak_510	513	+	2.60577	0.00225248	0.645601	5	intergenic	Gm7634	-	-51885	-
ENSMUSG00000100652	chr1	16001988	16002236	PAE_peak_511	249	+	2.51108	0.00308567	0.645601	5	intergenic	Gm7634	-	-51223	-
ENSMUSG00000100652	chr1	16004817	16005092	PAE_peak_512	276	+	2.92959	0.000595484	0.355362	6	intergenic	Gm7634	-	-48380	-
ENSMUSG00000100652	chr1	16008468	16009005	PAE_peak_513	538	+	3.04007	0.000408319	0.343355	6	intergenic	Gm7634	-	-44598	-
ENSMUSG00000067795	chr1	16066971	16067484	PAE_peak_514	514	-	3.33559	7.10968e-05	0.127987	8	other intron	4930444P10Rik	ENSMUST00000145070	-26097	protein_coding
ENSMUSG00000067795	chr1	16083170	16083395	PAE_peak_515	226	-	2.5777	0.0024732	0.645601	5	other intron	4930444P10Rik	ENSMUST00000145070	-10042	protein_coding
ENSMUSG00000067795	chr1	16088930	16089244	PAE_peak_516	315	-	3.43693	7.42455e-05	0.129413	7	other intron	4930444P10Rik	ENSMUST00000145070	-4238	protein_coding
ENSMUSG00000025921	chr1	16103875	16104858	PAE_peak_517	984	+	3.96949	2.60831e-07	0.00259926	14	promoter-tss	Rdh10	ENSMUST00000027053	-1407	protein_coding
ENSMUSG00000025921	chr1	16105036	16106212	PAE_peak_518	1177	+	4.30248	1.23538e-07	0.00149066	13	promoter-tss	Rdh10	ENSMUST00000027053	-150	protein_coding
ENSMUSG00000025921	chr1	16142791	16143309	PAE_peak_519	519	+	2.82026	0.000864271	0.400764	6	intergenic	Rdh10	-	37276	-
ENSMUSG00000104165	chr1	16181375	16181660	PAE_peak_520	286	-	2.7188	0.00122067	0.468598	6	intergenic	Gm38249	-	-28999	-
ENSMUSG00000100868	chr1	16233849	16234286	PAE_peak_521	438	+	3.18355	0.000179568	0.21354	7	1st intron	Gm28095	ENSMUST00000186343	5561	antisense
ENSMUSG00000025920	chr1	16276372	16276597	PAE_peak_522	226	-	2.60577	0.00225248	0.645601	5	other intron	Stau2	ENSMUST00000054668	-242743	protein_coding
ENSMUSG00000025920	chr1	16305842	16306070	PAE_peak_523	229	-	2.59435	0.00186389	0.592412	6	other intron	Stau2	ENSMUST00000054668	-213272	protein_coding
ENSMUSG00000025920	chr1	16372980	16373211	PAE_peak_524	232	-	2.96497	0.000385017	0.342364	7	other intron	Stau2	ENSMUST00000054668	-146132	protein_coding
ENSMUSG00000025920	chr1	16396318	16396721	PAE_peak_525	404	-	2.66052	0.00112073	0.466787	7	other intron	Stau2	ENSMUST00000054668	-122708	protein_coding
ENSMUSG00000025920	chr1	16415308	16415571	PAE_peak_526	264	-	2.60577	0.00225248	0.645601	5	other intron	Stau2	ENSMUST00000054668	-103788	protein_coding
ENSMUSG00000025920	chr1	16518463	16518688	PAE_peak_527	226	-	2.68658	0.00136204	0.483253	6	promoter-tss	Stau2	ENSMUST00000054668	-652	protein_coding
ENSMUSG00000025939	chr1	16542360	16542607	PAE_peak_528	248	-	2.60577	0.00225248	0.645601	5	other intron	Ube2w	ENSMUST00000182554	-76828	protein_coding
ENSMUSG00000102457	chr1	16616573	16616980	PAE_peak_529	408	+	2.565	0.00205959	0.612813	6	promoter-tss	Gm38342	ENSMUST00000195710	-1783	TEC
ENSMUSG00000102457	chr1	16618669	16619494	PAE_peak_530	826	+	4.15826	2.3175e-06	0.0130837	9	promoter-tss	Gm38342	ENSMUST00000195710	521	TEC
ENSMUSG00000102457	chr1	16627981	16628206	PAE_peak_531	226	+	2.53573	0.00284341	0.645601	5	intergenic	Gm38342	-	9533	-
ENSMUSG00000079658	chr1	16656864	16657215	PAE_peak_532	352	-	3.17067	1.42758e-05	0.0467929	13	promoter-tss	Tceb1	ENSMUST00000185771	125	protein_coding
ENSMUSG00000100959	chr1	16665214	16665513	PAE_peak_533	300	-	3.70622	1.1864e-05	0.0419624	9	promoter-tss	Gm7654	ENSMUST00000186738	1701	processed_pseudogene
ENSMUSG00000025940	chr1	16666793	16667199	PAE_peak_534	407	+	2.68658	0.00136204	0.483253	6	1st intron	Tmem70	ENSMUST00000065373	1786	protein_coding
ENSMUSG00000025940	chr1	16670127	16670526	PAE_peak_535	400	+	2.92959	0.000595484	0.355362	6	other intron	Tmem70	ENSMUST00000177501	5119	protein_coding
ENSMUSG00000100093	chr1	16749152	16749382	PAE_peak_536	231	-	2.60577	0.00225248	0.645601	5	intergenic	Gm29649	-	-9356	-
ENSMUSG00000100093	chr1	16753411	16753638	PAE_peak_537	228	-	2.53573	0.00284341	0.645601	5	intergenic	Gm29649	-	-5098	-
ENSMUSG00000100093	chr1	16756682	16756926	PAE_peak_538	245	-	2.53573	0.00284341	0.645601	5	tts	Gm29649	ENSMUST00000185649	-1819	processed_pseudogene
ENSMUSG00000091020	chr1	16811920	16812369	PAE_peak_539	450	-	2.9875	0.000488686	0.343355	6	intergenic	Gm5828	-	42006	-
ENSMUSG00000101640	chr1	16857327	16857601	PAE_peak_540	275	+	3.04007	0.000408319	0.343355	6	intergenic	Gm28376	-	-40721	-
ENSMUSG00000101640	chr1	16910911	16911136	PAE_peak_541	226	+	2.60577	0.00225248	0.645601	5	1st intron	Gm28376	ENSMUST00000186604	12838	antisense
ENSMUSG00000042686	chr1	16978011	16978467	PAE_peak_542	457	-	3.45988	6.8533e-05	0.127987	7	other intron	Jph1	ENSMUST00000186024	-25980	protein_coding
ENSMUSG00000042686	chr1	17020282	17020625	PAE_peak_543	344	-	2.56071	0.00261692	0.645601	5	other intron	Jph1	ENSMUST00000038382	-77435	protein_coding
ENSMUSG00000101640	chr1	17066952	17067177	PAE_peak_544	226	+	2.85579	0.000765791	0.373291	6	other intron	Gm28376	ENSMUST00000186604	168879	antisense
ENSMUSG00000101640	chr1	17072874	17073396	PAE_peak_545	523	+	2.60577	0.00225248	0.645601	5	other intron	Gm28376	ENSMUST00000186604	174950	antisense
ENSMUSG00000100110	chr1	17127209	17127472	PAE_peak_546	264	+	2.7518	0.00109104	0.466787	6	1st intron	Gm28783	ENSMUST00000188872	2593	lincRNA
ENSMUSG00000099899	chr1	17171982	17172269	PAE_peak_547	288	+	2.52741	0.00292301	0.645601	5	other intron	Gm28784	ENSMUST00000187817	3722	lincRNA
ENSMUSG00000099899	chr1	17193950	17194175	PAE_peak_548	226	+	2.7518	0.00109104	0.466787	6	intergenic	Gm28784	-	25659	-
ENSMUSG00000099899	chr1	17195730	17195995	PAE_peak_549	266	+	3.14491	0.000205461	0.238596	7	intergenic	Gm28784	-	27459	-
ENSMUSG00000100272	chr1	17215238	17215632	PAE_peak_550	395	-	2.9875	0.000488686	0.343355	6	intergenic	Gm28785	-	-35057	-
ENSMUSG00000100272	chr1	17241615	17241939	PAE_peak_551	325	-	3.02739	0.000426403	0.343355	6	intergenic	Gm28785	-	-8715	-
ENSMUSG00000100272	chr1	17244197	17244451	PAE_peak_552	255	-	2.52741	0.00292301	0.645601	5	intergenic	Gm28785	-	-6168	-
ENSMUSG00000100272	chr1	17264339	17264658	PAE_peak_553	320	-	2.94864	0.000558007	0.355362	6	intergenic	Gm28785	-	14006	-
ENSMUSG00000100272	chr1	17301299	17301569	PAE_peak_554	271	-	2.60577	0.00225248	0.645601	5	intergenic	Gm28785	-	50942	-
ENSMUSG00000100398	chr1	17377259	17377679	PAE_peak_555	421	+	2.51108	0.00308567	0.645601	5	intergenic	Gm5251	-	-17489	-
ENSMUSG00000101589	chr1	17404673	17405065	PAE_peak_556	393	-	2.89222	0.00067641	0.355362	6	intergenic	Rbm6-ps1	-	4588	-
ENSMUSG00000102048	chr1	17431098	17431336	PAE_peak_557	239	-	2.95835	0.000539834	0.355362	6	promoter-tss	Gm6075	ENSMUST00000186816	1689	processed_pseudogene
ENSMUSG00000089534	chr1	17477860	17478191	PAE_peak_558	332	+	2.60577	0.00225248	0.645601	5	intergenic	Gm25166	-	-41975	-
ENSMUSG00000089534	chr1	17499810	17500063	PAE_peak_559	254	+	2.54395	0.00276675	0.645601	5	intergenic	Gm25166	-	-20064	-
ENSMUSG00000089534	chr1	17514331	17514726	PAE_peak_560	396	+	2.60577	0.00225248	0.645601	5	intergenic	Gm25166	-	-5472	-
ENSMUSG00000089534	chr1	17536770	17537094	PAE_peak_561	325	+	2.98203	0.000362735	0.326291	7	intergenic	Gm25166	-	16931	-
ENSMUSG00000067780	chr1	17567422	17567718	PAE_peak_562	297	+	2.80283	0.000917128	0.417758	6	intergenic	Pi15	-	-34331	-
ENSMUSG00000067780	chr1	17585601	17585826	PAE_peak_563	226	+	2.60577	0.00225248	0.645601	5	intergenic	Pi15	-	-16187	-
ENSMUSG00000100053	chr1	17631254	17631576	PAE_peak_564	323	-	2.53573	0.00284341	0.645601	5	other intron	Gm28154	ENSMUST00000186267	-9666	antisense
ENSMUSG00000100053	chr1	17635213	17635633	PAE_peak_565	421	-	2.53573	0.00284341	0.645601	5	other intron	Gm28154	ENSMUST00000186267	-5658	antisense
ENSMUSG00000085125	chr1	17669693	17670413	PAE_peak_566	721	-	3.47436	6.51538e-05	0.127987	7	intergenic	Gm16070	-	-57593	-
ENSMUSG00000085125	chr1	17687003	17687266	PAE_peak_567	264	-	2.68658	0.00136204	0.483253	6	other intron	Gm16070	ENSMUST00000155588	-40149	antisense
ENSMUSG00000085125	chr1	17708910	17709443	PAE_peak_568	534	-	3.04007	0.000408319	0.343355	6	other intron	Gm16070	ENSMUST00000127328	-18469	antisense
ENSMUSG00000025776	chr1	17726654	17726879	PAE_peak_569	226	+	3.01676	0.000321299	0.296506	7	promoter-tss	Crispld1	ENSMUST00000160305	-292	protein_coding
ENSMUSG00000025776	chr1	17763563	17763796	PAE_peak_570	234	+	2.53573	0.00284341	0.645601	5	other intron	Crispld1	ENSMUST00000095075	36591	protein_coding
ENSMUSG00000099895	chr1	17801265	17801490	PAE_peak_571	226	-	2.87389	0.000720012	0.357977	6	other intron	Gm28153	ENSMUST00000189853	-4039	antisense
ENSMUSG00000099895	chr1	17821178	17821403	PAE_peak_572	226	-	2.89222	0.00067641	0.355362	6	intergenic	Gm28153	-	15873	-
ENSMUSG00000099895	chr1	17856576	17856920	PAE_peak_573	345	-	4.34295	1.19314e-06	0.00847208	9	intergenic	Gm28153	-	51331	-
ENSMUSG00000100554	chr1	17930809	17931096	PAE_peak_574	288	+	3.04007	0.000408319	0.343355	6	intergenic	Gm7690	-	-16088	-
ENSMUSG00000100554	chr1	17956916	17957141	PAE_peak_575	226	+	2.7518	0.00109104	0.466787	6	intergenic	Gm7690	-	9987	-
ENSMUSG00000100554	chr1	17958215	17958440	PAE_peak_576	226	+	2.60577	0.00225248	0.645601	5	intergenic	Gm7690	-	11286	-
ENSMUSG00000109887	chr1	18034213	18034739	PAE_peak_577	527	-	3.38097	9.02464e-05	0.147723	7	promoter-tss	RP24-571A14.6	ENSMUST00000209898	-526	processed_transcript
ENSMUSG00000109887	chr1	18047096	18047336	PAE_peak_578	241	-	2.53573	0.00284341	0.645601	5	other intron	RP24-571A14.6	ENSMUST00000191057	-11574	processed_transcript
ENSMUSG00000025774	chr1	18121840	18122117	PAE_peak_579	278	-	2.53573	0.00284341	0.645601	5	other intron	Crisp4	ENSMUST00000115344	-23923	protein_coding
ENSMUSG00000025774	chr1	18127731	18128148	PAE_peak_580	418	-	3.45988	6.8533e-05	0.127987	7	other intron	Crisp4	ENSMUST00000115340	-9111	protein_coding
ENSMUSG00000025774	chr1	18137345	18137763	PAE_peak_581	419	-	3.38097	9.02464e-05	0.147723	7	promoter-tss	Crisp4	ENSMUST00000115340	503	protein_coding
ENSMUSG00000025774	chr1	18138277	18139271	PAE_peak_582	995	-	3.38097	9.02464e-05	0.147723	7	promoter-tss	Crisp4	ENSMUST00000115340	1723	protein_coding
ENSMUSG00000025774	chr1	18142107	18142408	PAE_peak_583	302	-	3.38097	9.02464e-05	0.147723	7	other intron	Crisp4	ENSMUST00000115344	-3644	protein_coding
ENSMUSG00000070977	chr1	18209019	18209357	PAE_peak_584	339	-	2.62357	0.00127685	0.483253	7	tts	Defb44-ps	ENSMUST00000126871	-14376	unprocessed_pseudogene
ENSMUSG00000070977	chr1	18218345	18218570	PAE_peak_585	226	-	2.7518	0.00109104	0.466787	6	other intron	Defb44-ps	ENSMUST00000126871	-5106	unprocessed_pseudogene
ENSMUSG00000067773	chr1	18256622	18256910	PAE_peak_586	289	-	2.60577	0.00225248	0.645601	5	other intron	Defb41	ENSMUST00000088463	-8372	protein_coding
ENSMUSG00000067773	chr1	18265238	18265598	PAE_peak_587	361	-	2.52741	0.00292301	0.645601	5	promoter-tss	Defb41	ENSMUST00000097817	338	protein_coding
ENSMUSG00000101685	chr1	18267121	18267509	PAE_peak_588	389	-	2.56071	0.00261692	0.645601	5	intergenic	Gm17837	-	3936	-
ENSMUSG00000101685	chr1	18269998	18270493	PAE_peak_589	496	-	2.59491	0.00233545	0.645601	5	intergenic	Gm17837	-	6866	-
ENSMUSG00000101685	chr1	18272469	18272899	PAE_peak_590	431	-	2.60577	0.00225248	0.645601	5	intergenic	Gm17837	-	9305	-
ENSMUSG00000101685	chr1	18279280	18279614	PAE_peak_591	335	-	2.53573	0.00284341	0.645601	5	intergenic	Gm17837	-	16068	-
ENSMUSG00000101738	chr1	18294642	18294932	PAE_peak_592	291	+	3.39194	8.6862e-05	0.147723	7	intergenic	Gm29006	-	-13197	-
ENSMUSG00000101738	chr1	18295667	18296220	PAE_peak_593	554	+	2.53573	0.00284341	0.645601	5	intergenic	Gm29006	-	-12040	-
ENSMUSG00000101738	chr1	18317180	18317405	PAE_peak_594	226	+	2.62357	0.00127685	0.483253	7	intergenic	Gm29006	-	9308	-
ENSMUSG00000101738	chr1	18325134	18325384	PAE_peak_595	251	+	2.95835	0.000539834	0.355362	6	intergenic	Gm29006	-	17275	-
ENSMUSG00000101738	chr1	18344422	18344647	PAE_peak_596	226	+	2.51108	0.00308567	0.645601	5	intergenic	Gm29006	-	36550	-
ENSMUSG00000101738	chr1	18353493	18353895	PAE_peak_597	403	+	3.53803	3.45669e-05	0.086034	8	intergenic	Gm29006	-	45710	-
ENSMUSG00000101738	chr1	18355665	18356010	PAE_peak_598	346	+	3.90743	5.72295e-06	0.0265509	9	intergenic	Gm29006	-	47853	-
ENSMUSG00000101738	chr1	18377070	18377325	PAE_peak_599	256	+	2.60577	0.00225248	0.645601	5	intergenic	Gm29006	-	69213	-
ENSMUSG00000101738	chr1	18392529	18392754	PAE_peak_600	226	+	2.53573	0.00284341	0.645601	5	intergenic	Gm29006	-	84657	-
ENSMUSG00000101738	chr1	18419374	18419621	PAE_peak_601	248	+	2.53573	0.00284341	0.645601	5	intergenic	Gm29006	-	111513	-
ENSMUSG00000101738	chr1	18424971	18425298	PAE_peak_602	328	+	2.95835	0.000539834	0.355362	6	intergenic	Gm29006	-	117150	-
ENSMUSG00000101738	chr1	18441621	18441864	PAE_peak_603	244	+	2.59491	0.00233545	0.645601	5	intergenic	Gm29006	-	133758	-
ENSMUSG00000101738	chr1	18457522	18457750	PAE_peak_604	229	+	3.71857	1.821e-05	0.0546324	8	intergenic	Gm29006	-	149652	-
ENSMUSG00000101306	chr1	18566271	18566661	PAE_peak_605	391	+	2.62357	0.00127685	0.483253	7	intergenic	Gm5252	-	-141962	-
ENSMUSG00000101306	chr1	18602122	18602347	PAE_peak_606	226	+	2.51108	0.00308567	0.645601	5	intergenic	Gm5252	-	-106193	-
ENSMUSG00000101306	chr1	18633164	18633448	PAE_peak_607	285	+	2.53573	0.00284341	0.645601	5	intergenic	Gm5252	-	-75122	-
ENSMUSG00000101306	chr1	18657552	18658012	PAE_peak_608	461	+	3.04007	0.000408319	0.343355	6	intergenic	Gm5252	-	-50646	-
ENSMUSG00000101306	chr1	18701309	18701729	PAE_peak_609	421	+	2.60577	0.00225248	0.645601	5	intergenic	Gm5252	-	-6909	-
ENSMUSG00000101306	chr1	18704165	18704390	PAE_peak_610	226	+	2.53573	0.00284341	0.645601	5	intergenic	Gm5252	-	-4150	-
ENSMUSG00000101306	chr1	18709059	18709287	PAE_peak_611	229	+	2.60577	0.00225248	0.645601	5	promoter-tss	Gm5252	ENSMUST00000189030	745	processed_pseudogene
ENSMUSG00000101306	chr1	18731344	18731673	PAE_peak_612	330	+	3.47436	6.51538e-05	0.127987	7	intergenic	Gm5252	-	23080	-
ENSMUSG00000101306	chr1	18735339	18735574	PAE_peak_613	236	+	2.92959	0.000595484	0.355362	6	intergenic	Gm5252	-	27028	-
ENSMUSG00000101306	chr1	18737113	18737338	PAE_peak_614	226	+	2.60577	0.00225248	0.645601	5	intergenic	Gm5252	-	28797	-
ENSMUSG00000101306	chr1	18738515	18738871	PAE_peak_615	357	+	2.60577	0.00225248	0.645601	5	intergenic	Gm5252	-	30265	-
ENSMUSG00000101306	chr1	18740751	18741173	PAE_peak_616	423	+	2.92959	0.000595484	0.355362	6	intergenic	Gm5252	-	32534	-
ENSMUSG00000101306	chr1	18742857	18743266	PAE_peak_617	410	+	2.60577	0.00225248	0.645601	5	intergenic	Gm5252	-	34633	-
ENSMUSG00000101306	chr1	18746630	18747198	PAE_peak_618	569	+	2.60577	0.00225248	0.645601	5	intergenic	Gm5252	-	38486	-
ENSMUSG00000101306	chr1	18794563	18794788	PAE_peak_619	226	+	2.5777	0.0024732	0.645601	5	intergenic	Gm5252	-	86247	-
ENSMUSG00000101306	chr1	18802566	18802798	PAE_peak_620	233	+	2.92959	0.000595484	0.355362	6	intergenic	Gm5252	-	94254	-
ENSMUSG00000101306	chr1	18805387	18805612	PAE_peak_621	226	+	2.60577	0.00225248	0.645601	5	intergenic	Gm5252	-	97071	-
ENSMUSG00000101306	chr1	18809917	18810314	PAE_peak_622	398	+	2.53573	0.00284341	0.645601	5	intergenic	Gm5252	-	101687	-
ENSMUSG00000101306	chr1	18837459	18838193	PAE_peak_623	735	+	2.60577	0.00225248	0.645601	5	intergenic	Gm5252	-	129398	-
ENSMUSG00000088800	chr1	18872302	18872527	PAE_peak_624	226	-	2.53573	0.00284341	0.645601	5	intergenic	Gm24075	-	-97418	-
ENSMUSG00000088800	chr1	18887881	18888413	PAE_peak_625	533	-	3.04007	0.000408319	0.343355	6	intergenic	Gm24075	-	-81686	-
ENSMUSG00000088800	chr1	18953202	18953427	PAE_peak_626	226	-	2.89222	0.00067641	0.355362	6	intergenic	Gm24075	-	-16518	-
ENSMUSG00000088800	chr1	18964522	18964747	PAE_peak_627	226	-	2.51108	0.00308567	0.645601	5	intergenic	Gm24075	-	-5198	-
ENSMUSG00000088800	chr1	18972766	18973159	PAE_peak_628	394	-	3.38097	9.02464e-05	0.147723	7	intergenic	Gm24075	-	3129	-
ENSMUSG00000088800	chr1	18976291	18976516	PAE_peak_629	226	-	2.59435	0.00186389	0.592412	6	intergenic	Gm24075	-	6570	-
ENSMUSG00000088800	chr1	18976772	18976997	PAE_peak_630	226	-	2.59435	0.00186389	0.592412	6	intergenic	Gm24075	-	7051	-
ENSMUSG00000088800	chr1	18985804	18986079	PAE_peak_631	276	-	2.53573	0.00284341	0.645601	5	intergenic	Gm24075	-	16108	-
ENSMUSG00000088800	chr1	18991315	18991566	PAE_peak_632	252	-	2.7518	0.00109104	0.466787	6	intergenic	Gm24075	-	21607	-
ENSMUSG00000101644	chr1	19005978	19006355	PAE_peak_633	378	+	3.02739	0.000426403	0.343355	6	intergenic	Gm28343	-	-31099	-
ENSMUSG00000101644	chr1	19010299	19010710	PAE_peak_634	412	+	3.47436	6.51538e-05	0.127987	7	intergenic	Gm28343	-	-26761	-
ENSMUSG00000101644	chr1	19011963	19012497	PAE_peak_635	535	+	2.56071	0.00261692	0.645601	5	intergenic	Gm28343	-	-25036	-
ENSMUSG00000101644	chr1	19034889	19035329	PAE_peak_636	441	+	2.60577	0.00225248	0.645601	5	intergenic	Gm28343	-	-2157	-
ENSMUSG00000101644	chr1	19037416	19038205	PAE_peak_637	790	+	2.53573	0.00284341	0.645601	5	promoter-tss	Gm28343	ENSMUST00000185386	544	processed_pseudogene
ENSMUSG00000101644	chr1	19047858	19048207	PAE_peak_638	350	+	2.54395	0.00276675	0.645601	5	intergenic	Gm28343	-	10766	-
ENSMUSG00000089787	chr1	19072698	19073001	PAE_peak_639	304	-	2.5777	0.0024732	0.645601	5	other intron	Gm15825	ENSMUST00000159108	-31990	antisense
ENSMUSG00000089787	chr1	19085392	19085712	PAE_peak_640	321	-	3.38097	9.02464e-05	0.147723	7	other intron	Gm15825	ENSMUST00000159108	-19288	antisense
ENSMUSG00000089787	chr1	19090263	19090488	PAE_peak_641	226	-	2.60577	0.00225248	0.645601	5	other intron	Gm15825	ENSMUST00000159108	-14464	antisense
ENSMUSG00000089787	chr1	19098081	19098414	PAE_peak_642	334	-	3.04007	0.000408319	0.343355	6	other intron	Gm15825	ENSMUST00000159108	-6592	antisense
ENSMUSG00000042596	chr1	19115251	19115651	PAE_peak_643	401	+	2.60577	0.00225248	0.645601	5	other intron	Tfap2d	ENSMUST00000037294	12429	protein_coding
ENSMUSG00000042596	chr1	19135114	19135363	PAE_peak_644	250	+	3.04007	0.000408319	0.343355	6	other intron	Tfap2d	ENSMUST00000037294	32216	protein_coding
ENSMUSG00000042596	chr1	19166448	19166950	PAE_peak_645	503	+	3.90866	9.28004e-06	0.0372409	8	tts	Tfap2d	ENSMUST00000037294	63677	protein_coding
ENSMUSG00000100720	chr1	19169111	19169430	PAE_peak_646	320	-	2.59435	0.00186389	0.592412	6	intergenic	Gm10075	-	15304	-
ENSMUSG00000025927	chr1	19201786	19202325	PAE_peak_647	540	+	3.79111	1.40789e-05	0.0463853	8	intergenic	Tfap2b	-	-6858	-
ENSMUSG00000100538	chr1	19240801	19241119	PAE_peak_648	319	+	2.62357	0.00127685	0.483253	7	promoter-tss	Gm28340	ENSMUST00000189218	-1765	lincRNA
ENSMUSG00000100538	chr1	19281146	19281456	PAE_peak_649	311	+	3.47436	6.51538e-05	0.127987	7	intergenic	Gm28340	-	38576	-
ENSMUSG00000101117	chr1	19301852	19302077	PAE_peak_650	226	-	2.60577	0.00225248	0.645601	5	intergenic	Gm28341	-	-18732	-
ENSMUSG00000101117	chr1	19305837	19306175	PAE_peak_651	339	-	2.53573	0.00284341	0.645601	5	intergenic	Gm28341	-	-14691	-
ENSMUSG00000100204	chr1	19353438	19353663	PAE_peak_652	226	+	2.51108	0.00308567	0.645601	5	intergenic	Gm4849	-	22611	-
ENSMUSG00000100204	chr1	19358871	19359497	PAE_peak_653	627	+	2.95835	0.000539834	0.355362	6	intergenic	Gm4849	-	28245	-
ENSMUSG00000100204	chr1	19366286	19366577	PAE_peak_654	292	+	3.41428	8.03489e-05	0.138254	7	intergenic	Gm4849	-	35492	-
ENSMUSG00000100204	chr1	19383606	19383879	PAE_peak_655	274	+	2.60577	0.00225248	0.645601	5	intergenic	Gm4849	-	52803	-
ENSMUSG00000084668	chr1	19484551	19484950	PAE_peak_656	400	-	3.04007	0.000408319	0.343355	6	intergenic	Gm24633	-	-29168	-
ENSMUSG00000084668	chr1	19502548	19502842	PAE_peak_657	295	-	2.53573	0.00284341	0.645601	5	intergenic	Gm24633	-	-11224	-
ENSMUSG00000084668	chr1	19520390	19520739	PAE_peak_658	350	-	2.53573	0.00284341	0.645601	5	intergenic	Gm24633	-	6645	-
ENSMUSG00000102597	chr1	19599995	19600405	PAE_peak_659	411	+	2.5777	0.0024732	0.645601	5	intergenic	Gm38382	-	-14069	-
ENSMUSG00000102597	chr1	19618325	19618721	PAE_peak_660	397	+	2.51108	0.00308567	0.645601	5	tts	Gm38382	ENSMUST00000193790	4254	TEC
ENSMUSG00000102597	chr1	19631819	19632112	PAE_peak_661	294	+	3.04007	0.000408319	0.343355	6	intergenic	Gm38382	-	17696	-
ENSMUSG00000102597	chr1	19681394	19681733	PAE_peak_662	340	+	2.60577	0.00225248	0.645601	5	intergenic	Gm38382	-	67294	-
ENSMUSG00000102597	chr1	19703473	19703698	PAE_peak_663	226	+	2.60577	0.00225248	0.645601	5	intergenic	Gm38382	-	89316	-
ENSMUSG00000102597	chr1	19726857	19727082	PAE_peak_664	226	+	3.04007	0.000408319	0.343355	6	intergenic	Gm38382	-	112700	-
ENSMUSG00000102597	chr1	19738383	19738608	PAE_peak_665	226	+	2.92959	0.000595484	0.355362	6	intergenic	Gm38382	-	124226	-
ENSMUSG00000102597	chr1	19739721	19740253	PAE_peak_666	533	+	3.04007	0.000408319	0.343355	6	intergenic	Gm38382	-	125718	-
ENSMUSG00000102597	chr1	19745216	19745555	PAE_peak_667	340	+	3.02739	0.000426403	0.343355	6	intergenic	Gm38382	-	131116	-
ENSMUSG00000102597	chr1	19750931	19751181	PAE_peak_668	251	+	2.60577	0.00225248	0.645601	5	intergenic	Gm38382	-	136787	-
ENSMUSG00000102597	chr1	19752218	19752666	PAE_peak_669	449	+	3.38097	9.02464e-05	0.147723	7	intergenic	Gm38382	-	138173	-
ENSMUSG00000102597	chr1	19773511	19773863	PAE_peak_670	353	+	2.5777	0.0024732	0.645601	5	intergenic	Gm38382	-	159418	-
ENSMUSG00000102597	chr1	19787620	19788653	PAE_peak_671	1034	+	2.94864	0.000558007	0.355362	6	intergenic	Gm38382	-	173867	-
ENSMUSG00000102597	chr1	19793754	19794111	PAE_peak_672	358	+	2.92959	0.000595484	0.355362	6	intergenic	Gm38382	-	179663	-
ENSMUSG00000102597	chr1	19797841	19798190	PAE_peak_673	350	+	2.60577	0.00225248	0.645601	5	intergenic	Gm38382	-	183746	-
ENSMUSG00000102597	chr1	19813463	19813816	PAE_peak_674	354	+	2.9875	0.000488686	0.343355	6	intergenic	Gm38382	-	199370	-
ENSMUSG00000102597	chr1	19822879	19823494	PAE_peak_675	616	+	2.51108	0.00308567	0.645601	5	intergenic	Gm38382	-	208917	-
ENSMUSG00000043760	chr1	19846339	19846593	PAE_peak_676	255	-	2.53573	0.00284341	0.645601	5	intergenic	Pkhd1	-	-771598	-
ENSMUSG00000043760	chr1	19875173	19875398	PAE_peak_677	226	-	3.3481	0.000101202	0.15183	7	intergenic	Pkhd1	-	-742778	-
ENSMUSG00000043760	chr1	19888034	19888507	PAE_peak_678	474	-	2.53573	0.00284341	0.645601	5	intergenic	Pkhd1	-	-729793	-
ENSMUSG00000043760	chr1	19915862	19916152	PAE_peak_679	291	-	2.59491	0.00233545	0.645601	5	intergenic	Pkhd1	-	-702057	-
ENSMUSG00000043760	chr1	19918794	19919131	PAE_peak_680	338	-	3.04007	0.000408319	0.343355	6	intergenic	Pkhd1	-	-699101	-
ENSMUSG00000043760	chr1	19938770	19939020	PAE_peak_681	251	-	2.60577	0.00225248	0.645601	5	intergenic	Pkhd1	-	-679169	-
ENSMUSG00000043760	chr1	20001259	20001484	PAE_peak_682	226	-	2.53573	0.00284341	0.645601	5	intergenic	Pkhd1	-	-616692	-
ENSMUSG00000043760	chr1	20017304	20017529	PAE_peak_683	226	-	2.60577	0.00225248	0.645601	5	intergenic	Pkhd1	-	-600647	-
ENSMUSG00000043760	chr1	20019377	20019602	PAE_peak_684	226	-	2.60577	0.00225248	0.645601	5	intergenic	Pkhd1	-	-598574	-
ENSMUSG00000043760	chr1	20022084	20022309	PAE_peak_685	226	-	2.53573	0.00284341	0.645601	5	intergenic	Pkhd1	-	-595867	-
ENSMUSG00000043760	chr1	20045552	20046069	PAE_peak_686	518	-	3.04007	0.000408319	0.343355	6	intergenic	Pkhd1	-	-572253	-
ENSMUSG00000043760	chr1	20047206	20047463	PAE_peak_687	258	-	2.60577	0.00225248	0.645601	5	intergenic	Pkhd1	-	-570729	-
ENSMUSG00000043760	chr1	20048358	20048593	PAE_peak_688	236	-	2.95835	0.000539834	0.355362	6	intergenic	Pkhd1	-	-569588	-
ENSMUSG00000043760	chr1	20074064	20074333	PAE_peak_689	270	-	3.47436	6.51538e-05	0.127987	7	other intron	Pkhd1	ENSMUST00000088448	-543865	protein_coding
ENSMUSG00000043760	chr1	20084062	20084536	PAE_peak_690	475	-	3.04007	0.000408319	0.343355	6	other intron	Pkhd1	ENSMUST00000088448	-533765	protein_coding
ENSMUSG00000043760	chr1	20100221	20100446	PAE_peak_691	226	-	2.60577	0.00225248	0.645601	5	other intron	Pkhd1	ENSMUST00000088448	-517730	protein_coding
ENSMUSG00000043760	chr1	20116143	20116483	PAE_peak_692	341	-	2.59435	0.00186389	0.592412	6	other intron	Pkhd1	ENSMUST00000088448	-501751	protein_coding
ENSMUSG00000043760	chr1	20120077	20120398	PAE_peak_693	322	-	2.91079	0.000634921	0.355362	6	other intron	Pkhd1	ENSMUST00000088448	-497826	protein_coding
ENSMUSG00000043760	chr1	20129641	20129917	PAE_peak_694	277	-	2.60577	0.00225248	0.645601	5	other intron	Pkhd1	ENSMUST00000088448	-488285	protein_coding
ENSMUSG00000043760	chr1	20133721	20134086	PAE_peak_695	366	-	2.51108	0.00308567	0.645601	5	other intron	Pkhd1	ENSMUST00000088448	-484160	protein_coding
ENSMUSG00000043760	chr1	20135168	20135749	PAE_peak_696	582	-	3.04007	0.000408319	0.343355	6	other intron	Pkhd1	ENSMUST00000088448	-482605	protein_coding
ENSMUSG00000043760	chr1	20164616	20164841	PAE_peak_697	226	-	2.53573	0.00284341	0.645601	5	other intron	Pkhd1	ENSMUST00000088448	-453335	protein_coding
ENSMUSG00000043760	chr1	20221041	20221520	PAE_peak_698	480	-	2.51108	0.00308567	0.645601	5	other intron	Pkhd1	ENSMUST00000088448	-396783	protein_coding
ENSMUSG00000043760	chr1	20224829	20225054	PAE_peak_699	226	-	2.85579	0.000765791	0.373291	6	other intron	Pkhd1	ENSMUST00000088448	-393122	protein_coding
ENSMUSG00000043760	chr1	20226666	20227054	PAE_peak_700	389	-	2.59435	0.00186389	0.592412	6	other intron	Pkhd1	ENSMUST00000088448	-391204	protein_coding
ENSMUSG00000043760	chr1	20251234	20251578	PAE_peak_701	345	-	2.60577	0.00225248	0.645601	5	other intron	Pkhd1	ENSMUST00000088448	-366658	protein_coding
ENSMUSG00000043760	chr1	20261664	20261941	PAE_peak_702	278	-	2.53573	0.00284341	0.645601	5	other intron	Pkhd1	ENSMUST00000088448	-356261	protein_coding
ENSMUSG00000043760	chr1	20271670	20271900	PAE_peak_703	231	-	2.7352	0.00115444	0.466787	6	other intron	Pkhd1	ENSMUST00000088448	-346279	protein_coding
ENSMUSG00000043760	chr1	20311385	20311802	PAE_peak_704	418	-	2.60577	0.00225248	0.645601	5	other intron	Pkhd1	ENSMUST00000088448	-306470	protein_coding
ENSMUSG00000043760	chr1	20335604	20335829	PAE_peak_705	226	-	2.51108	0.00308567	0.645601	5	other intron	Pkhd1	ENSMUST00000088448	-282347	protein_coding
ENSMUSG00000043760	chr1	20342662	20342887	PAE_peak_706	226	-	3.3481	0.000101202	0.15183	7	other intron	Pkhd1	ENSMUST00000088448	-275289	protein_coding
ENSMUSG00000089914	chr1	20354482	20354707	PAE_peak_707	226	+	2.59435	0.00186389	0.592412	6	promoter-tss	4930486I03Rik	ENSMUST00000161509	-1857	antisense
ENSMUSG00000089914	chr1	20379930	20380215	PAE_peak_708	286	+	2.60577	0.00225248	0.645601	5	1st intron	4930486I03Rik	ENSMUST00000161509	23620	antisense
ENSMUSG00000089914	chr1	20389195	20389452	PAE_peak_709	258	+	2.60577	0.00225248	0.645601	5	other intron	4930486I03Rik	ENSMUST00000161509	32871	antisense
ENSMUSG00000043760	chr1	20411588	20411974	PAE_peak_710	387	-	2.95835	0.000539834	0.355362	6	other intron	Pkhd1	ENSMUST00000088448	-206283	protein_coding
ENSMUSG00000043760	chr1	20413020	20413267	PAE_peak_711	248	-	2.60577	0.00225248	0.645601	5	other intron	Pkhd1	ENSMUST00000088448	-204920	protein_coding
ENSMUSG00000043760	chr1	20426672	20426988	PAE_peak_712	317	-	2.95835	0.000539834	0.355362	6	other intron	Pkhd1	ENSMUST00000088448	-191234	protein_coding
ENSMUSG00000043760	chr1	20456481	20457132	PAE_peak_713	652	-	2.95835	0.000539834	0.355362	6	other intron	Pkhd1	ENSMUST00000088448	-161257	protein_coding
ENSMUSG00000043760	chr1	20457944	20458269	PAE_peak_714	326	-	3.93114	5.25315e-06	0.024872	9	other intron	Pkhd1	ENSMUST00000088448	-159957	protein_coding
ENSMUSG00000043760	chr1	20460628	20460853	PAE_peak_715	226	-	2.60577	0.00225248	0.645601	5	other intron	Pkhd1	ENSMUST00000088448	-157323	protein_coding
ENSMUSG00000043760	chr1	20468583	20469089	PAE_peak_716	507	-	2.95152	0.000283041	0.28283	8	other intron	Pkhd1	ENSMUST00000088448	-149228	protein_coding
ENSMUSG00000043760	chr1	20498305	20498530	PAE_peak_717	226	-	2.60577	0.00225248	0.645601	5	other intron	Pkhd1	ENSMUST00000088448	-119646	protein_coding
ENSMUSG00000043760	chr1	20522563	20522948	PAE_peak_718	386	-	3.47436	6.51538e-05	0.127987	7	other exon	Pkhd1	ENSMUST00000088448	-95308	protein_coding
ENSMUSG00000043760	chr1	20536589	20536814	PAE_peak_719	226	-	2.62357	0.00127685	0.483253	7	other intron	Pkhd1	ENSMUST00000088448	-81362	protein_coding
ENSMUSG00000043760	chr1	20548050	20548275	PAE_peak_720	226	-	2.60577	0.00225248	0.645601	5	other exon	Pkhd1	ENSMUST00000088448	-69901	protein_coding
ENSMUSG00000043760	chr1	20549281	20549679	PAE_peak_721	399	-	2.60577	0.00225248	0.645601	5	other intron	Pkhd1	ENSMUST00000088448	-68584	protein_coding
ENSMUSG00000043760	chr1	20555302	20555527	PAE_peak_722	226	-	2.51108	0.00308567	0.645601	5	other intron	Pkhd1	ENSMUST00000088448	-62649	protein_coding
ENSMUSG00000043760	chr1	20588452	20588732	PAE_peak_723	281	-	2.60577	0.00225248	0.645601	5	other intron	Pkhd1	ENSMUST00000088448	-29472	protein_coding
ENSMUSG00000043760	chr1	20593912	20594137	PAE_peak_724	226	-	2.51108	0.00308567	0.645601	5	other intron	Pkhd1	ENSMUST00000088448	-24039	protein_coding
ENSMUSG00000043760	chr1	20614723	20615026	PAE_peak_725	304	-	2.63966	0.00159768	0.533202	6	other intron	Pkhd1	ENSMUST00000088448	-3189	protein_coding
ENSMUSG00000065559	chr1	20661236	20661480	PAE_peak_726	245	+	2.60577	0.00225248	0.645601	5	intergenic	Mir206	-	-17652	-
ENSMUSG00000065480	chr1	20688821	20689046	PAE_peak_727	226	+	2.99309	0.000243461	0.256709	8	intergenic	Mir133b	-	6164	-
ENSMUSG00000065480	chr1	20691460	20691810	PAE_peak_728	351	+	2.60577	0.00225248	0.645601	5	intergenic	Mir133b	-	8866	-
ENSMUSG00000025929	chr1	20754669	20754916	PAE_peak_729	248	+	2.53573	0.00284341	0.645601	5	intergenic	Il17a	-	23887	-
ENSMUSG00000041872	chr1	20761913	20762382	PAE_peak_730	470	-	2.95835	0.000539834	0.355362	6	intergenic	Il17f	-	-28469	-
ENSMUSG00000041872	chr1	20765681	20765935	PAE_peak_731	255	-	2.60577	0.00225248	0.645601	5	intergenic	Il17f	-	-24809	-
ENSMUSG00000041872	chr1	20784599	20785197	PAE_peak_732	599	-	2.51108	0.00308567	0.645601	5	promoter-tss	Il17f	ENSMUST00000039046	628	protein_coding
ENSMUSG00000041872	chr1	20793296	20793626	PAE_peak_733	331	-	2.60577	0.00225248	0.645601	5	intergenic	Il17f	-	2844	-
ENSMUSG00000041872	chr1	20796223	20796485	PAE_peak_734	263	-	3.22316	0.000156419	0.191004	7	intergenic	Il17f	-	5737	-
ENSMUSG00000041859	chr1	20804451	20804684	PAE_peak_735	234	-	2.62357	0.00127685	0.483253	7	promoter-tss	Mcm3	ENSMUST00000191061	-365	protein_coding
ENSMUSG00000041859	chr1	20818017	20818242	PAE_peak_736	226	-	2.56071	0.00261692	0.645601	5	other intron	Mcm3	ENSMUST00000185296	-2130	protein_coding
ENSMUSG00000041859	chr1	20819846	20820799	PAE_peak_737	954	-	5.24714	6.76644e-10	2.12687e-05	15	promoter-tss	Mcm3	ENSMUST00000185296	62	protein_coding
ENSMUSG00000102121	chr1	20836782	20837377	PAE_peak_738	596	+	3.04007	0.000408319	0.343355	6	promoter-tss	Gm28065	ENSMUST00000185290	418	lincRNA
ENSMUSG00000088858	chr1	20845582	20845910	PAE_peak_739	329	-	2.53573	0.00284341	0.645601	5	intergenic	Gm24723	-	3080	-
ENSMUSG00000088858	chr1	20850814	20851230	PAE_peak_740	417	-	3.38097	9.02464e-05	0.147723	7	intergenic	Gm24723	-	8356	-
ENSMUSG00000097934	chr1	20872663	20872954	PAE_peak_741	292	-	2.80283	0.000917128	0.417758	6	intergenic	6720483E21Rik	-	-17664	-
ENSMUSG00000025931	chr1	20904819	20905106	PAE_peak_742	288	+	2.60577	0.00225248	0.645601	5	1st intron	Paqr8	ENSMUST00000189400	14356	protein_coding
ENSMUSG00000077314	chr1	20915984	20916262	PAE_peak_743	279	-	2.7518	0.00109104	0.466787	6	promoter-tss	Gm24171	ENSMUST00000104126	583	snoRNA
ENSMUSG00000041809	chr1	20971950	20972182	PAE_peak_744	233	+	2.53573	0.00284341	0.645601	5	other intron	Efhc1	ENSMUST00000038447	20378	protein_coding
ENSMUSG00000041809	chr1	20975843	20976236	PAE_peak_745	394	+	2.59435	0.00186389	0.592412	6	other intron	Efhc1	ENSMUST00000038447	24351	protein_coding
ENSMUSG00000041779	chr1	21003159	21003384	PAE_peak_746	226	-	2.53573	0.00284341	0.645601	5	other intron	Tram2	ENSMUST00000037998	-75957	protein_coding
ENSMUSG00000041779	chr1	21021317	21021683	PAE_peak_747	367	-	2.62357	0.00127685	0.483253	7	other intron	Tram2	ENSMUST00000187210	-22156	protein_coding
ENSMUSG00000041779	chr1	21026995	21027296	PAE_peak_748	302	-	2.52741	0.00292301	0.645601	5	other intron	Tram2	ENSMUST00000187210	-16510	protein_coding
ENSMUSG00000099971	chr1	21112813	21113118	PAE_peak_749	306	+	2.53573	0.00284341	0.645601	5	intergenic	Gm28287	-	32851	-
ENSMUSG00000099971	chr1	21123451	21123676	PAE_peak_750	226	+	3.38097	9.02464e-05	0.147723	7	intergenic	Gm28287	-	43449	-
ENSMUSG00000100819	chr1	21182359	21182600	PAE_peak_751	242	+	2.92959	0.000595484	0.355362	6	other intron	Gm2693	ENSMUST00000189119	3491	unprocessed_pseudogene
ENSMUSG00000025933	chr1	21216831	21217166	PAE_peak_752	336	+	3.51669	3.72915e-05	0.0884525	8	promoter-tss	Tmem14a	ENSMUST00000027064	-1663	protein_coding
ENSMUSG00000025933	chr1	21217803	21218028	PAE_peak_753	226	+	2.7518	0.00109104	0.466787	6	promoter-tss	Tmem14a	ENSMUST00000027064	-746	protein_coding
ENSMUSG00000025934	chr1	21264659	21264902	PAE_peak_754	244	+	2.7518	0.00109104	0.466787	6	other intron	Gsta3	ENSMUST00000121676	24173	protein_coding
ENSMUSG00000099343	chr1	21268014	21268239	PAE_peak_755	226	-	2.53573	0.00284341	0.645601	5	other intron	Gm28836	ENSMUST00000185842	-3466	antisense
ENSMUSG00000099343	chr1	21271054	21271530	PAE_peak_756	477	-	3.04007	0.000408319	0.343355	6	promoter-tss	Gm28836	ENSMUST00000185842	-301	antisense
ENSMUSG00000096375	chr1	21273438	21273909	PAE_peak_757	472	+	2.95152	0.000283041	0.28283	8	tts	Gm7094	ENSMUST00000178379	1270	unprocessed_pseudogene
ENSMUSG00000025936	chr1	21295071	21295416	PAE_peak_758	346	-	3.04007	0.000408319	0.343355	6	other intron	Gm4956	ENSMUST00000082032	-3068	transcribed_unprocessed_pseudogene
ENSMUSG00000093963	chr1	21307071	21307402	PAE_peak_759	332	-	2.60577	0.00225248	0.645601	5	intergenic	Gm21909	-	-9083	-
ENSMUSG00000085679	chr1	21391317	21391585	PAE_peak_760	269	+	2.68658	0.00136204	0.483253	6	promoter-tss	Gm16328	ENSMUST00000126985	545	processed_pseudogene
ENSMUSG00000028033	chr1	21479663	21479916	PAE_peak_761	254	-	2.95152	0.000283041	0.28283	8	other intron	Kcnq5	ENSMUST00000173058	-481791	protein_coding
ENSMUSG00000028033	chr1	21529246	21529471	PAE_peak_762	226	-	2.7518	0.00109104	0.466787	6	other intron	Kcnq5	ENSMUST00000173058	-432222	protein_coding
ENSMUSG00000028033	chr1	21543222	21543447	PAE_peak_763	226	-	3.18355	0.000179568	0.21354	7	other intron	Kcnq5	ENSMUST00000029667	-418246	protein_coding
ENSMUSG00000028033	chr1	21546298	21546523	PAE_peak_764	226	-	2.92959	0.000595484	0.355362	6	other intron	Kcnq5	ENSMUST00000029667	-415170	protein_coding
ENSMUSG00000028033	chr1	21570590	21570815	PAE_peak_765	226	-	2.94811	0.000408404	0.343355	7	other intron	Kcnq5	ENSMUST00000029667	-390878	protein_coding
ENSMUSG00000028033	chr1	21655798	21656023	PAE_peak_766	226	-	2.60577	0.00225248	0.645601	5	other intron	Kcnq5	ENSMUST00000115299	-305754	protein_coding
ENSMUSG00000028033	chr1	21691234	21691651	PAE_peak_767	418	-	2.7518	0.00109104	0.466787	6	other intron	Kcnq5	ENSMUST00000115299	-270222	protein_coding
ENSMUSG00000028033	chr1	21693541	21693804	PAE_peak_768	264	-	2.60577	0.00225248	0.645601	5	other intron	Kcnq5	ENSMUST00000115299	-267992	protein_coding
ENSMUSG00000028033	chr1	21694625	21695010	PAE_peak_769	386	-	2.60577	0.00225248	0.645601	5	other intron	Kcnq5	ENSMUST00000115299	-266847	protein_coding
ENSMUSG00000028033	chr1	21724028	21724253	PAE_peak_770	226	-	2.53573	0.00284341	0.645601	5	other intron	Kcnq5	ENSMUST00000115299	-237524	protein_coding
ENSMUSG00000028033	chr1	21817978	21818273	PAE_peak_771	296	-	2.95835	0.000539834	0.355362	6	other intron	Kcnq5	ENSMUST00000115299	-143539	protein_coding
ENSMUSG00000028033	chr1	21832172	21832589	PAE_peak_772	418	-	3.04007	0.000408319	0.343355	6	other intron	Kcnq5	ENSMUST00000115299	-129284	protein_coding
ENSMUSG00000028033	chr1	21859838	21860333	PAE_peak_773	496	-	2.95835	0.000539834	0.355362	6	other intron	Kcnq5	ENSMUST00000115299	-101579	protein_coding
ENSMUSG00000028033	chr1	21941604	21941829	PAE_peak_774	226	-	3.28444	0.00012634	0.175827	7	other intron	Kcnq5	ENSMUST00000115299	-19948	protein_coding
ENSMUSG00000028033	chr1	21960898	21961217	PAE_peak_775	320	-	2.82026	0.000864271	0.400764	6	promoter-tss	Kcnq5	ENSMUST00000115299	-607	protein_coding
ENSMUSG00000097109	chr1	21991744	21991969	PAE_peak_776	226	+	2.60577	0.00225248	0.645601	5	intergenic	Gm26580	-	32014	-
ENSMUSG00000099692	chr1	22017600	22017906	PAE_peak_777	307	-	2.7686	0.00103041	0.451472	6	intergenic	Gm5696	-	-12862	-
ENSMUSG00000099692	chr1	22035580	22035834	PAE_peak_778	255	-	2.7188	0.00122067	0.468598	6	intergenic	Gm5696	-	5092	-
ENSMUSG00000099692	chr1	22044434	22044719	PAE_peak_779	286	-	2.80451	0.000675352	0.355362	7	intergenic	Gm5696	-	13961	-
ENSMUSG00000099692	chr1	22049661	22049970	PAE_peak_780	310	-	2.7188	0.00122067	0.468598	6	intergenic	Gm5696	-	19200	-
ENSMUSG00000099692	chr1	22072362	22072828	PAE_peak_781	467	-	2.95835	0.000539834	0.355362	6	intergenic	Gm5696	-	41980	-
ENSMUSG00000099692	chr1	22074740	22075131	PAE_peak_782	392	-	2.53573	0.00284341	0.645601	5	intergenic	Gm5696	-	44320	-
ENSMUSG00000099692	chr1	22084573	22084901	PAE_peak_783	329	-	2.60577	0.00225248	0.645601	5	intergenic	Gm5696	-	54122	-
ENSMUSG00000099692	chr1	22099065	22099292	PAE_peak_784	228	-	2.53573	0.00284341	0.645601	5	intergenic	Gm5696	-	68563	-
ENSMUSG00000099692	chr1	22104766	22105027	PAE_peak_785	262	-	2.53573	0.00284341	0.645601	5	intergenic	Gm5696	-	74281	-
ENSMUSG00000100418	chr1	22144475	22144819	PAE_peak_786	345	+	3.3481	0.000101202	0.15183	7	intergenic	Gm28239	-	-93202	-
ENSMUSG00000100418	chr1	22261836	22262321	PAE_peak_787	486	+	3.80359	1.34698e-05	0.0454779	8	intergenic	Gm28239	-	24229	-
ENSMUSG00000041670	chr1	22408178	22408426	PAE_peak_788	249	-	2.78561	0.000972478	0.432732	6	other intron	Rims1	ENSMUST00000097811	-397422	protein_coding
ENSMUSG00000041670	chr1	22412601	22412958	PAE_peak_789	358	-	2.62357	0.00127685	0.483253	7	other intron	Rims1	ENSMUST00000097809	-392944	protein_coding
ENSMUSG00000041670	chr1	22475383	22475843	PAE_peak_790	461	-	2.53573	0.00284341	0.645601	5	other intron	Rims1	ENSMUST00000115273	-330111	protein_coding
ENSMUSG00000041670	chr1	22500476	22500769	PAE_peak_791	294	-	2.60577	0.00225248	0.645601	5	other intron	Rims1	ENSMUST00000115273	-305101	protein_coding
ENSMUSG00000041670	chr1	22535683	22535908	PAE_peak_792	226	-	2.96794	0.000522432	0.348021	6	other intron	Rims1	ENSMUST00000115273	-269928	protein_coding
ENSMUSG00000041670	chr1	22593408	22593633	PAE_peak_793	226	-	2.60577	0.00225248	0.645601	5	other intron	Rims1	ENSMUST00000097811	-212203	protein_coding
ENSMUSG00000041670	chr1	22597778	22598077	PAE_peak_794	300	-	2.60577	0.00225248	0.645601	5	other intron	Rims1	ENSMUST00000115273	-207796	protein_coding
ENSMUSG00000041670	chr1	22601022	22601446	PAE_peak_795	425	-	3.47436	6.51538e-05	0.127987	7	other intron	Rims1	ENSMUST00000115273	-204490	protein_coding
ENSMUSG00000041670	chr1	22602148	22602904	PAE_peak_796	757	-	2.60577	0.00225248	0.645601	5	other intron	Rims1	ENSMUST00000115273	-203198	protein_coding
ENSMUSG00000041670	chr1	22641935	22642160	PAE_peak_797	226	-	2.60577	0.00225248	0.645601	5	other intron	Rims1	ENSMUST00000115273	-163676	protein_coding
ENSMUSG00000041670	chr1	22704098	22704739	PAE_peak_798	642	-	3.38097	9.02464e-05	0.147723	7	other intron	Rims1	ENSMUST00000115273	-101305	protein_coding
ENSMUSG00000041670	chr1	22704952	22705177	PAE_peak_799	226	-	2.60577	0.00225248	0.645601	5	other intron	Rims1	ENSMUST00000115273	-100659	protein_coding
ENSMUSG00000041670	chr1	22735718	22735953	PAE_peak_800	236	-	2.95835	0.000539834	0.355362	6	other intron	Rims1	ENSMUST00000115273	-69888	protein_coding
ENSMUSG00000041670	chr1	22772739	22773084	PAE_peak_801	346	-	3.38097	9.02464e-05	0.147723	7	other intron	Rims1	ENSMUST00000115273	-32812	protein_coding
ENSMUSG00000041670	chr1	22777386	22777611	PAE_peak_802	226	-	2.92959	0.000595484	0.355362	6	other intron	Rims1	ENSMUST00000115273	-28225	protein_coding
ENSMUSG00000041670	chr1	22782773	22783204	PAE_peak_803	432	-	2.60577	0.00225248	0.645601	5	other intron	Rims1	ENSMUST00000115273	-22735	protein_coding
ENSMUSG00000041670	chr1	22786179	22786466	PAE_peak_804	288	-	2.60577	0.00225248	0.645601	5	other intron	Rims1	ENSMUST00000115273	-19401	protein_coding
ENSMUSG00000097642	chr1	22808110	22808335	PAE_peak_805	226	+	2.60577	0.00225248	0.645601	5	intergenic	Gm26866	-	67458	-
ENSMUSG00000101468	chr1	22868958	22869185	PAE_peak_806	228	-	3.3481	0.000101202	0.15183	7	intergenic	Gm7761	-	-118053	-
ENSMUSG00000101468	chr1	22877316	22877582	PAE_peak_807	267	-	2.53573	0.00284341	0.645601	5	intergenic	Gm7761	-	-109676	-
ENSMUSG00000101468	chr1	22939080	22939364	PAE_peak_808	285	-	3.24333	0.000145801	0.185552	7	intergenic	Gm7761	-	-47903	-
ENSMUSG00000101468	chr1	22953571	22953843	PAE_peak_809	273	-	2.92959	0.000595484	0.355362	6	intergenic	Gm7761	-	-33418	-
ENSMUSG00000101468	chr1	22967339	22967639	PAE_peak_810	301	-	3.45988	6.8533e-05	0.127987	7	intergenic	Gm7761	-	-19636	-
ENSMUSG00000101468	chr1	22979785	22980132	PAE_peak_811	348	-	3.43693	7.42455e-05	0.129413	7	intergenic	Gm7761	-	-7166	-
ENSMUSG00000101468	chr1	22988269	22988595	PAE_peak_812	327	-	2.59435	0.00186389	0.592412	6	promoter-tss	Gm7761	ENSMUST00000190510	1307	processed_pseudogene
ENSMUSG00000101468	chr1	23001204	23001490	PAE_peak_813	287	-	2.80283	0.000917128	0.417758	6	intergenic	Gm7761	-	14222	-
ENSMUSG00000101227	chr1	23040201	23040467	PAE_peak_814	267	-	2.60577	0.00225248	0.645601	5	intergenic	Gm29506	-	-195339	-
ENSMUSG00000101227	chr1	23041691	23041928	PAE_peak_815	238	-	2.60577	0.00225248	0.645601	5	intergenic	Gm29506	-	-193863	-
ENSMUSG00000101227	chr1	23067336	23067598	PAE_peak_816	263	-	2.85579	0.000765791	0.373291	6	other intron	Gm29506	ENSMUST00000191045	-168206	sense_overlapping
ENSMUSG00000101227	chr1	23088787	23089095	PAE_peak_817	309	-	2.56071	0.00261692	0.645601	5	other intron	Gm29506	ENSMUST00000191045	-146732	sense_overlapping
ENSMUSG00000101227	chr1	23117011	23117627	PAE_peak_818	617	-	3.27946	5.67584e-05	0.123036	9	other intron	Gm29506	ENSMUST00000191045	-118354	sense_overlapping
ENSMUSG00000101227	chr1	23124040	23124456	PAE_peak_819	417	-	2.96794	0.000522432	0.348021	6	other intron	Gm29506	ENSMUST00000191045	-111425	sense_overlapping
ENSMUSG00000101227	chr1	23145937	23146193	PAE_peak_820	257	-	3.47436	6.51538e-05	0.127987	7	other intron	Gm29506	ENSMUST00000191045	-89608	sense_overlapping
ENSMUSG00000101227	chr1	23155232	23155641	PAE_peak_821	410	-	2.54395	0.00276675	0.645601	5	other intron	Gm29506	ENSMUST00000191045	-80236	sense_overlapping
ENSMUSG00000101227	chr1	23156598	23157280	PAE_peak_822	683	-	3.32661	0.000109074	0.156696	7	other intron	Gm29506	ENSMUST00000191045	-78734	sense_overlapping
ENSMUSG00000101227	chr1	23169560	23169824	PAE_peak_823	265	-	2.59435	0.00186389	0.592412	6	other intron	Gm29506	ENSMUST00000191045	-65981	sense_overlapping
ENSMUSG00000101227	chr1	23178344	23178638	PAE_peak_824	295	-	2.93143	0.000432932	0.343355	7	other intron	Gm29506	ENSMUST00000191045	-57182	sense_overlapping
ENSMUSG00000101227	chr1	23200389	23200964	PAE_peak_825	576	-	2.54395	0.00276675	0.645601	5	other intron	Gm29506	ENSMUST00000191045	-34996	sense_overlapping
ENSMUSG00000101227	chr1	23202677	23202945	PAE_peak_826	269	-	2.60577	0.00225248	0.645601	5	other intron	Gm29506	ENSMUST00000191045	-32862	sense_overlapping
ENSMUSG00000101227	chr1	23220221	23220446	PAE_peak_827	226	-	2.56071	0.00261692	0.645601	5	other intron	Gm29506	ENSMUST00000191045	-15339	sense_overlapping
ENSMUSG00000102766	chr1	23257915	23258140	PAE_peak_828	226	-	2.66052	0.00112073	0.466787	7	promoter-tss	Gm6420	ENSMUST00000195365	1621	TEC
ENSMUSG00000101226	chr1	23338642	23338980	PAE_peak_829	339	-	3.90866	9.28004e-06	0.0372409	8	intergenic	Gm20954	-	-7788	-
ENSMUSG00000101226	chr1	23344054	23344686	PAE_peak_830	633	-	3.02739	0.000426403	0.343355	6	tts	Gm20954	ENSMUST00000189078	-2229	processed_pseudogene
ENSMUSG00000101226	chr1	23348341	23349229	PAE_peak_831	889	-	2.94864	0.000558007	0.355362	6	intergenic	Gm20954	-	2186	-
ENSMUSG00000026158	chr1	23409556	23410025	PAE_peak_832	470	-	2.94864	0.000558007	0.355362	6	intergenic	Ogfrl1	-	12018	-
ENSMUSG00000026158	chr1	23412512	23412741	PAE_peak_833	230	-	2.60577	0.00225248	0.645601	5	intergenic	Ogfrl1	-	14854	-
ENSMUSG00000026158	chr1	23416529	23416848	PAE_peak_834	320	-	2.60577	0.00225248	0.645601	5	intergenic	Ogfrl1	-	18916	-
ENSMUSG00000026158	chr1	23423947	23424172	PAE_peak_835	226	-	2.59435	0.00186389	0.592412	6	intergenic	Ogfrl1	-	26287	-
ENSMUSG00000026158	chr1	23430075	23430350	PAE_peak_836	276	-	2.60577	0.00225248	0.645601	5	intergenic	Ogfrl1	-	32440	-
ENSMUSG00000026158	chr1	23435836	23436341	PAE_peak_837	506	-	2.60577	0.00225248	0.645601	5	intergenic	Ogfrl1	-	38316	-
ENSMUSG00000097920	chr1	23445534	23445759	PAE_peak_838	226	+	3.30539	0.000117444	0.165927	7	intergenic	Gm7784	-	-33892	-
ENSMUSG00000097920	chr1	23450881	23451196	PAE_peak_839	316	+	3.14491	0.000205461	0.238596	7	intergenic	Gm7784	-	-28500	-
ENSMUSG00000097920	chr1	23482008	23482356	PAE_peak_840	349	+	2.60577	0.00225248	0.645601	5	tts	Gm7784	ENSMUST00000180769	2643	processed_pseudogene
ENSMUSG00000097920	chr1	23487625	23487850	PAE_peak_841	226	+	3.53803	3.45669e-05	0.086034	8	intergenic	Gm7784	-	8198	-
ENSMUSG00000097920	chr1	23501846	23502280	PAE_peak_842	435	+	2.85579	0.000765791	0.373291	6	intergenic	Gm7784	-	22524	-
ENSMUSG00000097920	chr1	23523042	23523491	PAE_peak_843	450	+	2.60577	0.00225248	0.645601	5	intergenic	Gm7784	-	43727	-
ENSMUSG00000097920	chr1	23526738	23526963	PAE_peak_844	226	+	2.7518	0.00109104	0.466787	6	intergenic	Gm7784	-	47311	-
ENSMUSG00000099503	chr1	23537421	23537646	PAE_peak_845	226	+	2.60577	0.00225248	0.645601	5	intergenic	Gm28822	-	-37053	-
ENSMUSG00000099503	chr1	23545906	23546440	PAE_peak_846	535	+	2.5777	0.0024732	0.645601	5	intergenic	Gm28822	-	-28414	-
ENSMUSG00000099503	chr1	23571244	23571515	PAE_peak_847	272	+	2.95835	0.000539834	0.355362	6	intergenic	Gm28822	-	-3207	-
ENSMUSG00000099503	chr1	23575154	23575392	PAE_peak_848	239	+	2.95835	0.000539834	0.355362	6	promoter-tss	Gm28822	ENSMUST00000191140	686	lincRNA
ENSMUSG00000099503	chr1	23651397	23651702	PAE_peak_849	306	+	2.53573	0.00284341	0.645601	5	intergenic	Gm28822	-	76962	-
ENSMUSG00000099503	chr1	23655112	23655337	PAE_peak_850	226	+	2.60577	0.00225248	0.645601	5	intergenic	Gm28822	-	80637	-
ENSMUSG00000099503	chr1	23657201	23657426	PAE_peak_851	226	+	2.53573	0.00284341	0.645601	5	intergenic	Gm28822	-	82726	-
ENSMUSG00000099503	chr1	23659275	23659830	PAE_peak_852	556	+	2.53573	0.00284341	0.645601	5	intergenic	Gm28822	-	84965	-
ENSMUSG00000099503	chr1	23660537	23660840	PAE_peak_853	304	+	2.53573	0.00284341	0.645601	5	intergenic	Gm28822	-	86101	-
ENSMUSG00000099503	chr1	23669442	23669667	PAE_peak_854	226	+	2.60577	0.00225248	0.645601	5	intergenic	Gm28822	-	94967	-
ENSMUSG00000099503	chr1	23677295	23677520	PAE_peak_855	226	+	2.51108	0.00308567	0.645601	5	intergenic	Gm28822	-	102820	-
ENSMUSG00000026156	chr1	23691886	23692313	PAE_peak_856	428	+	2.53573	0.00284341	0.645601	5	intergenic	B3gat2	-	-69653	-
ENSMUSG00000026156	chr1	23840286	23840724	PAE_peak_857	439	+	2.62357	0.00127685	0.483253	7	other intron	B3gat2	ENSMUST00000063663	78579	protein_coding
ENSMUSG00000026156	chr1	23845157	23845382	PAE_peak_858	226	+	2.7686	0.00103041	0.451472	6	other exon	B3gat2	ENSMUST00000063663	83343	protein_coding
ENSMUSG00000026155	chr1	23858656	23858881	PAE_peak_859	226	-	3.03442	0.000302086	0.28283	7	other intron	Smap1	ENSMUST00000129254	-50920	protein_coding
[truncated: 118,606 more rows]
